# Supplementary material for: Lack of food intake during shift work alters the heart transcriptome and leads to cardiac tissue fibrosis and inflammation in rats
Source: BMC Biol. 2022 Mar 3;20:58. doi: 10.1186/s12915-022-01256-9 (PMC8892784; doi:10.1186/s12915-022-01256-9)
Supplement: Supplementary file 1 — Additional file 1: Table S1. Fpkm data, analysis of rhythmicity and gene expression levels (related to Figs. 2, 3, and S3). Table S2. dryR analaysis of differential rhythmicity in gene expression (related to Fig. 2). Table S3. KEGG pathway analysis, rhythmically expressed genes (related to Fig. 2). Table S4. List of genes being rhythmically expressed in each enriched KEGG pathway (related to Fig. 2 and S2). Table S5. KEGG pathway analysis, differentially expressed genes (related to Fig. 3). Table S6. List of DNase I hypersensitive sites in rat heart and genomic location (related to Fig. 4). Table S7. Motif analysis for genes being up-regulated or down-regulated in WRF rats (related to Fig. 4). Table S8. Motif analysis for genes being rhythmically expressed in C, W, and WRF rat hearts (related to Fig. S5). Table S9. Results statistical analysis for Fig. 5A (related to Fig. 5). Table S10. KEGG pathway analysis of the genes assigned to the modules M0 to M37 (related to Fig. 5). Table S12. Results statistical analysis for Fig. 5B (related to Fig. 5). Table S13. Results statistical analysis for Fig. 5B (related to Fig. 5). Table S14. Quantification of picrosirius red staining (related to Fig. 6). Table S15. Quantification of CD45, CD68, and Collagen 1 staining (related to Fig. 6). Table S16. Summary of RNA-Seq library size and percentage alignment (related to Methods). [file 12915_2022_1256_MOESM1_ESM.xlsx]

## Sheet: Summary_Suppl_tables
Table S1: fpkm data, and analysis of rhythmicity and gene expression levels
Related to Figures 2, 3, and S-S4
Column 1	Gene ID
Columns 2-19	fpkm values, Control (C) group
Columns 20-37	fpkm values, Worker (W) group
Columns 38-55	fpkm values, Worker Restricted Feeding (WRF) group
Columns 56-71	rhythmicity analysis, C group
Columns 72-87	rhythmicity analysis, W group
Columns 88-103	rhythmicity analysis, WRF group
Columns 104-106	Summary rhythmic analysis for C, W, WRF group. R = rhythmic expression; A = arrhythmic expression
Columns 107-111	Differential gene expression by Tukey HSD test, follwed by Mann-Whtney U test
Columns 112-121	Summary effect on gene expression levels
Detail of rhythmic analysis (same analysis for each group)
ARS_pvalue	p-value rhythmicity from ARSER test
JTK_adjPval	p-value rhythmicity from JTK test
LS_pval	p-value rhythmicity from LS test
meta2d_pvalue	p-value rhythmicity from metacycle (computed from p-values of ARSER, JTK, and LS tests)
meta2d_BH.Q	BH correction of p-value rhythmicity from Metacycle
meta2d_phase	phase rhythmicity obtained from metacycle
meta2d_Base	base expression obtained from metacycle
meta2d_rAMP	relative amplitude obtained from metacycle
RAIN_pVal	p-value rhythmicity from RAIN test
HaRe_p_value	p-value rhythmicity from Harmonic Regression test
HaRe_phi	phase rhythmicity obtained from Harmonic regression
F24_power	F24 power obtained from F24 analysis
F24_phase	phase rhythmicity obtained from F24 analysis
F24_pval	p-value rhythmicity from F24 analysis
fisher	p-value obtained from combination of the 6 p-values from: ARSER, JTK, LS, Rain, HaRe, and F24 tests
BH	BH correction of p-value rhythmicity obtained from combining all 6 tests
Table S2: dryR analaysis of differential rhythmicity in gene expression
Related to Figures 2, and S1
Column 1	Gene ID
Columns 2-55	Gene expression values
Columns 56-73	dryR output for each of the 3 groups (C, W, and WRF)
Columns 74-77	dryR - models
Columns 78-81	dryR output for rhythmicity
Table S3: KEGG pathway analysis, rhythmically expressed genes
Related to Figure 2
N	Number genes in pathway
DE	Number genes differentially expressed in that pathway, Control group
P.DE	p-value (enrichment)
_C	Control group
_W	Worker group
_WRF	Worker restricted feeding group
Table S4: List of genes being rhythmically expressed in each enriched KEGG pathway
Related to Figures 2, 3, and S-S4
Table S5: KEGG pathway analysis, differentially expressed genes
Related to Figure 3
column aab:	Genes down-regulated in WRF rats
column bba:	Genes up-regulated in WRF rats
cells highlighted in green: significant p-value
Table S6: List of DNase I hypersensitive sites in rat heart and genomic location
Related to Figure 4
Table S7: Motif analysis for genes being up-regulated or down-regulated in WRF rats
Related to Figure 4
cells highlighted in yellow: significant p-value
cells highlighted in orabge: significant q-value
Table S8: Motif analysis for genes being rhythmically expressed in C, W, and WRF rat hearts
Related to Figure S5
Table S9: Results statistical analysis for figure 5A (Fisher's exact test)
Related to Figure 5
Table S10: KEGG pathway analysis of the genes assigned to the modules M0 to M37
Related to Figure 5
N	Number genes in pathway
DE	Number genes differentially expressed in that pathway, Control group
P.DE	p-value (enrichment)
Table S11 (separate table): Gene Ontology analysis of the genes assigned to the modules M0 to M37
Related to Figure 5
Table S12: Results statistical analysis for figure 5B (Kruskal-Wallis test)
Related to Figure 5
Table S13: Results statistical analysis for figure 5B (Kruskal-Wallis test)
Related to Figure 5
Table S14: Quantification of CD45, CD68, and Collagen 1 staining
Related to Figure 6
Raw data
Table S15: Quantification of picrosirius red staining
Related to Figure 6
Raw data
Table S16: Summary alignment reads
Related to method section

## Sheet: table_S1
1	2	3	4	5	6	7	8	9	10	11	12	13	14	15	16	17	18	19	20	21	22	23	24	25	26	27	28	29	30	31	32	33	34	35	36	37	38	39	40	41	42	43	44	45	46	47	48	49	50
	C17_ZT01	C18_ZT05	C19_ZT09	C20_ZT13	C21_ZT17	C22_ZT21	C25_ZT01	C26_ZT05	C27_ZT09	C28_ZT13	C29_ZT17	C30_ZT21	C33_ZT01	C34_ZT05	C35_ZT09	C36_ZT13	C37_ZT17	C38_ZT21	W17_ZT01	W18_ZT05	W19_ZT09	W20_ZT13	W21_ZT17	W22_ZT21	W33_ZT01	W34_ZT05	W35_ZT09	W36_ZT13	W37_ZT17	W38_ZT21	W1_ZT01	W3_ZT05	W5_ZT09	W7_ZT13	W9_ZT17	W11_ZT21	WRF46_ZT01	WRF62_ZT05	WRF41_ZT09	WRF42_ZT13	WRF44_ZT17	WRF45_ZT21	WRF1_ZT01	WRF2_ZT05	WRF3_ZT09	WRF4_ZT13	WRF5_ZT17	WRF6_ZT21	WRF55_ZT01
A3galt2	3.93769	4.42941	2.57337	1.74133	3.16827	5.42872	2.88495	4.38262	4.07246	2.44336	6.10428	3.8478	2.31664	2.85197	2.0816	2.4226	2.36403	3.40385	3.61312	3.86791	2.75864	3.7745	3.08802	2.83057	2.59884	2.48033	2.88876	2.95892	2.58178	1.95627	3.0684	3.21781	4.03018	1.93847	3.08767	2.7246	3.17857	5.15328	3.9416	3.18043	2.51795	3.04376	2.8842	2.80713	3.01829	3.01715	3.26463	2.01263	2.23673
Aaas	2.67763	2.89744	3.64951	3.63024	3.3705	3.44312	2.69046	2.92175	5.49009	2.81665	3.99126	3.3256	3.05886	3.17659	4.10076	3.95143	5.24101	4.40115	4.81749	3.27285	3.4274	3.79004	3.80856	3.25095	3.3632	3.642	4.10017	3.637	3.3699	2.71576	2.80159	2.84653	2.86998	3.23964	3.97328	2.69708	4.57714	9.59083	3.88833	4.79955	6.18995	4.89855	3.15375	2.80713	2.93445	3.07631	2.95372	3.39384	4.55631
Aacs	0.697859	1.18049	1.06998	0.624334	0.520275	1.268	0.889539	0.991769	1.53256	0.485032	1.65545	0.67566	0.822954	0.702573	0.725944	0.618538	0.612002	0.780883	1.3516	0.812707	0.812444	0.772587	1.11809	0.86521	0.568092	0.628224	0.621527	0.434657	0.590395	0.565787	0.724574	0.955227	0.610948	0.971634	0.834729	0.62938	1.38105	11.4366	1.17243	0.79343	1.17962	0.951641	0.755114	1.05322	0.575209	0.896288	1.01322	0.428679	2.46273
Aaed1	5.43388	3.9959	1.8245	4.78006	4.44843	5.13287	4.66713	4.451	5.10215	5.08962	7.33583	4.36939	2.96847	4.45123	1.93562	2.68126	2.27477	1.95097	5.21821	3.56988	4.63941	5.4047	5.37303	4.79168	2.59847	3.014	2.88869	2.77359	1.63056	3.52079	5.00212	6.03185	4.94486	5.575	5.09752	4.29221	2.16137	2.14715	2.0768	2.37053	2.41269	1.35523	5.57892	3.68342	6.03504	4.17018	6.24784	4.97109	1.90532
Aagab	7.83414	6.36822	8.40449	9.40544	8.59324	7.46668	8.13918	7.98039	13.1422	8.38985	8.61594	7.37884	8.16708	8.24037	5.18652	5.81523	5.29865	5.31818	7.58174	8.93938	9.04234	8.82042	6.24311	9.68934	4.77353	8.24771	6.95983	5.51663	5.40685	5.28988	5.99095	6.93188	9.199	9.23155	9.70842	7.54781	6.63083	15.1383	8.53855	8.37669	4.45807	4.31734	5.67488	6.09931	9.33789	8.11286	8.04666	6.93585	5.17384
Aak1	2.0944	1.35422	0.658176	0.973112	2.35583	2.10312	2.20868	1.90642	2.8781	1.56638	2.48989	1.61294	0.82558	0.937736	0.288245	0.361864	0.514682	0.447941	2.27461	1.32973	1.24019	1.40661	1.67415	1.50302	0.795225	1.64233	0.77828	0.817469	0.692876	0.723383	1.20957	1.34659	1.24826	0.957244	1.53619	1.23407	0.745183	1.56523	0.831267	0.669393	0.507318	0.360638	1.20863	0.626669	1.59103	1.05976	1.5787	1.02357	0.461259
Aamdc	14.9831	13.6848	17.8017	17.2915	14.1916	14.8963	9.86643	14.3021	12.486	12.9115	12.0591	13.3849	15.8597	16.1147	22.0173	17.6606	26.2503	24.3615	14.0297	13.2488	12.0872	13.7108	12.1679	15.1413	21.2621	14.4952	21.6686	16.0007	19.4408	15.5866	19.0343	16.3223	18.4297	16.1637	16.3921	19.4046	17.0937	6.71773	16.2787	16.7208	27.6757	24.1866	21.4685	20.9138	13.9635	19.4324	18.8467	18.3162	19.8237
Aamp	23.5365	25.7045	31.1488	29.2225	27.6873	26.1281	23.1891	24.5711	26.9927	24.0229	27.3806	23.3622	27.6833	26.5207	34.5388	28.4052	36.731	35.2066	24.6001	25.3133	25.8644	28.2445	23.5045	27.729	24.6375	29.3986	32.3169	28.2115	28.2192	23.3662	26.5129	24.2385	26.6589	27.0144	26.5957	26.6504	32.6521	30.0781	34.0845	30.5929	37.7169	37.8871	25.3869	25.174	24.4972	28.6032	27.2748	26.5409	33.3114
Aar2	3.44647	2.35079	3.20354	2.37499	3.78278	2.98199	2.53975	3.44793	4.49389	3.04213	4.23972	2.59961	2.42902	2.68413	1.48402	1.97562	2.2511	1.7599	3.55791	2.28684	2.27171	2.80681	2.96436	2.69036	1.81643	2.9696	1.97325	2.07408	2.43618	2.20937	1.95399	2.46793	2.99565	2.92407	3.05801	2.33118	2.0641	6.31499	3.42143	2.77556	1.43173	1.59457	2.41637	2.10532	2.78152	3.04838	3.02866	2.00563	1.96862
Aars	19.9241	18.7061	17.908	16.3705	19.0043	19.5607	16.7876	18.1389	20.0096	15.7954	18.943	18.4684	20.4391	17.699	17.9487	17.3174	22.0507	23.5112	20.5452	17.1746	16.0424	17.0376	16.2481	18.9078	13.0713	18.1605	20.2674	21.3277	17.791	14.1214	18.1383	16.9944	19.4273	16.0065	17.7529	16.4256	25.4305	25.5362	22.1726	21.7261	24.596	24.566	18.0108	14.5829	18.8403	16.3266	17.4809	15.4247	20.8837
Aars2	4.46278	4.13928	4.35505	3.94308	4.18914	3.68934	4.02883	4.53662	3.30241	4.32928	3.83502	3.95772	4.29784	4.6465	3.30522	3.01338	2.57646	3.38314	2.71097	3.60204	4.34808	4.40543	3.23492	4.09703	1.89724	3.48957	3.92856	3.70144	3.67524	3.18812	4.05399	3.06635	3.94529	3.79484	3.80052	3.99328	4.08391	3.40929	4.76842	3.71491	1.87648	2.70812	3.71918	2.23348	3.74903	4.12992	4.01766	3.58688	3.44713
Aarsd1	8.93109	9.1123	10.5867	10.2854	8.86951	9.27968	7.69136	8.09253	10.3021	7.04326	9.00457	8.04959	10.3763	7.97806	12.3765	9.05081	15.7521	14.0602	13.8501	7.86234	8.55971	8.47431	8.48861	9.59666	10.1974	10.7507	10.619	10.1018	9.53016	8.88188	9.30914	8.56808	8.84147	8.53764	9.19757	10.1364	13.3221	9.29884	10.9233	10.6858	18.1938	13.8373	8.93337	9.9729	8.16996	8.20738	8.91808	9.77673	13.4536
Aasdhppt	26.9902	26.6305	24.1467	30.0402	23.7198	27.5784	22.6138	26.3091	28.8106	26.1665	28.0166	22.0892	29.7299	29.8921	32.6954	28.7886	39.1265	32.7266	29.1169	26.2324	27.8819	25.8865	23.3081	27.7835	28.4812	29.9105	29.0214	31.3943	30.6026	27.7457	29.7306	29.788	29.2076	27.8402	30.9548	30.4256	31.2106	30.5886	29.9862	34.05	35.2403	36.6223	35.52	29.7025	28.1603	33.7896	31.7728	29.1389	37.6296
Aatf	3.43047	4.04761	5.33422	4.12664	3.6251	4.13488	3.48637	4.32089	4.82361	3.97839	4.58735	3.19252	3.82211	4.96271	4.76874	4.24993	4.46157	3.66096	4.31783	4.40898	4.27072	4.37704	3.83056	4.21994	3.15139	4.52496	5.14489	3.66863	4.1506	3.73777	4.55569	3.62725	4.36743	3.68426	4.40212	4.23279	3.69218	8.08292	5.12728	5.55599	3.98699	4.65476	4.20373	4.057	4.56883	4.13586	4.51443	4.54151	4.3659
Abca1	1.16319	1.12191	0.351609	0.657762	1.27517	1.68037	1.11718	1.65021	2.39124	1.31028	2.3423	1.1609	0.483749	0.727022	0.463894	0.371773	0.410307	0.398888	1.39864	0.642501	1.44047	1.30815	1.77105	1.16923	0.831901	1.741	0.595611	0.617661	0.570405	0.620248	1.08033	1.53946	1.13934	1.0735	1.60023	1.10545	0.647926	4.63654	1.30441	0.52446	0.697793	0.3081	1.05473	0.693351	1.54261	0.804837	1.65173	1.60558	0.558119
Abca2	4.91751	5.43905	4.45403	3.90525	4.91584	6.35969	3.59533	4.37059	8.33491	3.99366	7.31752	4.06857	3.51609	4.19684	3.42686	3.64081	3.84664	3.94314	6.60319	4.41021	4.03348	4.95146	4.625	4.7055	3.35447	4.00315	3.76382	3.44106	3.29303	3.38686	3.66285	4.07372	3.87989	3.79774	3.96652	3.58146	5.20012	9.8915	5.60575	5.10071	6.21535	4.15872	3.26634	2.89225	3.20364	3.10002	4.18868	3.31742	5.00999
Abca7	2.20682	1.54193	1.35549	0.990931	1.43274	2.22469	0.719675	1.11858	2.07973	0.808559	1.85935	1.48829	1.25447	0.878905	0.94685	0.929721	1.0929	1.17402	2.35508	1.5306	1.109	1.85887	1.5272	1.46448	1.43488	1.19005	1.05122	0.995857	1.00067	0.753996	1.08363	0.787494	1.20697	0.83404	1.17299	1.04325	1.10153	4.43754	1.57202	1.32559	1.77064	1.45507	1.02175	0.878834	0.726441	1.0812	0.92604	0.908246	0.814912
Abca8a	15.8536	26.5255	12.2017	10.8	15.0303	14.5897	21.8301	24.261	37.8889	14.7178	19.1318	15.5165	14.1448	13.6288	12.2026	12.2374	9.637	8.42305	24.483	15.6759	20.1335	20.6728	22.1264	16.253	19.7734	15.6555	11.4727	15.3858	14.1312	13.795	18.1908	21.6535	16.5094	12.1504	24.81	15.0975	14.7224	12.9819	20.5107	11.4627	8.37369	8.11163	13.2468	12.5537	14.8926	22.9654	13.9923	13.8586	12.5129
Abcb10	5.94681	3.99217	4.79324	6.00054	5.73111	4.47285	5.06674	6.70168	4.30117	6.07496	4.83519	5.12328	4.63205	5.93841	4.27598	4.43393	3.92164	4.6253	3.08572	4.80078	5.60609	5.56123	5.25064	4.60258	3.43089	5.53739	4.65825	4.86112	3.77422	4.16862	4.75528	4.21548	4.8047	5.44087	5.20746	4.66522	4.56538	3.09914	5.7522	5.22164	2.56695	3.54109	4.17059	3.65965	5.25397	4.67042	5.76305	4.8765	4.11201
Abcb1a	2.48404	1.2437	0.899081	1.48745	2.22407	1.21001	1.36329	1.60547	0.233635	1.24268	1.33358	2.26201	1.17427	1.07605	0.588676	0.801566	1.07539	0.97471	0.339625	2.19344	1.16683	1.68387	1.9555	1.72737	1.5704	2.1855	1.10362	1.74329	1.0444	1.20159	1.2455	1.06574	1.25092	1.0302	1.95257	1.71631	0.629972	0.765491	1.0815	0.873564	0.240908	0.577641	1.22162	0.731543	1.28689	1.8339	1.29641	1.3593	0.570651
Abcb4	2.6493	3.74485	2.47964	3.1964	2.08137	2.54063	2.5395	3.13463	7.55476	2.98703	3.45326	2.7105	2.03155	2.95986	2.34066	2.13524	2.30214	1.83839	5.32412	2.25477	2.73511	3.76521	4.03195	2.69929	2.38356	3.87752	2.89145	3.56995	2.98063	2.74701	2.09033	2.39552	2.47644	3.15733	2.97821	1.86444	2.55846	1.45124	3.08069	3.72191	2.99763	2.27937	1.60244	1.23304	2.9623	2.38553	2.092	1.96418	1.79426
Abcb6	12.1532	11.9814	12.7456	12.2224	12.322	12.957	11.41	12.2586	11.3411	10.2105	10.634	12.7332	13.127	12.8876	13.0785	11.9314	15.3828	15.4734	11.0256	13.0485	12.7651	14.5634	12.8809	13.8906	10.9138	13.9156	15.6968	14.6518	12.52	10.4839	11.4593	10.6309	12.4463	11.4092	11.6311	11.4328	15.137	5.99725	15.4235	16.2138	13.8938	17.8483	10.5346	10.87	12.3873	10.412	11.9705	11.3121	15.7947
Abcb7	6.26408	4.86992	2.70662	4.41066	7.60951	5.60053	8.09962	9.64649	5.55003	9.24296	7.41954	5.45428	2.76482	5.5329	1.32124	1.9464	1.54098	1.2716	3.5122	5.39191	5.37305	5.97784	6.91379	4.63848	2.06755	5.27205	2.27102	3.00467	1.79044	4.27147	4.36785	5.46903	5.66661	5.90986	8.36538	5.77123	1.46416	6.03797	2.78173	1.99778	1.34869	1.20364	5.32761	3.77075	9.0266	6.84455	7.44427	5.58041	2.08549
Abcb8	15.6197	14.1774	16.7491	16.1726	15.6822	12.4478	14.2838	16.0612	12.106	15.4015	13.0611	13.779	13.907	15.0098	12.6146	13.0742	14.339	13.6343	11.3384	13.4626	15.0726	15.3423	12.9102	16.1702	8.85185	12.896	14.6709	14.8017	12.1187	12.0444	12.4673	10.3956	16.6227	13.6399	13.7261	11.0865	16.2149	9.75748	16.772	15.0886	9.41225	13.051	11.9252	9.25881	14.724	12.8003	13.6734	13.884	15.2283
Abcb9	3.35229	2.29792	2.34316	1.57664	1.913	2.23319	1.98409	1.62574	5.60799	1.35959	2.35154	2.59988	1.82723	2.01273	1.61002	2.06781	1.6877	3.36585	5.88255	1.36126	1.79081	1.65949	1.9359	3.4152	1.21926	0.803615	1.76294	2.59547	1.42145	0.896453	2.17135	1.92831	1.66497	1.86182	2.1443	1.77646	3.82027	1.49345	2.14887	3.1855	6.07139	3.63875	1.85987	1.80612	2.05278	1.25092	2.33566	1.91048	3.3957
Abcc1	4.38037	3.47858	2.04185	2.45995	3.96657	5.22852	4.02349	4.44978	5.87327	5.02552	6.43161	4.71901	2.01939	4.57001	0.953088	1.58165	0.885481	0.992671	3.86134	3.41754	4.9337	4.50608	4.92633	2.99743	2.05063	4.24505	2.12212	2.24914	1.8178	3.05428	2.81554	2.50136	4.11749	3.02068	4.27234	2.44152	1.94039	7.06593	3.03908	1.85472	0.612964	0.476336	2.12124	1.45917	3.34906	2.95207	3.22541	2.28691	1.12601
Abcc3	2.19976	3.26173	1.46831	1.28248	1.52265	4.11558	1.30789	1.77106	9.24452	1.08836	3.71089	1.54493	1.38838	1.27937	2.00998	1.43561	1.69195	1.45047	11.3063	1.73289	1.61431	2.25513	2.39952	2.88974	2.24934	1.84056	1.71383	1.44556	1.65877	1.23814	1.64473	2.63558	1.77946	1.08061	1.64259	1.81281	4.80823	3.33199	2.62681	2.77852	8.90032	1.9189	1.75687	1.3765	1.34933	1.3975	1.79066	1.36096	1.53311
Abcc4	2.16286	1.5112	1.76924	1.44502	1.78431	1.68152	1.67732	2.28042	2.63676	1.75599	1.86902	1.60815	0.877344	1.30132	1.17655	1.6851	0.656882	0.50915	1.59795	1.55273	1.21445	1.71878	2.12225	1.95215	1.05472	1.59956	1.21161	1.23501	0.886986	1.16342	1.40719	0.997587	1.71359	1.2684	2.38179	1.33649	0.94464	1.55259	1.42054	1.35799	0.361918	0.577369	1.00854	0.890413	1.51291	1.37755	1.448	1.508	1.36288
Abcc5	5.53802	5.72157	3.73771	4.04199	6.05039	5.12728	3.85924	3.80167	5.08023	3.70531	5.69058	4.73873	3.09401	3.99062	2.86993	2.92346	2.95089	2.42741	4.77411	6.57683	4.96317	5.97907	5.20021	3.81204	5.06879	5.11286	3.0082	3.68224	3.58746	3.22988	3.45644	3.81742	4.11543	2.94864	4.11208	3.5908	3.56846	9.82335	4.6249	3.21041	2.18966	2.43503	3.08447	2.31346	3.33604	3.26622	3.06887	2.76313	2.23992
Abcc8	4.51318	4.38046	5.36286	4.71402	5.35787	3.834	4.50721	3.98866	7.40058	4.10647	3.69097	4.32769	4.91927	4.06054	5.53063	4.87893	5.20451	5.69514	6.10177	4.80794	5.37177	5.21853	4.19304	4.03375	3.37995	4.4126	4.42393	4.36291	4.39142	3.50285	3.58466	3.36045	4.52084	3.93193	3.544	3.59931	6.65714	1.07585	5.38475	5.25166	5.04664	5.03113	3.43398	2.52201	4.44273	2.92354	3.44699	3.73737	4.91868
Abcc9	19.1539	19.5459	13.0595	17.9787	26.968	16.0461	24.8853	27.8987	28.288	25.8435	21.3144	20.4594	11.2	20.5645	7.00336	11.7622	5.83636	5.61585	15.5929	21.9792	22.2682	22.6761	22.0075	17.3489	11.5478	24.3126	11.0241	11.4706	11.334	15.5665	15.8756	16.6429	19.2692	18.3951	19.3691	16.3002	9.03616	5.99103	15.3957	9.8824	3.49415	3.8473	16.3758	10.2691	23.8967	18.0101	22.2129	17.189	5.62878
Abcd1	9.98077	7.25346	8.54597	10.4989	10.7689	7.97491	7.57775	9.65093	6.49232	10.2101	8.78283	10.0254	7.90482	8.05036	6.14095	8.0783	7.92116	8.53183	4.39437	7.18255	7.5006	9.33845	7.78328	8.17826	5.88838	9.11159	9.94073	7.94391	6.84497	6.27491	7.05086	6.09632	8.47086	7.08457	8.5652	7.03474	7.76326	6.78401	8.56617	9.22759	5.1771	6.19208	7.4066	6.00282	8.14074	8.06481	8.69248	8.00676	5.96995
Abcd3	18.4594	15.6862	16.0062	19.4785	24.3233	17.9779	17.2855	17.981	13.9721	18.4701	20.2195	17.3662	12.7619	15.4683	11.4671	18.0615	17.0891	14.4396	11.3526	15.6073	17.8673	18.8249	19.5171	20.1166	12.9831	17.7104	17.9665	16.7415	15.5395	14.8972	14.5698	13.8575	15.8946	15.8867	20.1475	15.2371	10.5058	10.33	14.833	14.9188	13.8901	13.6367	16.6903	11.405	13.5792	20.1732	18.6869	14.7398	14.4358
Abcd4	0.967546	1.31989	0.778812	0.772009	1.44265	1.60732	0.950657	1.15793	1.38927	0.887652	1.36469	1.3071	1.05183	0.992448	1.08897	0.969429	1.04296	1.27167	1.73247	1.3888	0.761985	1.48975	1.15855	1.06627	1.37329	1.0452	0.664753	1.07495	1.27091	0.510789	0.845956	1.25077	0.798625	1.03136	0.948602	1.13436	1.07495	2.80818	1.37215	1.22226	1.80178	1.69635	1.2392	1.3559	0.863934	1.26609	1.1583	0.750728	2.01365
Abce1	11.5389	12.3878	9.92031	11.7393	13.7251	14.4247	13.5751	15.8997	15.8121	15.8365	16.5209	11.539	10.8037	12.1379	8.88177	9.15682	7.29804	7.84764	13.4003	13.723	11.7865	13.0182	14.7406	12.1496	9.00801	12.3387	10.1645	11.1133	8.76443	11.1883	12.1952	12.5509	12.0477	11.2607	13.1217	11.1494	9.60984	23.4213	11.2797	10.9016	6.66044	6.76828	12.267	9.16149	13.9392	14.3174	12.6122	11.2119	8.32438
Abcf1	37.0896	33.3196	45.1784	40.3315	34.4982	32.3738	29.9196	33.5393	36.1213	32.527	28.216	31.4951	38.7805	36.8394	48.5568	35.4077	40.0749	43.0098	30.8331	36.2414	47.2287	42.4786	33.9494	36.0924	31.3363	34.9935	40.6631	36.6443	37.4569	31.4224	36.4642	34.1576	40.6569	36.8994	39.6847	34.3047	44.8307	36.7126	42.6141	43.88	39.4546	52.6431	31.1119	37.8143	38.372	36.2053	35.1151	34.7458	45.3745
Abcf2	16.3755	14.5222	18.7161	17.5286	17.8066	16.0313	14.6487	15.7936	19.2464	15.9962	17.3025	14.5796	17.2159	17.1631	18.3338	16.5452	19.3531	19.1109	15.5928	15.726	15.7253	16.6699	15.906	16.8866	12.9098	17.0846	19.0517	17.9941	17.413	14.7301	14.3029	14.6738	17.3407	15.0818	16.6303	14.9763	19.7018	20.7374	21.595	20.2277	19.6352	20.1211	14.1823	14.1629	15.0067	15.2222	16.247	14.8475	19.0068
Abcf3	19.2299	18.7175	23.9526	22.8708	20.7305	20.2736	17.1436	18.9319	17.5051	19.0726	17.092	18.9086	21.7859	20.3072	23.8735	19.8888	27.4502	27.0528	17.3813	18.4582	19.7655	20.2857	18.4696	20.9944	17.8104	21.6924	23.3602	22.2947	21.5392	18.4445	18.2042	16.8881	21.7701	20.4404	17.8952	20.475	23.9435	18.821	25.0713	24.1936	23.8794	28.6733	18.8821	16.6713	19.495	17.714	20.3831	20.2901	24.53
Abcg1	3.09431	2.73689	3.1241	3.16833	2.87372	4.52408	1.88135	4.19707	3.97169	3.01539	5.23552	2.71037	3.10753	1.58392	3.5389	2.74221	3.024	3.14023	4.2614	3.39597	3.92854	2.55297	3.53155	2.57661	3.24544	3.57985	2.69616	2.08967	2.48453	1.80861	3.23764	3.57573	3.04233	3.08248	3.66353	2.94026	3.04739	21.7255	5.23919	3.12846	4.70606	3.19996	3.12891	2.54575	3.35898	2.94741	3.41754	3.74989	2.96419
Abcg3	2.11471	3.01072	1.71818	2.00342	2.42166	3.192	2.196	2.81418	4.22546	2.5697	3.31923	1.83134	1.69923	1.91606	1.44	1.15929	0.995765	1.01505	3.91622	3.03478	2.39666	3.41627	3.64002	2.45064	2.00197	2.51787	1.36726	2.08712	1.61457	1.86599	2.04145	2.31751	2.46403	1.67843	2.30621	2.47597	1.81496	6.83728	2.31453	2.16208	1.32977	0.995863	2.08082	0.9156	1.94414	1.68842	1.84258	1.54873	1.22192
Abcg3l1	1.07408	1.19877	0.741571	1.30866	1.62537	1.40964	0.704385	1.04912	1.93335	0.635591	1.95687	1.14463	1.06137	0.605176	0.844214	0.595322	1.26618	1.35745	1.75815	1.0026	1.55571	1.07709	1.26881	1.37862	1.25945	1.39369	1.25621	1.26516	1.2854	0.838854	1.27564	0.958132	0.957107	0.91375	1.57074	1.43173	1.30959	2.29944	1.10415	0.942546	1.17038	0.739788	0.932787	1.10067	0.918282	1.34009	1.49135	0.98697	0.901051
Abcg3l2	2.35591	3.20755	2.74742	2.77276	1.56951	3.89026	1.75186	2.45552	4.17688	1.76688	3.99432	2.17917	1.47676	2.26072	3.95253	2.43098	3.24934	3.65235	5.4733	2.06008	2.75988	4.14474	3.30012	4.24005	5.89685	3.51355	2.47056	2.98227	3.22099	1.98061	3.1617	3.67898	2.67351	2.08663	2.02682	1.7869	3.26933	10.6439	2.17211	2.89885	4.94131	3.28358	3.19535	2.27108	2.11497	2.60518	2.47425	4.81566	3.95684
Abcg3l3	2.38406	1.70683	1.11869	1.21613	2.78714	3.49265	1.61711	3.58283	4.97385	1.63983	4.58912	2.21157	1.41116	1.858	0.572991	0.861016	0.584161	0.745883	3.25279	2.9964	2.13608	2.98676	3.3088	2.18686	1.9063	1.93893	0.833798	0.992362	0.943911	1.29118	1.38165	2.46129	1.75361	1.1715	2.32996	1.78863	0.82752	2.71274	2.14347	1.52588	0.556845	0.464886	1.56875	0.848115	1.12962	2.10939	2.11783	0.878536	0.629753
Abcg3l4	3.94285	3.48422	3.90262	1.8378	3.44444	3.94375	2.48506	5.32063	6.89701	4.60572	2.75343	2.65668	3.98096	1.45158	3.31351	3.11793	3.35951	1.11192	7.6423	6.29496	4.46968	5.53154	8.37573	5.05699	4.76271	6.38396	1.99755	2.10202	4.47621	3.54104	1.48758	2.22142	3.92836	2.76155	4.75039	3.50671	3.146	13.5631	3.63761	2.86264	5.48025	2.35204	4.13334	2.71574	1.93898	2.65639	3.19536	0.04001	1.08399
Abhd1	4.63367	3.625	5.2304	3.9504	4.51146	5.25103	2.81308	4.63346	5.08012	3.79359	4.40304	4.24478	4.10226	4.70653	4.65396	3.97865	6.33138	5.16615	5.11768	4.52226	4.18074	4.38668	4.05777	5.15281	4.49719	4.98769	5.66557	3.59665	5.55652	3.75763	4.61141	3.36766	4.17641	3.74954	3.90791	4.25037	4.30143	4.57967	5.99338	5.1884	9.6706	5.4564	3.56833	3.03215	3.78177	3.87229	3.9329	3.71486	7.67687
Abhd10	3.35552	3.22741	3.04885	3.94488	3.82943	3.42361	3.89953	4.0047	5.21074	3.96903	3.92276	4.17886	3.41974	3.6804	3.8258	3.0261	3.27928	2.71683	2.90665	3.47987	4.19035	3.42577	3.23344	4.02701	2.8948	4.14436	4.20399	4.70351	2.76996	3.26859	4.01225	4.65248	4.48898	3.77112	4.07917	3.12673	2.69093	2.39183	4.18266	3.57483	1.92823	3.21823	4.54877	4.03051	3.73544	4.39864	4.62327	3.49448	4.29102
Abhd10.1	3.35552	3.22741	3.04885	3.94488	3.82943	3.42361	3.89953	4.0047	5.21074	3.96903	3.92276	4.17886	3.41974	3.6804	3.8258	3.0261	3.27928	2.71683	2.90665	3.47987	4.19035	3.42577	3.23344	4.02701	2.8948	4.14436	4.20399	4.70351	2.76996	3.26859	4.01225	4.65248	4.48898	3.77112	4.07917	3.12673	2.69093	2.39183	4.18266	3.57483	1.92823	3.21823	4.54877	4.03051	3.73544	4.39864	4.62327	3.49448	4.29102
Abhd11	13.8182	10.9034	13.0331	12.2246	14.5707	8.44433	11.1401	9.57921	8.43813	11.9696	11.1121	10.4895	11.1877	9.6462	18.6	11.1895	14.8458	13.2941	9.27862	11.6006	10.5849	10.0583	11.8048	10.4426	13.5953	11.5289	12.1926	10.0351	9.24191	9.32494	10.4969	10.4649	10.9893	12.6797	11.9492	12.9422	17.0956	7.1207	15.27	12.7257	12.0819	17.2478	9.99502	12.4552	11.8788	14.339	12.3157	10.7066	18.3817
Abhd12	11.6716	10.686	14.4635	10.7693	12.5952	14.568	11.2887	12.0133	15.4564	9.66041	14.3545	9.57154	10.121	11.7041	12.1161	12.2866	15.9918	11.6013	16.1017	9.79897	10.8762	11.9888	10.8549	13.6256	10.4932	10.3197	12.8533	10.7741	11.5646	8.48786	10.6036	11.5016	11.3198	9.76725	12.6439	11.9267	12.8937	17.8541	12.5055	13.9723	18.9869	14.8412	9.67731	8.71017	10.1975	11.5167	13.109	11.62	11.1294
Abhd13	2.60868	2.76644	1.88821	2.14402	2.41437	2.89825	2.13665	3.11653	3.85749	2.35099	3.25697	2.40318	1.7851	2.52647	1.76412	2.04069	1.85999	1.87384	3.27026	2.4348	2.51603	2.63799	2.74155	2.5259	2.125	3.13582	1.82801	2.04546	2.05631	2.02013	2.36666	2.51819	2.27955	2.22373	2.5356	2.19362	1.6105	5.13879	2.72289	2.24288	1.90528	1.59941	2.26626	1.97667	2.28396	2.62621	2.71872	1.61919	1.87583
Abhd14a	3.9949	3.47254	5.66968	5.07341	6.6488	5.56592	3.15151	4.21343	5.37492	5.11635	6.09246	4.37607	4.65863	4.41057	4.69287	5.53468	6.4736	6.78179	4.27393	5.07736	5.30059	4.28973	5.10544	4.38325	6.03127	4.46822	6.3464	5.24046	5.70575	4.18331	3.61856	4.57749	4.38795	3.66668	4.48552	4.14918	5.7926	3.68108	5.51618	6.92568	7.14501	6.2656	3.3423	4.82046	3.58335	5.9601	4.33702	3.94786	4.94156
Abhd14b	11.1268	11.4834	12.0561	9.91934	12.1252	13.8572	9.2805	11.1099	15.0153	10.6874	16.7801	11.6321	12.3188	10.1308	11.0383	11.8577	12.6872	13.8447	17.1019	8.68297	8.2207	9.53225	13.5565	10.1866	12.6863	14.8905	12.1411	10.9985	11.3329	9.9984	11.9982	11.3616	9.19719	8.16438	9.32567	13.1892	13.2945	7.70671	12.5975	12.6926	22.9849	11.9881	10.9049	10.4827	9.14918	10.678	11.301	11.0526	14.884
Abhd16a	23.4777	24.739	29.3698	26.512	25.8329	23.4638	21.4318	22.3009	19.0957	21.4354	22.2332	26.9601	27.4178	27.8318	27.3618	25.2701	31.2682	38.3318	19.8809	22.2153	26.278	25.4912	23.0703	28.5938	22.1601	23.6002	33.3421	30.5677	26.3641	24.7271	26.35	23.0139	25.143	28.1642	26.2341	28.648	30.189	18.133	33.173	33.2259	22.1585	35.3981	25.2741	23.8643	27.0566	24.3592	28.9386	30.0133	32.6025
Abhd17a	22.1638	25.5573	30.7669	19.7719	22.3949	22.5902	15.3079	18.4886	29.5805	16.9576	21.702	21.0537	20.8417	20.8174	27.7476	22.3121	24.2488	32.7692	28.9033	21.1942	21.3458	26.7612	20.8576	22.1607	28.9263	20.3012	25.4578	21.8897	22.3108	19.4625	23.0762	20.685	22.4654	20.7419	22.541	19.9103	29.3237	35.0291	27.4934	27.2551	36.6789	26.9316	23.0166	22.2182	18.7222	27.8973	19.0362	22.8615	28.6595
Abhd17b	3.76028	3.0172	2.29128	2.60157	3.01228	3.43954	3.61134	4.05215	3.69197	3.28217	4.21571	3.19659	2.36808	2.49805	1.52907	2.15968	1.61096	1.1148	3.1128	3.19739	2.4051	3.49904	3.88145	2.8478	2.27709	2.42162	2.28173	2.31439	1.86323	2.2823	3.10325	2.80306	2.39223	2.7633	3.83875	3.09976	1.81603	9.90179	2.57579	1.84066	0.899108	1.10627	2.97004	2.52379	3.04509	5.06995	3.00708	1.8359	1.72418
Abhd17c	7.62445	9.41379	7.40139	5.99547	5.79789	9.03833	6.5287	7.55702	11.831	6.0429	8.67599	5.5831	6.99915	8.1575	6.60369	5.95705	6.16902	6.24075	10.9506	6.42977	7.65959	8.1367	7.91896	6.75895	5.66024	5.61787	6.55144	6.03909	7.3294	6.96306	7.03456	7.03411	5.96465	6.40423	6.47601	6.63739	8.24274	12.1262	6.65325	8.39758	9.43172	6.35157	6.45422	7.1659	6.90922	7.23612	6.28908	6.24266	6.87449
Abhd18	10.9019	11.7643	10.4973	15.0046	13.7831	11.1251	17.7945	19.0498	13.4113	19.1691	14.4761	13.7538	10.8975	12.1935	10.8806	11.2087	9.97164	9.43509	10.0432	12.2302	12.47	15.0147	13.6105	12.999	9.22314	14.0129	11.4912	14.1081	10.9835	12.8722	14.2756	9.87109	15.7648	13.6901	13.1776	14.1666	11.2279	5.09633	12.1411	11.1487	8.31904	7.11338	13.6606	9.91048	15.4976	15.2732	13.6298	15.7926	8.63385
Abhd2	3.36285	2.12535	1.75641	1.38493	2.27747	3.68724	2.52495	4.24153	4.06384	2.13381	4.40674	2.08928	1.68864	2.26308	0.898633	0.949156	0.753485	1.36324	2.76292	2.38895	2.51047	2.88632	3.12989	2.18302	1.79336	1.70897	0.874529	1.54272	1.70881	1.90072	1.81543	2.43913	1.69056	2.64162	2.47093	1.85964	1.15343	6.68342	2.42443	1.80895	0.787683	1.27204	2.30202	1.27606	2.93754	2.19306	3.58904	2.40732	1.45125
Abhd4	14.2117	16.916	17.2872	15.3127	15.0224	15.8389	12.9095	17.5773	23.2771	13.8582	19.8753	15.6276	12.6663	17.2421	15.5115	15.5324	14.1381	13.9634	18.9444	13.3974	15.2804	16.7096	16.4614	15.5865	12.8225	18.9753	14.0616	13.7934	15.0931	13.7308	14.1388	13.9108	14.2494	14.2729	17.4822	15.5204	17.6364	19.9306	21.4825	19.4161	19.0144	15.3891	13.5236	14.7388	13.1519	16.7502	15.2848	14.7036	19.954
Abhd5	6.01795	6.40906	3.97239	5.12265	6.8678	7.45294	5.68762	7.88145	9.19049	5.82635	8.48998	6.17065	4.83754	6.78065	1.80657	2.39641	1.97773	2.20884	6.39603	5.8006	5.67812	6.47657	7.69088	7.29678	3.07651	5.80537	4.45414	4.45828	2.51254	3.1698	4.78231	6.82952	6.62408	5.81128	6.63831	5.71133	3.11858	10.6009	5.37615	4.07304	1.58352	1.92916	6.00099	3.14444	5.69427	7.36665	5.86574	5.95607	3.4387
Abhd6	4.34036	4.3255	4.11789	4.23683	4.9248	4.60255	3.24065	3.62778	4.71319	3.16068	5.58373	4.60298	3.0173	3.80399	2.59686	3.57733	3.90657	3.68656	4.49757	3.72875	3.50002	4.26046	4.30972	4.14283	3.2221	5.36545	3.68924	3.38864	3.27423	2.85152	3.10634	3.09325	3.39153	2.85897	4.2745	3.73909	3.22296	11.5281	3.57283	4.10109	2.71928	2.45858	4.07674	2.66099	3.22384	4.06931	4.3836	3.30461	3.18535
Abhd8	6.23797	6.49096	3.45899	3.42874	3.98032	7.84861	2.05405	3.41881	10.1957	2.50879	8.49056	3.48319	3.54146	2.69367	3.77727	3.95185	4.79637	5.53695	14.4326	2.60269	4.61494	3.95201	4.24957	5.13931	3.74273	3.64741	2.98226	3.15652	3.0528	3.84483	4.29089	4.36681	3.8694	2.52401	5.07868	4.28057	8.78904	6.80305	5.08842	5.34832	15.0422	6.14145	4.71011	3.07415	2.68322	4.17477	3.67172	3.41	3.87079
Abi1	8.83407	9.80671	6.24691	6.76564	9.12345	10.3922	9.42645	11.1186	12.3199	8.87553	12.5242	8.4617	6.25269	7.56268	5.6219	6.02234	4.63632	4.0578	11.476	9.63386	8.25595	9.33709	10.944	8.03031	8.20152	9.87651	6.13543	7.54134	7.47211	7.14182	7.95028	8.77145	7.16642	6.73475	8.90127	7.75177	5.39993	27.0529	7.24163	6.45142	4.92501	3.84174	8.47955	6.8189	8.05916	11.0184	9.19344	7.26592	4.86517
Abi2	5.75825	5.49384	3.95384	4.65972	6.08872	5.99623	5.7409	7.49598	10.2909	5.66673	8.07854	6.04975	3.51676	4.75181	2.89664	3.15385	2.65196	2.60005	8.01289	6.87537	5.87958	6.60231	6.44808	5.02018	4.12565	5.7192	3.66214	4.08626	3.38284	4.20417	5.41743	6.27838	5.60832	4.74337	6.09217	4.06655	3.08805	4.76242	4.51472	4.00873	2.63672	2.08166	5.55136	3.83977	5.33156	6.28651	5.5696	4.17364	2.79454
Abi3	5.36203	6.45663	5.45334	3.37181	4.78411	6.36225	1.34664	6.13755	4.84825	2.38884	5.03485	4.53547	3.84135	3.05033	5.4769	3.47424	5.66208	6.58003	6.6918	5.60803	3.3764	4.48121	3.77739	4.30137	5.41002	5.39851	5.34097	4.76616	3.41844	2.94805	4.34915	5.56993	4.40411	3.34012	4.75085	4.7956	4.30387	21.3097	6.79205	5.49415	5.9728	5.70776	4.13709	5.06152	3.8378	5.32505	4.52079	3.82534	3.53718
Abl1	6.60843	6.53536	7.28884	6.22377	7.86147	8.70806	5.6728	6.13583	12.2239	6.53276	13.3647	6.69439	4.9621	4.91591	5.88835	6.48438	6.59	6.0396	8.10065	7.61597	6.41512	8.18172	8.10296	7.17194	5.27758	7.36777	5.77436	5.07566	4.70904	4.72761	5.7698	5.70788	6.60478	5.96534	6.85315	5.62191	6.79646	7.30974	9.33723	8.05159	9.42103	6.54241	5.20446	3.76262	5.29198	7.69703	6.76162	4.86853	5.58494
Ablim2	3.30961	3.51874	5.46415	4.40254	3.60348	3.07882	3.10305	3.76848	3.33181	3.61487	2.91294	2.39497	4.18646	5.72919	4.41261	3.19961	2.55335	3.38056	2.82214	2.70131	3.02804	3.2683	2.88461	4.32305	3.32784	2.86259	4.48347	3.4165	4.25838	3.56653	4.36638	3.72994	5.02594	3.55979	3.5933	3.82195	3.72917	0.594734	4.22679	3.45307	2.25099	2.92776	3.46397	3.44899	3.423	2.92467	2.72784	2.77843	3.59365
Ablim3	18.5677	12.4164	12.5206	10.9653	18.017	10.2349	11.685	11.2526	7.76808	9.91872	8.92081	21.4752	12.5926	15.5119	7.36855	10.0366	8.01034	11.8287	9.09734	14.4509	11.239	14.1748	14.2804	13.1971	14.3975	12.745	9.54263	12.0116	11.9675	11.2562	10.7663	12.5604	13.3463	8.02022	12.4993	13.0135	7.95512	3.23083	10.2407	7.1737	5.2016	7.13559	11.7827	9.65782	9.1488	12.5074	11.6121	12.6624	7.83771
Abo	1.92143	2.22377	2.10281	1.51591	2.07743	2.46834	2.2893	2.28626	3.07799	1.52516	1.93447	1.69402	1.79062	1.22072	1.84433	1.93296	2.00468	2.78395	3.37941	2.33477	1.71751	1.93471	2.22058	1.6554	2.06116	1.4917	1.75501	2.74407	2.19854	1.35944	2.69809	1.78782	1.84261	1.3639	1.75189	1.66092	2.23127	1.01098	2.22284	2.02958	2.24531	2.87025	1.62679	1.52066	1.79429	2.08906	2.07603	2.17894	2.58851
Abr	8.28412	8.58141	6.32812	5.19273	7.3382	8.48531	6.9861	8.81792	11.1955	5.19925	9.889	6.62857	5.92732	6.8669	5.49338	4.84477	5.55839	5.6659	11.3139	7.06429	5.91331	7.26462	6.45131	6.40983	5.81803	7.77896	6.01111	6.74819	5.36879	6.14116	7.29806	6.75925	6.77065	6.0736	6.82542	6.56709	7.9841	13.0377	7.60453	6.16065	6.21677	4.60196	6.72818	5.25721	6.23849	5.95221	6.62134	4.55646	5.60701
Abra	30.2878	17.5515	27.3978	28.2582	37.0727	58.0702	24.9321	15.3536	34.8759	39.3671	40.3148	38.9298	25.0592	31.5216	20.458	33.2046	51.1099	56.2029	48.5691	48.0818	27.3206	24.0664	25.7072	52.6032	7.25815	54.6593	35.789	39.5113	13.5486	34.4204	21.1662	22.2302	38.4613	25.5506	29.471	50.7403	24.3482	9.40197	44.9291	36.3014	68.2973	40.6066	11.4328	21.7264	26.581	28.6499	39.4128	37.9714	49.8222
Abracl	20.3303	21.9677	22.1404	17.2435	14.9827	28.5525	13.3635	19.2327	42.8673	16.0584	27.494	16.4541	19.1898	14.5463	30.2968	18.8056	21.4299	23.0834	57.0871	18.7249	22.0296	22.7745	19.0435	22.0024	24.6613	21.2756	23.0535	23.9401	20.4622	18.5637	27.8582	27.6144	24.0758	20.8444	22.9958	23.4775	32.8218	123.947	25.1058	29.7818	49.1443	30.0918	30.4386	29.2418	23.2399	30.9637	23.2916	16.5496	23.8608
Abt1	4.26065	5.11789	5.1358	4.16513	4.80957	5.46554	4.21888	4.18797	6.62826	3.72498	4.84738	4.82695	5.85462	5.45384	6.39771	4.61041	6.36508	4.69159	5.3859	5.39131	3.99821	4.62783	3.87396	4.35069	4.47474	4.67725	4.52998	4.70428	5.58279	4.22247	3.87014	4.31791	5.07473	4.66349	5.62992	3.79758	5.18382	13.4123	7.01578	6.0753	8.06124	6.04068	5.32577	4.40169	3.72488	5.70522	6.09413	4.39347	6.06236
Abtb1	8.50678	10.3024	13.2874	10.6268	10.7683	9.491	7.33157	9.28371	9.85562	7.228	10.0211	7.94462	9.80918	11.0295	11.3375	11.6653	10.6314	11.8743	9.31983	9.22077	9.83518	11.6266	9.31253	9.80653	10.0525	14.2979	9.70338	8.14874	10.5018	10.7144	10.6556	8.31604	8.88742	12.6314	9.22503	10.2442	11.4339	13.7201	11.8852	12.336	15.3584	12.8309	8.88523	13.6573	8.10675	7.50033	9.3658	8.76557	9.97064
Abtb2	3.75363	3.63782	2.99212	3.57568	4.08327	4.36281	3.59225	4.3609	5.37511	3.74726	4.84928	4.06108	4.11846	3.53659	3.48919	3.00814	3.69387	3.57382	4.78382	3.61108	3.48633	4.56561	3.64689	4.24123	2.42887	4.02794	3.91098	3.90948	3.37861	3.12644	4.05377	3.1094	3.43215	3.88162	3.28	3.30144	4.62915	3.83781	4.09402	4.00421	4.12557	3.45697	3.39402	2.83988	4.15181	2.89032	3.75446	3.82482	3.23556
Ac1576	2.05838	1.97296	1.30438	3.03395	2.8189	3.2758	3.27583	1.82959	3.09867	3.37035	3.37489	1.6282	1.84189	1.45441	2.17618	2.58196	1.90418	0.868846	2.02076	2.24647	2.11209	2.89589	2.54689	2.63688	1.37621	3.0089	1.08248	1.71853	1.37327	1.16293	1.62715	1.77897	2.18102	1.75811	1.7933	1.87007	1.55079	1.55892	1.80968	1.44416	1.88895	0.787224	2.30135	1.68125	3.55456	1.49465	4.0087	1.99396	1.20291
Acaa1a	15.656	15.2188	19.4481	17.3728	17.0554	16.3881	11.256	13.5839	12.7098	12.3972	15.4818	11.6015	16.9267	15.7737	20.6368	14.5132	24.5288	21.9976	14.9135	13.9547	14.8379	15.8603	17.7789	14.6518	19.0103	16.9819	18.8458	16.4719	19.0145	13.8445	15.8436	13.22	14.3853	16.4876	15.7268	15.5247	16.8504	17.7395	19.3894	16.8202	26.1381	22.8072	18.2677	17.0422	14.1055	17.2209	16.9368	12.5315	26.735
Acaa1b	0.953547	0.933807	1.07338	1.54222	0.859141	0.807667	1.36333	0.96005	0.788395	0.605513	1.29665	1.01583	1.03196	1.0343	1.27344	1.0492	1.22226	1.35396	1.59182	1.09548	1.22525	1.12841	1.83668	1.14299	1.03913	1.32051	1.38562	1.33561	1.42012	1.02664	1.1477	0.591496	1.12845	1.42141	1.0982	0.947031	1.56645	1.50516	1.52741	1.00722	1.29256	1.7881	0.961921	1.39751	0.961688	1.24409	1.2284	0.855017	2.95634
Acaa2	393.276	346.545	401.241	546.65	328.639	428.91	328.052	394.674	90.6568	379.206	183.886	298.879	414.412	392.609	550.048	342.769	476.809	414.248	96.3462	339.963	532.235	374.493	332.739	421.73	428.185	471.364	652.111	507.699	593.241	351.339	456.496	283.094	491.507	373.849	329.545	392.516	380.915	113.632	419.497	382.503	206.444	515.339	386.206	396.545	318.67	409.369	419.427	321.866	530.994
Acaca	2.13108	1.68232	1.30233	1.65069	2.06742	2.16663	2.28905	2.36482	3.04257	2.18652	3.21705	1.84877	1.02021	1.38041	0.729616	0.975907	0.752934	0.692866	1.88538	1.57623	2.12205	1.94957	2.38748	1.58903	0.98498	1.56163	1.11271	1.21273	0.819444	1.25749	1.33233	1.76236	1.4007	1.87527	1.83829	1.29097	1.95507	11.759	1.85332	1.42077	0.739069	0.637369	1.43803	0.972203	1.84397	1.56282	1.89118	1.32224	4.86769
Acacb	21.9504	23.5772	19.5009	25.3224	34.8821	19.6757	27.1909	28.6379	21.2094	27.8583	21.4259	23.547	19.2857	25.5971	12.0418	15.2235	13.2632	13.5931	12.7423	21.7537	23.8888	27.428	24.3238	22.6451	14.8852	29.4247	22.8274	20.4117	19.1283	19.6355	19.8674	15.4385	24.5035	20.5821	19.3917	20.2271	14.2216	5.66677	22.9136	18.0011	6.94121	7.74134	17.2671	12.5615	26.1141	18.0018	25.1238	22.0005	13.5334
Acad10	11.5298	9.5848	18.8921	12.4456	19.5453	7.42508	12.7636	9.77213	4.89007	13.5323	12.186	10.1137	14.7334	12.1843	9.99961	9.54735	13.3957	14.0469	3.8002	7.59728	8.76745	10.6643	7.60491	14.0247	13.2245	11.5307	19.9247	12.1216	16.8877	9.32586	12.9415	5.64855	10.4921	11.958	9.76738	13.2603	13.4713	6.25124	10.9444	10.0184	9.2886	14.5215	8.1243	7.31659	8.82359	10.3131	14.8693	12.3465	19.7097
Acad11	5.80232	6.90566	6.54991	5.91808	6.5986	6.90332	6.78963	6.58288	8.72241	5.55431	8.60795	5.52538	4.2139	6.23556	3.38509	5.11207	4.50693	3.55991	6.24444	4.45395	6.29099	6.42525	7.26965	7.47782	3.75449	7.35266	4.64247	4.22826	5.04861	4.62687	5.02001	4.13606	5.47937	5.7858	6.0086	5.70676	4.41609	8.26776	5.48041	5.04164	4.21467	4.17985	5.48993	4.52444	5.45679	6.24246	7.57621	5.29613	4.91188
Acad9	18.1664	22.7806	21.8714	27.7283	21.5899	21.2945	24.3232	25.3957	20.2451	22.7728	21.156	20.8748	24.7151	21.589	22.2389	15.1735	22.7889	23.9726	19.1847	18.5796	22.7891	21.4037	24.3014	22.2689	18.6327	22.6488	26.5051	26.716	24.5575	22.798	22.9408	18.6868	22.5144	24.725	23.8375	23.5265	26.0481	10.752	28.5345	28.7212	19.841	24.8608	19.2807	15.1184	22.1856	24.5191	26.2231	20.5239	23.8367
Acadl	607.501	613.03	823.666	897.128	664.301	575.864	720.938	741.328	268.376	675.776	483.167	596.731	635.407	719.464	645.103	619.449	636.703	639.238	199.125	563.123	687.124	584.013	504.096	675.855	547.776	612.577	709.844	761.504	670.856	589.784	597.006	548.864	664.387	603.389	608.025	647.31	561.543	135.379	589.903	680.363	411.304	620.813	709.672	667.821	665.372	662.096	771.56	662.785	728.51
Acadm	369.295	394.316	477.301	508.312	421.501	364.687	433.149	375.816	106.01	454.658	278.681	355.242	358.63	432.74	373.115	415.735	407.262	356.024	75.666	301.203	393.954	343.107	311.62	425.806	286.424	356.473	473.849	408.281	391.29	330.63	373.632	315.088	385.781	335.967	386.954	378.659	294.223	86.5517	358.476	356.523	179.639	320.491	379.078	338.321	384.683	370.579	435.615	409.7	415.376
Acads	139.383	132.575	211.133	183.622	163.756	133.382	147.312	147.843	49.9769	141.729	91.2498	128.823	161.166	159.278	194.238	163.832	197.58	210.023	41.6181	135.949	163.337	140.94	114.245	168.537	151.025	107.247	193.494	173.293	163.793	126.142	142.243	129.186	151.645	139.229	145.634	141.104	162.759	29.5916	164.81	165.777	101.056	233.614	131.528	152.588	140.291	130.601	143.565	160.277	197.2
Acadsb	13.2926	10.1739	6.36052	10.3683	14.8269	13.9388	17.3292	25.4875	16.1411	14.8765	17.6616	16.7082	7.35186	11.1561	1.71694	3.9879	1.22638	2.71548	11.3783	10.3516	12.3859	11.3645	14.2765	9.76002	4.82574	10.7905	5.02933	6.93626	4.27571	8.15569	10.1377	10.4441	12.731	11.3971	12.3206	11.6439	3.88417	5.79433	7.0373	3.91576	0.747834	0.544822	11.24	7.30229	15.367	14.1418	16.9536	9.82494	2.23553
Acadvl	203.934	214.719	269.212	258.22	238.739	176.163	209.515	204.078	95.331	200.784	157.184	192.897	222.37	237.835	243.756	234.296	253.193	240.521	83.8939	192.208	199.929	223.273	174.335	223.667	161.702	209.199	282.962	242.521	249.059	213.799	227.061	171.208	219.147	203.163	216.924	214.941	198.374	60.5783	239.572	227.985	149.947	253.047	216.701	199.586	194.487	220.642	224.397	216.913	268.666
Acap1	2.25688	3.03905	3.95199	1.51357	2.33852	1.68858	1.14896	2.13455	2.77971	1.63792	1.90339	2.15564	1.93368	1.81858	2.38616	1.88019	1.93418	1.96205	3.5322	2.34357	2.04888	2.40141	1.72331	3.0435	2.09442	2.08361	1.10098	1.98353	1.6191	1.63153	2.46496	2.7301	2.39469	3.78498	1.37187	1.88875	1.91767	88.0085	3.33414	1.70077	2.26815	1.90092	2.54103	3.77097	1.30675	1.87385	1.9462	2.52974	1.81176
Acap2	3.06841	3.18508	1.53892	1.86688	3.39399	3.84785	3.34613	4.37747	5.13892	3.4859	5.653	2.89275	1.24054	2.08845	0.484529	0.975909	0.598101	0.724065	3.04716	3.39586	2.53795	3.15182	4.12511	2.22647	1.68894	2.93903	1.25739	1.62203	1.12761	1.86335	2.22773	2.646	2.42564	2.88902	3.65773	2.57641	1.09368	7.46053	1.94066	1.346	0.495491	0.409112	2.48243	1.68683	2.8567	3.69707	3.41414	1.89711	0.544935
Acap3	2.23856	2.24251	3.49008	2.18971	2.41901	2.73387	1.56839	2.11675	3.31535	2.07981	2.95036	2.19419	1.89535	1.99133	2.04791	2.26648	2.61667	2.59627	2.78774	2.49262	2.49414	3.36945	2.60632	2.24869	2.60937	2.62036	2.42962	2.29495	1.90657	1.90234	1.94992	2.34544	2.54835	1.85234	2.22934	1.69784	2.44351	3.57834	3.06051	2.58803	3.17264	2.35863	1.80415	1.69782	2.21994	2.32571	2.55749	1.86173	1.50304
Acat1	195.43	185.18	240.362	252.065	212.13	193.891	223.707	190.872	151.027	206.533	178.525	182.548	209.165	202.161	237.839	203.021	228.774	198.016	123.437	177.751	197.934	185.386	172.2	193.436	162.618	181.446	239.876	220.751	216.734	182.773	218.532	179.4	210.815	220.861	195.858	220.743	200.368	70.1625	215.886	211.115	152.47	207.861	215.899	204.612	204.12	215.84	232.447	221.335	242.639
Acbd3	7.94803	9.12831	5.8654	6.61607	7.60903	9.17807	7.88606	9.6633	10.6932	6.57952	10.1432	7.43102	6.90548	7.4761	7.95011	5.70946	4.62004	4.8484	10.8757	9.18414	8.37001	8.91093	8.50751	7.80064	7.51135	7.62136	6.55017	7.34567	6.64029	6.56493	8.07858	9.12175	7.73618	7.36317	8.37861	7.90901	7.31624	13.6864	7.37065	6.93164	6.9104	5.33039	8.26158	7.45574	7.68997	9.08177	7.86158	6.89678	6.48314
Acbd4	5.34976	8.11565	10.7963	9.03788	10.4666	8.63229	7.13016	10.4603	11.2557	7.97687	10.105	8.92014	10.3069	7.25035	11.0429	10.4234	12.4566	12.834	14.381	10.1235	6.58	7.01759	7.41409	10.7276	10.1099	12.7967	10.1818	8.79592	10.6664	8.51186	10.8246	7.23945	9.21779	9.70633	10.1685	10.5345	10.2362	9.53105	14.3007	13.1976	16.3276	14.461	11.277	11.6815	9.04018	10.4933	10.6943	8.21237	11.1358
Acbd5	7.66712	6.73882	3.98939	6.08458	8.49282	8.30658	7.79656	9.76049	9.77465	9.41465	9.98427	6.92536	4.17894	7.76048	2.59607	3.53204	1.90161	1.84858	5.33602	7.11001	8.61717	8.06503	9.14353	6.13442	4.11789	8.67044	3.91348	4.31466	3.76982	6.58999	7.5126	6.85113	8.97528	6.69095	8.803	7.28478	3.61364	8.65315	5.35492	3.92477	1.06811	1.30125	7.37518	6.19572	9.67368	9.33557	8.94209	6.77972	2.17881
Acbd6	12.203	11.6611	13.4326	11.9969	12.1181	12.2423	9.43656	10.5037	11.4452	10.6531	11.2601	10.914	12.7031	14.06	14.8006	14.7674	17.3835	15.9388	14.362	10.378	10.9345	11.2943	11.8208	12.52	13.6382	14.658	15.3352	13.5625	13.7452	12.1959	14.1837	13.4484	14.0898	12.4325	11.7845	13.7713	14.8966	10.1302	14.7199	13.4207	16.4675	12.6966	13.5244	12.8862	11.5474	14.7223	11.9708	12.8646	13.633
Accs	1.61729	1.40122	1.21864	1.09394	0.675286	1.24847	1.26642	1.39485	2.81442	0.747896	1.35236	0.881045	1.35187	1.3472	1.52224	0.871785	1.11707	1.41172	2.14487	1.29157	1.75858	1.18258	1.13427	1.17914	1.60799	1.06936	1.24466	0.988041	1.60624	1.19888	1.10256	1.27079	0.85639	1.19705	1.1749	0.964937	1.57085	2.25853	1.38732	1.6799	1.50642	1.73895	1.29612	1.1424	1.14785	1.33344	1.52618	0.553457	1.43845
Acd	6.70173	6.58842	5.64893	4.59357	6.91292	7.00582	4.3851	4.34975	6.89849	3.80097	7.08642	5.71701	5.16923	4.31716	5.54112	4.89261	6.35862	5.992	7.85111	6.78044	4.49927	5.91974	5.48024	5.42191	6.30052	5.38919	5.15101	5.1111	5.29736	4.15126	5.33661	5.17561	5.32928	4.51918	4.49137	5.72454	7.0897	24.7272	6.973	7.17777	8.19008	7.40222	4.66591	4.46599	3.41471	5.20631	4.47731	4.30517	5.38262
Ace	5.07467	3.14402	2.23333	2.72372	4.4332	4.82837	3.31801	2.21536	5.12642	3.45564	9.14169	4.53332	2.24259	2.25042	1.52352	3.19333	2.48385	1.98924	4.21103	3.62938	3.12557	3.6577	5.3608	3.83481	2.14856	4.32927	2.00978	2.31035	1.62867	1.92858	2.24646	2.37946	2.52614	2.4365	4.23993	3.34261	2.83205	4.23239	5.04268	3.41444	3.83933	2.62322	2.78771	1.18641	2.00103	2.66696	4.10608	2.72094	3.01686
Acer2	2.70218	4.68587	4.06608	4.02049	5.03289	5.71811	2.00095	5.10853	8.16007	4.62262	8.49455	6.0944	2.3269	2.16693	4.57988	5.49101	5.96799	5.87663	5.81466	5.01625	4.43936	4.60667	6.0414	5.62485	4.00663	9.20279	4.83085	5.67595	3.94544	2.57152	1.92077	4.12943	3.50628	2.99458	4.54808	3.69206	2.35296	3.83796	5.71285	4.31401	7.58578	2.87014	2.40756	3.01015	3.23838	5.69202	3.73144	2.92606	2.37108
Ache	2.21289	1.87161	3.18979	2.20246	2.63939	2.17957	1.88139	2.166	3.79937	1.12551	3.73113	1.24071	2.27931	1.36713	2.89578	2.40523	2.48612	2.49673	3.98621	1.73603	1.84833	1.67429	1.42246	1.60079	1.85437	2.05366	2.17486	1.49551	2.028	1.88708	1.44415	1.1687	1.04075	1.98159	1.63179	1.41987	2.03031	2.63755	2.4536	2.27301	3.3185	1.57733	1.06783	1.45472	1.28736	1.93484	1.51815	0.654422	1.60272
Acin1	15.4391	16.0204	13.6056	13.9811	16.3177	19.1128	11.607	11.889	18.8281	11.6921	18.5355	13.7843	12.5414	11.9248	14.2553	11.6321	14.1428	13.3131	21.1297	16.8742	14.869	16.7938	15.9605	14.9443	13.5469	16.0493	12.9596	12.1648	11.7905	11.4003	13.5546	13.9867	13.9672	13.3184	14.818	13.4946	13.6508	34.8849	15.5923	14.0051	16.4034	12.8181	12.8101	9.95624	12.947	13.1539	15.3656	11.7048	13.6032
Ackr2	1.35956	0.958219	0.807721	1.15488	0.969761	1.75037	1.30571	3.04737	0.919576	1.71846	3.06231	1.61319	1.08718	1.38763	0.766617	0.866221	0.872691	1.04797	0.513367	0.722894	1.44313	1.23348	1.35051	0.935365	1.40751	0.686546	1.03672	1.22971	0.875764	0.688674	0.921225	1.42434	0.632484	1.46691	1.37734	0.728487	1.65838	1.81221	1.19537	2.37364	1.48918	1.28626	0.86862	0.706704	1.25438	1.15746	1.4313	0.408754	0.858078
Ackr3	38.5705	38.7528	25.6098	25.2779	29.7963	63.9856	28.8156	51.4363	45.5465	22.9845	68.2211	43.7778	31.2863	28.6239	22.7464	25.4468	27.7295	35.8354	26.5671	33.749	40.5301	31.4083	34.9598	30.045	31.4283	27.3537	28.3464	35.2378	28.5463	25.5343	33.5229	32.104	29.2753	24.1808	38.0779	41.6692	31.8336	25.6474	35.6829	34.0609	51.5035	31.0877	29.9324	29.9664	25.8066	31.5949	39.8518	30.9629	26.8038
Acly	5.53809	6.11169	5.76886	5.27537	5.91472	7.24957	5.37013	6.47902	10.2619	4.88891	11.5051	5.94318	4.45572	4.54324	4.80331	4.79877	3.96946	3.98065	8.33375	6.06895	4.53818	6.83336	7.99287	5.97726	4.96099	6.34284	4.67349	5.19886	3.92157	4.43973	5.86412	5.65815	5.98819	6.14218	6.65416	4.76904	9.79692	41.7124	7.10621	6.0801	6.37716	4.753	5.29727	5.03324	5.29572	7.43621	6.6329	4.26937	38.8291
Aco1	10.9385	11.4317	12.0017	12.6443	12.9864	13.3207	11.1094	13.0826	17.5718	12.9308	18.3044	11.3648	10.3177	10.5503	11.1997	12.0911	11.6548	10.8918	14.1007	12.157	13.2569	13.6807	13.6177	11.5886	8.79996	12.9989	12.2322	10.7493	9.58856	10.0434	10.9158	9.46812	12.8202	13.8353	13.3238	9.94502	13.5321	16.2067	15.1941	14.6072	14.8888	11.0856	9.84062	8.21664	11.5119	12.7036	11.1029	11.2571	18.2955
Aco2	501.001	459.21	557.769	559.51	583.962	442.865	538.118	533.286	328.074	556.953	405.144	508.615	519.266	558.066	466.761	462.28	472.698	489.148	264.62	456.426	497.464	521.365	436.167	504.935	329.716	450.924	560.34	515.383	478.004	438.232	488.15	408.007	516.906	507.762	495.217	498.675	507.13	146.685	590.98	541.178	271.89	454.209	463.192	431.719	562.033	459.103	534.896	541.221	577.494
Acot1	10.2785	9.52106	8.72356	11.2256	14.0347	10.1874	9.62962	11.1789	4.38911	12.9074	9.19251	10.8636	7.9117	13.3439	5.537	7.7767	6.54227	8.43485	2.93857	8.30052	9.29978	10.8892	6.88352	9.99764	4.52875	13.5029	10.4632	8.22411	12.9717	7.7239	10.4884	7.03777	11.6505	9.14268	10.7997	8.72297	5.21524	1.51241	8.97091	8.02618	2.9124	4.78826	7.84008	5.88794	10.2822	9.33885	11.0527	10.1045	5.86941
Acot11	5.49262	4.06099	6.31038	8.15203	11.022	6.47834	4.46167	5.84082	6.28591	10.2197	8.98254	6.90584	3.40743	4.26242	2.24982	4.60619	2.90488	2.50348	3.25527	6.56587	6.40943	6.17	7.79712	6.31692	3.76584	5.07553	4.84927	4.0241	3.21341	4.99621	4.28255	4.11581	9.30742	6.05897	8.35787	5.23721	3.0537	3.93395	9.81631	5.89376	1.06608	1.5157	4.90536	4.17335	8.49373	8.33412	7.20915	4.88498	4.13243
Acot13	131.809	107.677	153.494	167.881	119.2	106.162	111.565	120.997	62.962	122.375	88.1763	125.084	133.781	121.867	168.09	144.081	183.145	177.264	70.0659	110.438	107.411	114.383	102.88	116.74	128.438	104.699	161.511	142.872	144.573	107.58	156.638	137.569	157.556	132.836	149.177	158.719	119.091	20.8136	130.954	144.927	110.085	208.553	174.216	159.397	137.419	160.143	158.383	163.741	170.554
Acot2	49.4422	54.0469	48.5881	55.8453	65.6641	52.3452	44.6948	51.0308	22.6143	61.0751	41.8092	51.3745	40.9408	61.1577	32.0387	44.4474	41.1767	44.6522	15.1471	44.0685	50.1711	50.1574	36.7577	51.6778	33.5815	68.7033	58.0612	44.6077	66.7444	40.1486	57.6811	40.3896	53.3583	39.2776	50.676	47.6841	28.8159	8.70425	41.6644	41.4642	21.348	32.7688	47.533	40.284	51.8651	50.1059	59.2969	56.2834	31.8813
Acot3	9.44217	9.45874	7.54092	8.12137	10.5001	9.86049	6.27561	4.66591	6.66188	6.73671	7.63327	6.64448	7.20575	8.18042	6.42345	7.11927	7.4519	7.926	6.22482	7.63483	8.70817	7.87669	5.17928	7.90452	6.38499	8.91703	8.242	4.9474	10.8166	6.40084	9.24303	5.5036	7.32119	6.15872	7.57421	8.89825	7.03878	2.67285	6.59557	7.31189	8.04213	7.1743	7.28476	5.34498	7.63525	8.22667	7.14994	7.44621	6.32303
Acot7	23.034	27.4548	28.184	24.6436	25.7865	24.0776	18.3826	21.0086	27.9098	20.4121	24.0508	24.694	25.0162	21.8659	26.9083	23.1583	35.0833	35.2129	24.2998	20.0848	20.8409	25.5938	19.3196	27.1609	23.3333	23.367	30.717	24.1211	28.2824	18.6113	23.6553	20.5778	22.0052	19.2457	23.2913	18.8588	24.0718	48.0381	27.0316	24.5841	43.7721	31.386	24.6069	21.8573	20.3862	23.5126	22.3973	23.9497	23.635
Acot8	3.90001	3.25388	4.0704	3.12056	2.52619	3.30783	2.64644	2.50518	3.31166	2.22554	3.22083	2.4278	3.85314	3.32053	4.20687	4.2813	3.61181	4.96193	3.58206	3.05298	3.74816	4.07468	3.00336	3.00073	3.98978	2.94153	3.8248	3.49267	2.9099	2.92629	2.72294	2.89868	3.63677	3.87381	3.13943	3.57285	4.42443	6.27459	4.45549	3.8181	5.66348	4.99671	3.21082	3.63957	2.99228	3.24634	4.03638	3.43306	7.72445
Acot9	19.0388	20.3482	17.3324	19.7719	16.2152	21.4681	18.6356	24.7635	21.638	21.1423	25.0374	18.7098	17.394	19.0192	17.7756	15.7004	17.355	15.7237	16.5777	19.2841	15.3831	19.5413	20.4275	21.5051	18.1719	23.1859	19.9873	19.8204	17.618	17.2174	19.8161	19.2389	18.544	16.0964	21.159	20.5552	16.9232	18.336	20.2437	21.0269	15.8991	14.8149	19.3546	19.0438	20.638	25.295	22.9228	18.8903	18.7319
Acox1	44.3736	36.9395	37.7463	49.7153	65.8285	47.1973	64.432	62.6484	36.9937	62.9821	45.5006	39.5627	39.1018	46.9896	18.2879	26.6242	17.634	16.5199	18.7277	39.6561	56.8112	47.8674	49.7025	44.1296	19.2204	46.1751	37.1027	40.5138	30.5792	35.89	39.1062	33.7695	44.8781	43.8101	44.5033	40.4996	27.4953	17.0501	41.5765	29.5698	8.9218	13.1173	35.4537	26.3814	46.7217	41.7296	52.7405	45.7718	24.9597
Acox3	5.87205	6.17841	4.37341	5.79133	5.91614	5.39572	5.36594	7.36162	7.04392	5.56919	6.43561	4.80463	4.30095	6.05523	3.04482	3.96058	2.73702	2.72265	3.78751	5.09511	5.36815	5.48615	6.62472	5.47914	2.7815	5.30924	3.98935	4.3838	4.14964	4.1547	5.37826	3.95181	4.90173	5.17268	5.15771	3.45618	5.11045	6.74104	5.30189	4.66241	2.0711	2.2227	3.6543	2.97319	5.78298	4.62221	4.59232	3.94218	3.86177
Acp1	11.8233	14.1746	14.7576	11.6625	13.833	13.1668	10.3473	16.8308	15.5713	11.0906	14.3495	12.0111	11.795	13.4813	12.8939	10.4593	10.0871	10.0515	10.8487	11.9348	10.4849	13.9895	12.6758	14.6971	10.6505	13.4844	13.6948	13.9773	11.672	11.1074	12.0406	11.0506	10.9046	13.5198	14.1894	10.0385	11.9199	13.0576	12.6488	13.0383	7.5751	9.57868	13.7261	11.1657	13.5918	12.0276	14.4123	11.2456	11.545
Acp1.1	11.8233	14.1746	14.7576	11.6625	13.833	13.1668	10.3473	16.8308	15.5713	11.0906	14.3495	12.0111	11.795	13.4813	12.8939	10.4593	10.0871	10.0515	10.8487	11.9348	10.4849	13.9895	12.6758	14.6971	10.6505	13.4844	13.6948	13.9773	11.672	11.1074	12.0406	11.0506	10.9046	13.5198	14.1894	10.0385	11.9199	13.0576	12.6488	13.0383	7.5751	9.57868	13.7261	11.1657	13.5918	12.0276	14.4123	11.2456	11.545
Acp2	4.8276	7.14536	5.73629	4.6053	5.72879	6.74898	4.69668	6.08458	7.37343	4.82241	7.75934	5.23306	5.32694	5.44852	5.1041	4.91522	6.29704	5.67854	8.24457	5.06632	4.69733	5.65532	6.38633	5.72655	6.10543	7.05689	5.33723	5.76361	4.94728	4.65998	5.94762	5.54631	5.0193	4.76007	5.22427	5.16343	7.32148	9.50611	7.4208	6.94625	8.63999	6.20618	6.03359	4.31825	5.16547	5.30239	6.29537	4.83822	6.92482
Acp5	1.23802	1.61578	2.07419	0.902176	0.919046	3.29043	0.231608	1.56335	2.39457	1.11706	2.93576	1.09974	1.1571	0.977795	1.21881	1.0071	1.24357	1.51816	3.4435	1.51178	1.67251	1.78068	1.84397	1.91921	1.23796	0.897368	1.02098	1.08659	1.38254	1.0666	1.85883	1.63594	1.04032	1.55626	0.907853	1.21918	2.4477	52.8784	2.39768	2.49198	4.69779	2.31012	1.11601	1.81532	1.30665	1.05801	1.24406	1.35345	3.47493
Acp6	9.3985	10.2051	10.3746	10.1797	9.60146	10.7666	7.53697	8.40071	10.557	7.62921	12.5026	8.42188	8.17342	9.35433	12.5007	8.58377	11.127	12.5191	11.2645	8.34845	8.10972	9.51936	8.17888	11.3064	8.39584	8.70241	11.1925	9.08078	10.3366	8.1864	8.42247	10.1476	8.79123	7.80959	10.4303	9.28046	12.7259	11.0214	12.8765	12.5252	16.5319	13.0353	8.67479	5.47049	9.94047	9.92944	9.144	8.5678	9.48241
Acrbp	1.01787	0.968463	0.604708	0.572152	1.08903	1.16031	0.523678	0.479411	0.832779	0.767537	1.01145	0.843634	0.835726	1.01139	0.941612	1.02598	1.33315	0.980718	1.00888	1.65565	0.742805	1.15432	0.997796	0.996073	0.864399	1.11593	1.60587	1.02908	1.14156	0.892353	0.808224	0.749754	0.789171	0.686368	1.16005	0.711358	0.753173	2.37048	0.989552	0.622798	1.46894	1.03724	0.479016	0.566857	0.857811	0.525661	0.853876	0.573767	0.713806
Acsf2	51.5279	36.1372	49.1601	55.4589	50.542	35.3819	41.5733	44.1755	24.8966	41.4104	34.4776	40.513	38.2213	50.4426	36.781	44.4592	46.9566	42.2037	22.3493	37.8122	28.3762	41.7768	36.3385	45.9636	27.1026	50.2812	46.1907	33.6514	36.9002	33.7613	35.0427	33.9772	45.4405	39.0645	46.3375	41.1885	38.0448	10.6094	50.2809	45.4191	24.8001	34.657	42.6419	35.1624	47.5928	45.0578	47.0853	42.7514	38.2145
Acsl1	162.894	176.636	167.88	211.219	197.813	149.983	203.998	209.704	128.712	207.85	144.238	169.192	168.424	213.538	144.565	156.196	138.587	134.032	85.6554	151.641	191.325	180.697	172.635	185.427	118.972	180.335	175.221	162.499	174.945	151.65	179.858	146.115	189.315	159.904	166.868	152.021	144.691	91.8057	163.65	153.681	95.3147	118.261	162.939	135.171	188.711	156.228	173.234	170.474	191.757
Acsl3	4.71835	4.10157	2.21148	2.37743	3.00665	5.06224	4.2295	4.25468	5.13054	3.41127	5.54847	3.51293	3.98278	3.5965	1.9539	2.50519	2.56844	3.14638	6.08745	3.21313	2.33725	2.62646	3.53577	3.99255	3.13787	3.8248	2.29523	4.04898	3.36499	3.03361	4.52938	4.71688	2.96753	2.35115	4.58899	4.14065	4.71153	5.59841	3.88282	3.42607	3.53868	3.59344	4.71934	2.80315	2.40005	4.4503	4.0155	2.88987	3.60297
Acsl4	1.76149	2.65002	1.50979	1.50437	1.755	3.05943	1.66407	2.70343	4.34779	1.80434	3.45797	1.87453	1.29484	1.56442	1.28234	1.2764	0.915893	0.906297	3.90922	2.32749	2.05369	2.00489	4.30272	1.95255	1.68169	2.31397	0.956724	1.37131	1.29544	1.46843	2.06684	2.21245	1.99288	1.97671	2.47506	1.59454	1.33644	6.27232	1.92392	1.5691	1.73118	1.02891	2.02624	1.54406	1.80369	2.57064	2.38288	1.54842	1.39729
Acsl5	10.4841	11.9416	11.6724	9.88488	8.43412	14.5518	7.27055	12.3639	14.6302	10.0452	15.2994	10.7566	9.57472	10.0122	11.5611	10.6585	10.8211	9.84144	13.3059	12.3583	9.37482	12.9878	13.0199	10.8614	12.7124	11.6648	9.38401	9.93873	9.47494	7.7783	10.9666	13.2896	10.9012	10.0484	12.7093	9.97329	10.5403	34.0177	13.918	12.3965	13.3133	10.7942	10.8579	9.73763	9.63725	14.3524	12.5718	8.43001	27.1338
Acsl6	2.73606	1.75969	3.3527	4.123	4.24486	3.16481	4.19973	4.75815	0.391783	3.63527	1.88344	2.96408	4.86756	3.54113	4.44467	4.47727	3.14771	3.15418	0.25829	3.34995	5.56648	2.88939	3.03971	2.25162	3.90962	1.70434	3.19249	4.22385	3.32425	3.46492	4.53839	3.65041	3.51378	5.13186	3.70744	4.68125	2.63804	0.0777061	3.68189	4.01803	0.480936	3.85539	3.43379	3.23825	4.20753	4.51751	3.78078	4.34173	4.07729
Acss1	68.0195	58.168	65.7909	84.6835	71.9902	59.9773	70.7045	80.9863	59.9482	76.7554	55.7806	66.5795	66.0728	73.3465	68.856	65.8238	77.5099	68.0687	43.2453	78.0529	77.6738	74.2778	61.2945	59.8593	57.1659	72.1964	77.6529	71.8502	82.0506	62.0581	87.4962	58.405	90.5709	83.7209	66.2157	77.5793	69.5162	25.43	82.8938	70.5257	50.7949	56.3948	80.149	68.8782	87.6052	73.8757	86.4072	87.4914	74.3735
Acss2	20.2496	21.6542	19.3813	21.4048	21.8718	22.8362	18.3535	19.2615	24.9407	21.978	25.5427	21.7299	16.8595	20.0122	20.5155	17.9018	23.4098	23.9394	28.8602	18.2093	15.6518	21.8126	21.1604	28.3756	16.1416	20.6955	28.4219	23.9011	19.883	13.7395	21.3649	19.6617	22.7106	16.6361	20.95	19.6418	24.6478	23.5205	23.6868	21.4443	28.7483	19.7308	20.3955	16.6223	20.1788	19.2519	20.8743	23.2556	32.4735
Acta1	146.856	193.329	207.167	68.8079	169.791	344.447	378.941	276.35	30.1167	312.951	137.491	279.226	431.129	273.752	396.506	135.271	447.492	467.058	45.4596	282.788	371.532	359.494	381.872	205.395	174.435	36.7302	377.475	901.005	195.42	358.86	277.824	429.805	162.372	358.816	178.861	249.378	862.678	9.69946	451.347	606.218	679.875	911.823	113.386	437.35	284.385	134.858	350.435	285.831	580.497
Acta2	27.2976	39.1369	25.2571	12.9846	28.438	91.6216	22.0486	8.58921	304.565	21.5112	197.298	33.8095	17.2191	18.4896	22.0217	39.3844	25.983	31.0942	93.9281	29.8546	30.9719	31.2017	21.8989	20.6851	20.6492	19.4933	25.0398	31.611	16.5586	15.6213	14.8183	33.1347	21.9158	20.2137	15.0683	22.6623	137.7	28.6413	40.0837	40.8671	95.2509	82.7313	20.3243	14.7898	25.8846	20.8478	29.3821	13.1926	61.026
Actb	434.705	446.333	404.908	265.903	324.936	443.099	296.954	500.897	538.645	296.901	508.26	390.679	388.343	338.995	325.709	328.516	297.537	360.103	434.124	409.426	316.655	396.766	332.472	294.358	347.86	354.791	299.316	366.955	269.881	256.4	360.398	443.328	391.625	349.37	354.255	330.775	396.313	2446.68	485.154	381.702	305.626	310.077	392.484	367.916	321.861	390.094	348.97	234.358	342.358
Actc1	5534.71	4730.01	6276.55	5881.96	5450.69	4727.87	6000.76	5537.34	3740.89	5493.48	3875.21	6075.94	6720	4830.19	7340.32	5357.73	7596.52	8527.2	3935.58	5020.96	4508.4	5389.02	4337.76	5689.26	5071.39	4206.92	7880.46	7591.36	5607.63	5298.73	5693.8	5330.87	6373.11	6107.19	5608.29	5048.71	7462.17	565.884	6077.35	6787.6	5695.63	8038.22	5318.24	5494.92	6085.17	5180.61	5691.62	5357.08	7506.32
Actg1	134.985	136.252	116.896	84.8249	94.8777	151.594	84.103	126.611	151.359	72.342	149.622	125.108	114.301	94.9543	147.929	101.551	121.269	158.047	141.338	136.41	95.6335	122.117	107.755	97.2229	131.753	109.169	115.474	144.583	102.5	99.4842	123.052	133.557	119.803	91.2685	111.04	120.231	147.49	567.141	144.121	136.844	184.239	152.861	129.315	133.486	98.7989	130.558	104.87	78.1956	149.986
Actg1.1	134.985	136.252	116.896	84.8249	94.8777	151.594	84.103	126.611	151.359	72.342	149.622	125.108	114.301	94.9543	147.929	101.551	121.269	158.047	141.338	136.41	95.6335	122.117	107.755	97.2229	131.753	109.169	115.474	144.583	102.5	99.4842	123.052	133.557	119.803	91.2685	111.04	120.231	147.49	567.141	144.121	136.844	184.239	152.861	129.315	133.486	98.7989	130.558	104.87	78.1956	149.986
Actg2	1.91366	3.90661	2.27376	0.989122	2.20275	8.14172	2.06414	0.918055	28.1603	2.21782	20.9502	3.08579	1.65837	0.777101	1.46506	3.98098	2.09295	3.41511	10.4648	2.27134	3.36214	2.52483	1.34548	1.54979	1.45166	1.52582	2.81091	2.99569	1.2752	1.15701	0.447117	2.85155	2.09761	1.3349	1.20329	1.9369	18.6789	3.29844	2.4545	5.58798	15.0024	7.92977	1.44544	1.54345	1.87321	2.42885	2.08399	1.12417	4.39619
Actl6a	6.96332	6.67209	8.32629	7.39928	6.9788	7.73089	6.38522	8.89058	9.54859	6.87462	7.44514	6.67512	6.49463	6.98083	7.0825	6.71278	5.79099	6.30897	7.58849	7.47406	8.09309	7.97959	6.63589	7.15158	5.61772	6.11433	7.96125	7.47426	6.32668	5.46085	6.68178	6.06006	9.22626	7.01392	7.87594	4.89752	8.06375	16.6221	8.52488	7.70166	5.08829	6.06806	7.9947	6.33263	7.56945	7.05166	7.65561	5.34429	7.35569
Actn1	6.85159	5.25497	4.28956	2.88998	4.72969	10.0648	4.73064	6.51995	17.2812	4.69855	18.8156	5.36518	3.85752	3.65861	3.89471	3.49114	3.33814	2.92065	8.45719	5.17511	4.77032	6.17089	6.92028	4.33471	3.7978	7.14695	3.25449	3.87019	3.33893	3.30136	3.61934	6.29085	5.90306	4.15696	5.65764	4.22248	6.81924	18.2789	8.25528	6.27519	4.58024	4.59745	4.50538	4.26749	4.56671	5.01789	5.85621	3.24886	3.40989
Actn2	504.685	464.639	600.129	545.911	582.992	483.833	485.679	478.547	487.746	503.697	475.284	507.413	584.646	593.028	560.967	535.523	625.567	653.238	417.157	449.596	478.935	507.912	443.026	521.703	375.903	466.843	652.119	590.127	521.517	447.535	487.3	403.001	533.598	498.735	474.047	454.826	725.958	69.8572	561.425	619.742	543.915	585.256	431.878	388.15	508.526	441.888	489.13	508.078	543.739
Actn4	36.9555	33.0218	30.8847	23.091	31.6647	35.3679	23.6873	26.4519	49.0422	22.9369	42.5638	35.3133	27.7901	25.0922	27.868	26.502	27.5656	30.8697	50.5322	33.6858	29.9013	35.135	29.8186	27.4624	33.4234	29.4367	25.5999	27.0603	24.1158	21.2152	28.6046	33.5848	29.6921	25.0836	32.0552	25.3699	34.9285	47.3099	36.2006	32.4179	37.699	31.6031	26.6642	25.8134	25.4377	32.4094	28.6324	23.8303	26.6219
Actr10	34.9645	34.6618	37.1886	41.6256	35.2666	39.7436	32.7009	41.9958	46.3087	36.1681	42.6829	32.5004	38.379	37.4387	42.4908	39.2856	45.5564	39.2545	46.4872	36.5661	35.778	36.3471	36.6743	38.3587	36.6078	37.9128	37.7677	38.6887	37.2354	34.0592	39.7173	39.2091	39.8789	39.1118	38.4812	39.312	37.3963	32.6717	40.6329	42.8812	44.7557	42.9224	44.5346	41.3826	37.3575	43.0757	45.3195	39.1522	44.5498
Actr1a	35.8874	39.3614	40.5234	38.7764	37.9942	38.109	33.452	38.3372	43.1885	31.9237	41.0073	39.1851	38.705	35.3288	41.7849	36.5102	46.7434	48.1425	42.4968	38.1251	37.8986	39.7795	35.7007	39.938	38.3967	38.1105	42.5674	40.891	38.1301	32.077	37.7743	38.0325	38.7708	35.9317	41.8913	35.883	48.5074	38.981	45.8672	45.9606	48.3221	46.1966	36.581	35.1544	36.6246	37.6403	39.0884	37.2558	42.8462
Actr1b	34.0056	34.8469	31.7504	35.563	37.4939	30.1727	32.2035	33.1296	36.1821	31.4326	32.8826	33.7165	39.8044	34.2267	33.0236	33.9074	37.4564	41.8073	37.2668	38.4089	33.3822	39.1366	30.7429	38.3418	31.066	33.554	42.7269	36.4238	31.9328	32.1349	33.9393	35.1306	36.1576	33.0801	34.7954	31.7701	42.3954	16.8405	42.8336	41.1564	36.8531	35.1697	30.2485	29.8405	34.9917	32.0042	37.3032	34.1498	37.286
Actr2	20.968	19.0261	12.4206	16.998	17.5286	22.3979	18.0655	27.8179	30.8495	22.6006	31.7094	20.0109	12.919	15.982	6.98007	10.2971	6.16296	5.89002	21.6053	20.0154	18.6881	22.2086	23.9383	17.4029	12.8154	18.8632	10.609	10.3991	8.90225	14.3987	17.8629	21.9502	22.7976	23.4142	23.7809	17.73	10.264	113.615	19.5967	12.5379	5.15758	4.28219	19.8348	14.5711	22.1259	26.6338	23.795	14.1514	9.55996
Actr3	39.3227	45.5983	32.6436	36.4621	33.6892	42.8759	36.6477	52.727	47.1004	34.073	46.9092	40.1639	39.3724	39.6044	30.7956	30.2474	24.9521	26.7843	40.3124	37.3458	31.6166	39.9091	37.8238	39.3084	31.8451	44.7742	38.1774	41.4668	33.0336	31.0119	46.3577	49.1855	42.6031	41.3731	42.3973	37.8801	37.8413	205.951	42.3611	39.5255	26.7378	22.9086	48.4039	35.9529	47.3315	42.5847	47.3466	33.0967	32.1678
Actr3b	12.2181	9.19211	20.5733	15.842	12.7673	9.69074	9.93407	15.1213	9.02709	14.5342	10.2788	9.05073	11.2169	13.9028	14.8587	15.8946	13.7977	9.57439	7.1323	12.3339	15.4358	15.02	11.0513	10.4026	12.8037	12.6705	14.7824	10.5214	11.64	14.4569	9.84032	11.1306	7.38048	9.14841	10.4335	12.3626	12.1015	1.49872	12.3689	10.8971	7.65534	9.14333	10.9801	9.5174	8.98989	11.7678	9.29127	10.7414	12.721
Actr5	1.30686	1.97548	2.21367	1.29219	1.73746	1.59602	1.12161	1.28948	2.03856	0.982512	1.85133	1.41679	1.55649	1.50635	1.69042	1.62765	1.87407	2.0362	2.48842	1.91427	1.00351	1.77692	1.6427	1.6228	1.70923	1.75146	2.10567	1.61062	1.53524	1.2189	1.46021	1.31094	1.48767	1.29387	1.43667	1.22437	2.12481	3.53786	2.08756	1.96003	2.0497	2.13257	1.1611	1.73451	1.14465	1.50393	1.16366	1.14257	1.85244
Actr6	5.0082	5.86199	3.87866	4.45755	4.47815	6.23677	4.08592	6.37662	8.78084	5.58782	7.06521	4.49434	3.95887	4.6605	4.39673	4.91456	4.91328	4.43161	7.44618	4.27971	5.07875	4.51556	5.56401	4.74196	4.80293	7.05943	4.93831	4.8768	5.27732	4.59982	3.97679	5.34055	4.85393	4.64379	5.65357	5.28165	4.66836	7.35567	6.59299	6.17261	4.52728	3.69947	5.99952	5.18002	5.26818	7.52426	5.64912	5.10873	4.54694
Actr8	9.38227	9.18183	9.82416	9.96923	9.07704	9.77683	7.78273	9.50219	10.6828	8.55052	9.96647	8.02902	9.32189	10.6261	10.4897	7.72988	10.9128	9.22326	9.44742	9.14453	8.08932	8.66408	8.55118	10.3618	7.81531	11.1496	10.7471	8.94781	9.47729	7.54279	8.67755	10.1686	8.16673	8.75133	8.74034	9.32119	11.1427	12.8392	10.4546	11.1563	10.1205	10.8108	8.02208	7.68802	8.85313	10.4235	9.93444	8.35816	9.70544
Acvr1	8.7426	6.42034	4.61131	5.33811	7.44677	8.94512	6.00327	6.89735	9.99364	4.85146	9.87435	7.26303	4.75005	5.39911	2.84061	4.58524	2.17388	3.59257	7.97121	6.91021	4.48158	7.50294	7.58077	6.89004	4.19436	7.85488	5.48354	5.34103	2.79617	4.23742	5.05703	5.93119	6.31575	6.12573	6.16965	5.24592	4.26873	2.71309	7.18209	5.01021	2.42403	2.21484	6.15981	2.99271	6.02326	5.86261	6.36426	5.00057	3.40941
Acvr1b	3.04987	2.38743	1.96619	2.35897	3.05495	3.81171	2.24359	2.68956	5.94673	2.5166	5.28774	2.15142	1.79766	1.70038	1.2521	1.86049	1.34147	1.17905	4.48408	2.83296	2.30748	2.67495	3.23992	2.63253	1.3856	3.46656	2.27788	1.89629	1.50031	1.74467	1.56645	2.67693	2.41514	2.16617	2.42584	1.95023	2.09524	3.18462	3.1381	2.04884	0.979737	0.920904	2.04336	0.758968	2.71732	2.87604	3.27926	1.75593	1.13766
Acvr2a	3.55541	3.06227	0.930202	2.10261	3.93677	3.18462	3.94723	4.40566	3.71518	3.76692	3.48453	3.48339	1.71409	2.53537	0.810443	1.32488	0.775923	0.89798	3.32557	3.31362	2.31978	3.10096	3.59827	2.693	1.83622	2.23667	1.49238	1.94045	1.26068	2.19247	2.62467	2.89625	2.78211	3.10161	2.91464	2.59898	1.33406	2.51978	2.00762	1.30931	0.608359	0.906117	2.47851	1.38069	3.49579	3.35694	2.93617	2.84409	1.1666
Acvrl1	16.7502	16.2527	13.7775	12.2805	17.6345	15.435	9.98123	12.1077	14.2596	10.7128	14.2055	17.381	12.7454	11.9874	12.6685	13.8149	15.8346	16.8523	15.2587	19.7089	14.8382	16.6798	15.6288	15.4172	19.0663	20.3745	13.7918	13.6751	12.9387	11.0886	13.0659	14.8115	13.9364	10.4856	15.7189	13.9153	14.1022	9.03748	17.3113	13.7857	15.2024	15.4195	13.1823	12.5301	12.1926	15.7212	14.2725	11.7637	11.5035
Acy1	17.4849	12.8634	23.3367	20.3302	18.5024	15.9647	15.7734	12.5308	11.3269	18.1645	15.1731	17.219	21.4102	17.7351	22.9173	20.423	26.4873	25.1548	12.6843	17.6954	12.8393	16.3686	17.8444	15.7255	17.1636	13.7026	21.8227	21.3724	19.4237	13.054	17.5987	13.6439	17.2706	18.453	17.1066	16.2372	20.5589	15.2377	21.4634	21.0744	20.4207	29.5787	17.7892	19.5418	16.7435	21.2757	16.2636	17.8822	32.166
Acy3	1.94912	2.1636	2.24354	1.59778	1.3555	2.94072	1.20335	1.83604	3.98675	1.31228	3.75261	1.53045	1.3916	1.11182	2.28607	1.38253	2.03538	1.6097	3.93283	1.63634	2.06894	2.23444	2.70679	2.03743	2.95579	2.03975	1.15315	1.14421	1.47133	1.81557	1.8572	2.39285	1.22784	2.4233	1.40688	1.7453	2.75338	5.92313	2.554	2.44482	4.38159	2.94254	1.87623	2.2388	1.16713	1.92167	2.01982	1.40391	3.63073
Acyp1	33.7645	28.8474	34.2009	41.7767	24.2602	37.0772	31.6331	36.2441	31.8452	40.1018	27.945	32.4093	35.4469	28.0289	41.9125	35.1985	43.7483	37.7773	37.6614	34.191	28.6158	32.0998	33.181	37.1775	41.7911	43.7111	37.2588	37.7443	37.1911	32.4945	38.5447	37.0203	34.3193	33.5871	35.8485	39.8622	34.5057	34.1867	30.6343	35.7201	45.6969	38.5263	41.3483	45.1603	34.7972	44.2383	38.2996	45.9586	47.8453
Acyp2	22.8914	20.8165	23.7882	38.1844	22.6027	24.6753	25.4001	35.9823	40.2981	27.3336	28.059	24.5414	26.846	28.3519	28.9428	31.0758	21.7847	20.7814	29.3443	28.0734	23.3845	26.211	23.2981	23.3904	22.2399	19.4536	27.5675	27.0724	28.6261	21.8927	26.6206	34.7865	27.8732	31.0649	34.5449	34.1517	23.3247	7.23909	22.6634	25.9927	26.5747	22.9665	40.7698	31.6502	32.847	33.9052	41.0187	42.427	27.7281
Ada	6.48775	7.44325	6.70321	7.86458	7.72606	5.41716	4.45824	4.93815	3.43412	5.8828	5.38176	9.29266	5.57455	5.81329	6.59073	7.88524	7.98807	11.244	3.57873	8.14634	5.98832	6.05293	7.60962	7.10672	7.77503	8.32163	6.58634	8.00724	6.11292	4.68211	6.30728	7.22516	6.91099	5.02162	9.22436	7.17582	6.73981	14.6636	9.11887	7.62173	7.36503	10.3907	8.18692	6.40938	4.96468	9.06889	7.795	5.99282	6.52781
Adal	2.12822	1.99996	2.02301	1.59512	1.94309	2.13111	2.18018	2.79637	2.4146	1.67107	2.23234	1.98058	2.10703	1.92153	1.35005	1.24297	1.01787	1.38008	2.62513	1.94556	2.25904	2.07078	2.15115	1.68298	1.31584	2.03628	1.71612	1.60413	1.59938	1.40973	1.76252	0.966167	1.68679	1.72219	1.14989	1.15688	1.52705	2.14908	1.88718	1.38902	1.38607	0.856797	1.29497	1.79107	1.51043	1.84738	1.56836	1.51668	1.22714
Adam10	15.2674	13.0243	8.56872	9.03697	14.3546	16.0678	13.9289	20.0954	20.5293	13.4979	18.4845	13.7239	8.17373	12.7722	3.74269	5.73188	3.22271	3.66032	17.104	15.1989	12.2591	14.8011	15.2276	10.7729	9.70892	13.2962	6.75499	8.57479	7.05059	10.1421	11.0708	12.8972	11.2124	11.6769	12.1687	11.3144	5.9018	26.1635	9.83127	6.30624	2.75197	2.23415	11.2871	8.13749	12.5559	14.2624	12.8861	9.50478	3.88492
Adam15	21.2218	14.9066	17.0674	15.2086	20.2699	21.0192	10.333	16.5776	17.1953	11.4868	21.9893	20.1236	13.8663	14.6606	15.9116	13.7737	19.1287	23.341	16.0369	21.5328	13.1038	20.5102	17.2379	17.5358	16.7461	20.8622	16.863	18.4213	11.8959	12.2073	15.9585	16.0453	18.402	13.7533	21.5997	16.3885	16.3785	9.66697	24.4891	24.2988	21.7441	19.1145	15.5196	12.8865	14.4379	21.7552	21.9888	12.0612	14.6645
Adam17	11.0127	10.7745	7.75314	6.19763	8.05262	9.79675	9.16546	11.6071	11.3221	6.70932	8.67973	10.3617	8.74561	8.8228	6.94431	6.01098	5.70942	7.4228	12.2606	9.7678	7.84199	9.10397	8.06786	8.34197	8.33228	7.67977	7.17581	8.41324	7.21937	6.70931	9.6351	10.1052	8.79379	5.89044	8.12134	7.84226	9.02898	13.9462	9.51543	7.36824	6.17825	7.98501	9.16958	6.94146	7.63283	7.36532	8.04188	6.626	7.83186
Adam19	17.0554	20.7403	9.1081	10.1895	15.7071	16.4058	23.392	19.8056	17.4715	10.3619	13.888	16.0507	18.6506	20.9335	10.4491	7.44569	8.45077	11.3581	19.5343	9.52781	13.8068	20.5377	14.3005	17.2878	11.1149	10.2741	13.7419	18.1125	17.71	14.6108	20.3488	17.0616	13.0453	14.6206	13.1579	15.6632	20.1065	23.5119	13.4366	12.5616	9.52886	9.25803	19.4291	11.0152	14.5396	8.13457	11.5465	16.1852	12.5733
Adam1a	11.3073	10.8017	9.92693	12.9592	17.7156	8.5705	15.978	14.7333	4.57652	14.1824	9.23006	12.3495	8.57798	11.9939	5.83078	7.64347	5.90386	4.98899	3.45963	10.574	10.8771	11.5494	11.401	11.1196	5.94467	11.0885	10.4128	9.61481	7.85615	9.26439	9.29953	8.15127	13.2885	8.88513	11.7982	9.87898	6.05778	2.15619	11.2159	7.54901	1.43464	2.91126	7.04935	5.45433	12.5219	10.3523	11.2404	10.8772	5.39842
Adam9	8.07077	8.20323	5.61035	7.33967	8.64049	12.0902	10.55	13.2805	14.5706	10.1028	15.382	7.67892	5.89872	9.16264	3.18458	5.33482	3.06936	3.0351	9.45902	8.8264	9.6532	9.31266	10.4454	8.54194	4.92131	9.10558	6.05461	6.97899	4.51071	6.14473	7.11191	9.13822	6.709	8.23494	9.52916	7.1692	6.03297	7.84222	8.41645	7.37786	2.66476	2.6828	6.87828	4.6895	9.54179	8.14211	11.3684	6.57365	3.75146
Adamts1	5.30977	4.2453	3.73962	5.77054	6.92127	8.06032	4.23831	6.15598	9.82541	8.55429	13.9134	9.90209	4.03783	4.8374	3.81381	4.5887	5.41137	4.18547	7.11214	7.83199	4.09437	7.18788	7.73743	5.53673	5.16937	13.1128	4.7869	5.83656	5.19062	5.07511	3.54061	6.41721	6.82048	5.80139	7.31868	5.13271	2.97033	3.79891	6.44066	5.12743	2.9098	1.48149	4.13206	2.46304	7.3772	7.6382	5.91332	6.08203	4.8554
Adamts10	6.61702	7.67332	7.20063	4.60755	7.6167	9.07028	4.52988	5.09755	10.3502	4.81739	9.37908	6.81866	4.94343	5.73196	5.1551	4.59731	4.56631	5.28291	11.5794	8.28944	7.50436	8.51778	7.61084	7.13882	6.55773	6.20621	4.5192	5.01604	4.74711	4.53937	6.28326	7.18376	5.96813	5.07325	6.59447	5.30663	7.70281	16.9808	8.95137	6.57214	8.01115	6.35168	6.04367	4.55844	4.30112	4.89238	5.8576	5.04377	4.78688
Adamts12	2.65294	2.14869	1.06036	1.6813	4.44548	2.82042	4.18271	2.49321	1.39462	1.98159	3.17569	2.43538	2.14452	2.79309	0.799002	1.479	1.93057	1.31025	1.41163	2.66612	1.97122	2.1153	3.16487	2.23729	1.77388	4.10877	1.42686	2.62206	2.76864	2.90396	2.82595	2.09106	2.58708	2.16875	3.11295	2.89954	1.3844	2.05305	2.86028	1.72372	1.28522	0.888471	2.85628	1.29856	2.57351	3.06798	3.99942	1.90159	1.48271
Adamts15	2.49064	2.53375	1.60935	0.920575	1.36564	7.03138	1.09606	2.24885	7.37831	1.1079	10.3054	0.672965	0.472042	0.689396	1.46839	1.21347	0.942596	0.70149	6.76128	1.72493	1.81529	3.16942	3.21035	2.66317	2.30234	1.25376	0.932557	0.622919	0.950575	0.892256	1.14719	2.77795	1.09472	1.50944	1.77913	1.66067	4.10127	2.03407	3.75752	3.36555	6.93188	2.57852	1.37502	1.36808	1.18942	2.14696	1.90331	0.862779	1.86736
Adamts19	2.70562	3.35725	1.23209	1.63946	3.00938	2.92889	3.61444	2.81749	3.35139	1.99671	4.08142	3.22295	2.33209	2.79532	0.967832	1.37417	1.13783	1.10615	3.30365	2.81569	2.04647	2.58201	3.10859	3.14803	1.40478	2.85485	1.3547	2.13902	1.43124	1.41098	2.64853	2.96634	3.06534	2.07601	2.71815	2.49131	1.84835	0.294483	2.47661	2.15722	0.949689	0.997985	2.85035	1.37162	3.16234	1.94733	3.36464	2.74421	1.04526
Adamts2	6.40634	8.49209	6.43269	4.04381	5.14701	13.646	4.64163	8.51316	18.3933	5.16608	17.6843	6.02755	4.34412	5.30568	4.99096	5.37066	4.49837	4.54846	12.0107	5.22137	6.2633	7.74408	7.18831	6.49287	4.60594	4.54044	4.31472	5.79669	3.49061	4.39046	7.3779	9.71493	6.87037	7.16289	7.99343	6.2715	8.62891	7.37142	12.3787	9.84829	15.5887	7.87345	7.21947	4.94538	6.78072	7.21888	8.7566	4.97516	5.45154
Adamts5	3.86597	3.35816	1.80024	1.78174	2.43716	3.7694	4.47276	6.49599	3.94988	2.83655	4.68544	3.09954	2.20824	3.19939	1.27043	1.37304	0.784113	0.934862	3.22543	1.4255	2.88363	3.41071	2.43088	2.39832	2.02826	1.74951	1.4836	2.43999	1.92901	2.44283	3.87192	3.01729	2.41029	2.32532	3.27093	3.41414	1.60251	2.49268	2.34982	1.89246	0.811981	0.78874	3.09351	2.21141	2.92932	2.82568	3.17642	2.27764	1.42882
Adamts7	3.88286	3.62929	4.74613	4.18043	4.61507	3.25043	3.77676	3.81351	5.15648	3.23986	3.59445	3.59067	3.60237	3.32049	4.14462	3.5454	3.95008	3.4248	4.04849	4.90038	3.83277	4.67322	3.18725	3.63496	3.88077	3.58892	3.88232	3.40723	3.35403	4.14154	3.3308	3.09979	4.16155	3.57774	3.42018	3.23261	3.59347	1.29241	5.60402	3.88628	3.85495	3.0917	2.78506	2.42443	3.46696	3.13986	3.14424	3.08607	3.46004
Adamts9	2.76471	2.51435	1.80225	2.06592	3.33845	2.53848	2.35451	2.23066	2.47935	2.3529	2.89822	3.01872	1.92578	2.1129	1.77315	1.62552	1.72786	1.76567	2.35638	3.99485	1.87671	2.89926	2.8818	2.09117	2.48439	2.05928	1.74336	1.99456	1.8124	2.14283	1.95274	2.17939	2.47318	2.02826	2.82913	1.95065	1.52046	1.49655	1.81145	1.45948	0.931401	1.04681	1.82145	1.31304	2.2023	3.05356	2.4638	1.83287	1.26418
Adamtsl3	1.52348	1.22415	0.995675	0.849359	1.22259	1.70092	1.458	2.23545	1.83257	1.77258	2.1196	1.58182	1.07691	0.941987	0.629222	1.06925	0.792759	0.608168	1.04632	0.999301	1.25328	1.17945	1.46357	1.15212	0.800973	1.12362	0.766134	1.03354	0.788592	1.24668	0.846855	1.1074	1.56531	1.27792	1.63803	1.06488	0.932584	0.640367	1.65523	1.3331	0.735747	0.557786	1.08856	0.954641	1.41929	1.81688	2.22562	0.906631	0.50748
Adamtsl4	12.433	13.882	14.2482	14.3936	13.6562	18.0653	8.76504	13.6257	21.4326	11.3603	26.0461	13.9968	11.9108	12.1788	12.2733	13.6845	15.3358	16.248	19.4603	15.7078	12.5654	15.0157	16.7261	16.2819	15.8369	14.7139	14.8791	13.4555	13.018	10.1898	12.1014	12.0821	10.841	11.5164	13.0993	12.1615	17.8481	5.84292	18.3492	19.4077	26.6316	14.8217	9.3495	8.33645	10.9373	13.6203	12.8395	11.5576	13.1917
Adamtsl5	11.0208	12.5392	13.5655	10.7551	13.0974	11.6114	10.3119	11.2605	7.73201	11.5471	12.1328	12.6722	12.9967	10.7374	10.4359	10.9399	10.7775	11.917	9.07091	11.1823	11.2775	13.3853	11.4408	11.6239	9.49036	11.6953	11.1954	12.5356	10.2875	8.43361	10.4085	9.59301	10.4498	9.67659	12.3853	10.6384	14.0803	2.44995	14.2626	14.2041	11.6884	11.73	7.8694	7.24109	9.00252	9.05258	11.1422	12.3944	12.7884
Adap2	2.14373	1.77755	1.69815	2.67796	2.9503	1.46567	1.86853	3.31384	2.86147	2.2822	2.71506	2.64049	1.8247	2.00485	2.97756	3.56527	2.97589	2.05977	1.85703	3.24665	2.4986	3.41569	2.57119	2.81215	2.77419	3.28448	2.78527	1.75476	2.03073	1.10555	2.6702	3.46795	3.16139	2.06926	3.01495	3.46661	1.80963	3.89655	2.98508	2.59256	2.83717	3.22375	2.93494	2.2474	2.11812	3.15758	3.55128	2.14842	2.09289
Adar	12.3272	9.99183	8.75584	9.4474	10.2982	10.9366	10.6197	13.3412	17.5098	11.7137	11.3275	9.43171	7.79737	9.70188	6.09903	5.82919	5.06853	5.39513	12.4205	10.814	9.70886	11.783	9.54328	9.13936	7.12006	8.94679	7.10608	7.39161	7.74426	7.96725	7.76411	9.11229	10.7382	8.52666	9.19854	8.74044	7.46301	19.4979	8.75213	7.37862	5.03553	4.03243	6.91054	5.98569	8.72147	8.47388	8.42366	7.36542	5.52763
Adarb1	5.18307	4.63515	3.46363	3.89523	4.77538	7.92264	2.83413	3.20698	13.0244	3.84885	12.5182	3.83387	2.34961	2.32741	2.23351	3.63695	3.76553	2.95823	11.6004	4.03822	4.079	4.61232	6.31	6.47234	3.6185	4.68289	3.29818	2.68292	2.17385	1.89515	2.60085	3.95153	3.28701	2.69116	4.49629	3.03489	3.81869	2.92688	4.53118	5.07551	8.32864	3.47443	2.74098	1.61743	2.57314	4.61938	4.46661	2.63019	2.07118
Adat3	1.44058	0.877225	1.16395	0.777382	1.23304	1.48375	0.948686	0.668065	1.1315	0.695228	1.46014	1.08591	0.855732	0.610741	1.09659	0.963737	1.37073	1.23731	1.17493	1.4513	0.489324	1.18195	1.41593	1.23032	1.15581	0.551339	1.04547	1.11254	0.835161	0.976679	0.878498	0.814952	0.893538	0.893711	1.01574	0.684619	0.868269	4.13718	1.40296	1.41031	2.2517	1.2527	1.065	0.513459	0.777004	0.952277	0.818936	1.03944	1.33352
Adck1	3.18909	2.30328	3.87453	3.00807	3.55787	2.65264	3.83469	3.40653	3.51828	2.81018	3.04448	3.1013	3.45896	3.27047	2.84137	2.86804	3.30804	3.39341	2.27312	2.5571	2.47229	3.10967	3.01613	2.5503	2.57359	2.48563	3.75937	3.70232	2.39885	2.26189	2.61012	3.435	2.91729	2.68225	2.94044	2.47938	3.58665	2.5401	4.38661	3.50808	2.80049	3.61372	2.96801	2.0356	2.89923	2.93401	3.0274	2.29833	3.99541
Adck2	4.17281	4.31907	4.5769	3.04025	3.9215	3.33423	3.36306	3.46767	3.74386	3.06813	3.59575	3.27921	3.16688	3.71152	3.14692	3.36398	3.50376	3.69535	4.09899	3.03788	3.12841	3.13098	3.35632	3.13608	3.36091	3.30386	3.49883	2.98459	3.46397	2.79712	3.08953	3.00374	3.19032	3.06991	2.6784	2.631	4.2713	5.25095	3.67103	3.44252	3.39503	3.20723	2.79658	2.76291	2.94097	3.26619	3.20276	2.69057	3.13092
Adck5	4.38876	4.82229	4.76912	4.92022	3.69239	4.46716	3.55109	3.41387	4.24778	2.81248	4.49171	3.71782	4.07089	4.10836	5.01688	4.12265	4.95014	5.20458	5.48154	3.7476	3.94185	4.58702	4.13795	5.07249	5.14553	4.93492	4.3497	4.20847	5.38483	3.26672	3.68551	3.65481	3.75195	4.24974	3.60257	4.01121	5.45027	8.14766	4.21148	4.24159	6.72947	6.38799	4.69903	3.50977	3.80706	4.2549	4.65009	3.34579	6.57632
Adcy1	3.34539	1.41475	0.662529	1.23708	2.88268	1.663	2.53369	1.96513	0.613175	2.61408	1.31872	2.73982	0.407658	1.11631	0.235805	0.412972	0.328424	0.699955	0.378978	1.19838	2.08328	1.98832	1.44585	1.15878	0.375213	0.94248	0.316676	0.430623	0.415597	0.808214	1.26568	0.998937	1.59101	1.24839	2.12846	1.06002	0.456077	0.202691	0.784422	0.513126	0.138656	0.242436	1.41987	0.422346	1.99454	1.44086	2.32464	1.49763	0.359725
Adcy3	1.20558	1.32946	0.979211	0.846486	1.16259	1.01511	0.829155	0.840396	1.63833	1.03902	2.30513	0.884109	0.740939	0.880663	1.00844	1.1303	0.924823	0.781441	1.15828	0.884062	1.52267	1.40868	1.2207	0.695146	0.849221	1.00992	0.746358	0.605239	0.821518	0.891975	0.698009	1.07927	1.14784	1.07036	1.05752	0.629329	1.00191	5.22866	1.65154	1.1355	1.72132	0.866306	0.605916	0.679988	0.704059	0.985913	0.867633	0.887113	1.24141
Adcy4	7.19729	3.9816	4.87278	3.65408	6.41148	10.4268	3.44476	4.30557	7.35473	2.70475	8.10877	5.63707	4.07526	3.0924	3.97076	3.04932	5.51023	5.42591	9.10143	6.11295	3.28686	6.35514	6.39903	5.88208	5.59126	5.8721	4.42315	4.15984	4.04317	3.24068	4.4127	4.91577	4.33166	3.06189	5.26529	4.06542	5.08918	4.2593	7.17482	5.69452	8.6221	5.38258	4.11059	3.54258	3.29673	4.03935	5.03892	3.56479	3.31594
Adcy5	30.7899	30.9886	29.9126	25.2172	30.8043	26.2625	30.9125	34.1948	39.3354	25.2012	31.1949	24.9269	23.9626	29.9286	20.8918	20.207	21.5381	21.7276	30.5838	28.3909	35.5406	30.0654	22.6438	26.685	19.099	32.7908	25.3387	26.6661	23.558	23.6825	25.2952	24.2178	32.1144	26.2322	23.2834	21.7539	28.0597	7.38046	29.0704	23.9799	17.6008	16.9684	22.8218	20.4633	31.3378	20.2376	24.8162	22.4012	22.2621
Adcy6	19.8443	16.9585	17.6021	24.0697	30.4564	21.8414	16.2945	15.5019	18.3286	19.8296	26.1262	22.9273	14.1852	15.552	13.0345	19.7119	24.5453	19.7633	17.7646	24.4763	16.1412	19.6114	22.8739	22.4162	12.9014	27.0877	19.9345	16.5411	15.5604	15.6225	15.3891	13.1814	18.0251	15.0678	20.3466	18.634	14.71	11.7325	20.3895	18.5456	17.5818	14.5321	14.6518	9.36154	14.1771	17.052	21.0328	15.3023	15.1286
Adcy7	1.23972	1.89601	0.706286	0.534646	0.959426	1.82202	1.00659	2.04765	2.89041	0.804991	2.98714	0.734936	0.727536	0.67002	0.511736	0.588344	0.327028	0.514287	1.73146	0.912523	1.6404	1.52743	1.40283	1.40212	0.978007	0.528087	0.643025	0.638081	0.586035	0.784169	1.00692	1.77487	1.15883	1.24839	1.19749	1.13953	1.2429	12.5787	2.35479	1.52965	0.573153	0.635865	0.964923	0.737793	1.16922	1.12267	1.20691	0.748915	0.607376
Add1	25.4189	27.0795	25.4959	21.1268	24.7019	33.8888	21.3564	29.0364	41.4642	22.1486	38.104	23.7696	24.5442	23.2887	23.9508	21.6693	25.8928	24.8014	38.0694	23.7264	24.4023	28.4007	27.3311	25.661	23.0269	25.2	23.752	23.6912	21.6066	20.1884	24.2217	25.6286	25.0001	23.1048	26.5855	22.8225	30.4559	55.528	33.5011	29.1224	36.5196	28.3198	23.7854	21.6738	22.791	25.947	26.2557	20.5495	25.716
Add2	1.4572	3.55745	2.03541	2.39956	1.13819	1.94687	0.269163	0.915421	2.31508	0.434271	2.15434	0.895154	1.07429	0.610317	1.41344	3.18555	0.430023	0.845492	2.50749	2.301	0.8317	1.50206	1.21362	1.01323	0.0375189	7.56767	0.632716	0.204963	0.609684	2.70349	3.22967	0.92198	1.27245	7.34677	2.69605	3.02479	1.09606	6.60562	1.55119	2.69518	1.5074	1.27773	1.10334	4.68009	0.548899	1.35885	1.38007	1.25253	0.81688
Add3	16.9328	17.0867	11.653	12.0701	13.9571	21.0545	15.0893	20.6425	35.8904	16.1584	27.6492	14.4385	11.323	13.0481	10.5265	11.1329	9.05046	7.54511	26.1889	13.4855	14.8778	17.5602	18.4032	15.1785	11.9237	15.341	11.4684	12.291	10.3075	11.83	14.9863	17.3253	14.0049	15.1519	17.5016	13.4627	12.4752	42.6353	16.0378	13.3742	13.7111	9.00113	15.1216	11.6062	13.3484	18.4327	17.5022	12.0397	11.6533
Adgre1	2.26885	8.95522	1.16297	1.93408	1.58033	9.56979	1.77621	6.60187	10.0033	5.44438	8.60977	2.59284	1.96937	1.5849	2.29302	6.37749	1.54959	1.51868	3.0742	3.08141	4.36803	7.83573	1.95372	2.70722	1.59763	5.87048	1.61428	1.69472	4.20639	1.18311	5.04933	11.6234	4.01876	2.70019	2.8665	2.8296	7.99614	6.69134	4.67904	2.7984	5.41302	2.64631	5.1772	3.22116	3.58384	2.30595	5.28686	2.18476	2.27743
Adgre5	11.382	12.6402	12.4734	8.74661	11.4825	10.993	7.57861	13.3068	14.0718	7.95468	11.6198	12.234	9.09651	8.01185	8.57054	8.64112	9.41245	11.0067	10.9977	15.0568	9.46737	12.187	10.6637	10.9262	10.5522	18.0552	9.69531	8.54754	7.44289	6.09364	10.3902	9.95848	9.99377	9.44984	11.0031	7.92202	10.0113	44.5932	15.0898	11.4478	8.5373	11.2924	9.10116	9.56241	7.67124	9.48443	11.2156	6.54252	9.40724
Adgrf5	40.4011	20.0013	14.1257	22.4897	43.0101	30.3709	29.721	27.7288	24.7666	31.2495	37.4496	38.2109	15.9468	20.6331	7.94935	14.3708	10.8546	10.6306	23.3502	35.6948	22.933	30.4369	36.9565	24.1614	20.8277	30.607	12.5443	15.9901	14.4998	18.6809	18.5403	21.4697	23.4851	19.5073	29.5172	26.9898	8.35158	6.98766	19.91	11.8123	6.0098	7.48754	19.6164	13.4163	22.0105	28.5281	32.6757	19.5639	7.22232
Adgrg1	19.1246	18.1362	17.6196	14.3502	19.3297	11.7065	11.0882	15.1755	13.0817	11.901	9.68134	17.6871	13.812	14.3331	13.3113	14.8015	16.5362	18.8816	8.73849	21.8451	14.1274	16.2474	15.327	15.916	18.0128	25.048	15.2438	13.8073	16.3576	11.0965	11.2902	14.4785	13.8533	9.27234	13.326	12.9063	12.5394	4.94003	16.1391	13.2065	10.1877	13.7822	11.2588	10.5295	10.4962	13.9915	13.3026	10.6754	11.0992
Adgrl1	4.08988	2.84379	2.10197	1.98426	3.31835	3.35154	2.04495	1.78176	8.71366	1.97868	5.2301	2.95985	1.71272	2.06856	1.38616	1.53621	1.05162	1.66478	5.65652	2.29623	2.31713	3.53362	3.40414	2.84847	1.9889	1.97061	1.56364	1.54508	1.12561	1.86257	1.8809	2.61252	2.01375	2.18294	2.26499	1.79766	2.30897	4.43529	3.11431	2.38288	1.64909	1.06829	1.58885	1.52333	1.65629	2.19595	1.63461	1.43345	1.24051
Adgrl2	9.91709	9.32133	6.33833	5.99754	8.30136	8.1793	10.8335	10.2735	11.6147	7.09898	8.0034	10.9898	7.79333	9.81547	5.92819	5.00366	4.33253	5.71913	10.8085	8.50281	7.86788	9.01146	8.5544	7.57582	6.47679	7.56848	6.31767	6.81567	7.09568	6.53303	8.0197	8.00474	7.51541	6.54347	7.03535	6.76049	6.18679	2.29165	6.8632	5.64503	4.13454	3.98274	7.62675	5.01022	7.81957	6.3313	7.29017	7.20532	4.25923
Adgrl4	11.2392	7.53687	7.16518	6.18979	9.27649	6.28075	9.12833	8.29204	5.55913	8.28614	7.12423	10.6743	6.7739	7.44684	5.15354	5.49272	4.46826	5.68115	7.13461	9.21122	8.0008	9.22409	10.9551	8.05906	9.26681	8.73434	5.97224	7.62205	7.39853	6.99026	8.32813	7.4761	6.71491	5.71593	9.15346	7.2704	5.15593	2.4813	7.36416	6.2808	4.80509	5.50281	7.77421	5.6536	6.33671	10.8591	6.73228	7.92381	3.94674
Adh1	4.19554	2.66134	11.0173	7.61005	1.18509	5.22153	1.86503	4.15887	13.0722	5.7129	9.25564	0.67353	1.48579	1.67994	9.27083	12.8561	12.309	0.485103	1.90108	2.46566	0.979758	2.1184	20.2897	2.86661	6.62389	0.568692	3.44197	1.75148	2.1138	4.31585	3.19824	3.23069	3.09041	3.87614	4.79449	1.17292	2.9803	3.39357	5.90223	4.97005	34.0568	7.62625	3.38897	1.30853	1.57818	2.4583	4.80348	2.1444	3.5895
Adh5	27.6598	27.8605	31.178	29.7977	27.2724	33.3318	25.434	31.1789	39.4802	29.3679	33.2423	26.5202	34.8735	29.9985	36.4788	30.1256	40.0814	37.0557	35.3856	24.6518	24.5974	28.1839	29.486	30.8421	28.0027	32.4245	33.1541	31.1783	31.8686	27.4193	29.2479	28.0248	27.7426	28.8778	30.5528	30.5245	34.9047	36.8551	36.4145	35.8361	43.0259	35.7383	34.3296	31.5042	31.1582	32.8514	31.7044	28.8573	35.6077
Adhfe1	14.2403	13.9711	20.0631	20.8591	24.6569	16.8279	23.4788	21.4156	5.939	23.2126	14.9192	15.5056	21.3805	23.6465	17.6154	16.3071	16.1539	13.8666	3.73329	19.8462	16.4977	17.0767	17.9958	16.1294	17.3227	16.8368	18.7756	20.4247	22.0713	17.8591	19.0917	16.0487	18.1396	15.3925	14.4927	18.6828	12.5241	7.76518	19.4003	13.8021	6.90172	10.7864	15.8198	16.8138	17.3548	17.2991	16.5769	18.5122	18.9456
Adi1	10.8947	8.85584	12.2258	12.2935	9.6878	12.8252	10.3135	10.5258	16.52	10.067	13.2619	8.78693	10.3021	10.1572	12.0303	9.68907	11.6555	9.99725	17.2092	10.0103	9.57281	9.04861	13.9234	12.0615	11.2396	11.341	11.2202	10.4857	9.64961	10.3296	13.585	11.1756	9.76089	11.6729	12.5454	12.2248	11.8562	16.1723	10.4382	12.6804	14.2446	11.294	13.7138	12.8763	10.3951	12.9578	14.4798	10.8573	12.6912
Adipoq	0.0523746	23.8313	0.124463	0.0392548	0.268978	6.29349	0.344913	0.364329	6.75349	0.406227	27.2196	0	0.0299152	0.0616796	0.0553731	0.281557	0.0889914	0.0288364	1.36457	0.087941	0.166783	4.31788	11.6648	4.39851	0	0	0.0826299	0.0273301	0.0361472	0.275501	0.0887208	2.26335	0.0406081	0.0706366	4.83899	0.109812	18.7713	171.405	3.43593	0.28201	12.4193	1.29675	0.250963	0	0	0.039343	1.03383	0.104975	103.318
Adipor1	57.7069	63.7766	63.0921	57.9566	59.1792	62.8227	50.5097	61.4956	78.9264	55.008	73.6693	53.9705	54.8236	53.5435	56.3533	63.1237	59.5201	54.8769	71.7619	55.1351	55.9704	58.6908	55.347	62.3289	47.1454	75.3533	60.9665	55.8587	55.4528	53.6855	56.9981	53.8329	56.6668	60.3008	62.1981	58.8625	62.5061	61.0913	70.0048	69.8892	61.3046	57.7622	55.7079	62.3079	53.7542	63.9302	59.5115	53.584	55.0782
Adipor2	10.271	9.1498	8.54257	8.98068	12.8937	10.1747	12.5694	15.0039	13.6691	13.69	13.268	9.79712	7.35255	8.95062	4.19871	6.1759	3.33522	3.39291	4.80893	10.4047	8.50384	10.8847	13.3887	10.8185	5.71516	10.1549	7.12986	8.2893	6.00174	8.20396	9.56904	9.19951	10.6706	9.78846	10.6547	9.33133	6.26423	21.2204	9.2152	6.80389	1.88511	2.68765	7.12434	5.49107	10.3018	10.7499	9.35261	6.99897	7.10672
Adk	30.0755	28.0695	30.8915	35.1605	32.4605	30.1979	32.6258	34.9703	25.8563	35.3274	31.9344	31.7328	31.6778	33.0184	31.0793	29.9584	28.506	30.0528	17.8791	27.4583	24.1992	28.6217	34.8631	29.7989	24.538	31.9853	34.6186	33.2186	28.1401	30.4675	31.4894	31.0725	32.7015	31.8711	32.9651	30.5802	30.7184	18.5277	34.9892	33.3501	25.9708	25.2312	36.2838	30.3749	35.0985	35.7661	37.2131	30.8441	31.2678
Adm	5.56603	8.6944	5.19633	6.47036	5.73645	5.66702	5.04939	4.34595	18.5505	7.09725	5.36166	4.71735	4.63898	4.14695	7.7161	4.95308	6.1441	3.68994	19.1082	3.67154	7.05365	7.07957	6.62173	8.97371	6.61482	5.75127	3.49462	5.12723	4.82145	3.98343	5.29156	7.40783	5.4164	4.94063	5.93794	4.96173	3.91226	4.9553	6.10749	5.7271	7.76786	5.21327	4.12111	5.63026	5.24006	7.03959	5.91936	5.46411	3.90331
Adnp	7.46261	8.59815	6.66818	6.14451	7.72927	8.56339	6.90943	8.47024	11.2963	6.82837	10.2483	7.15722	5.80112	6.83972	4.88746	5.66257	5.13078	4.42717	9.65227	7.11246	7.16248	7.49108	8.48409	7.36785	6.10265	8.18347	5.47732	6.1891	5.67089	6.58295	6.10542	6.53381	6.10574	6.22185	7.40584	6.4073	6.21894	14.4811	7.2404	6.54885	5.49723	4.16968	6.02718	4.77847	6.39524	7.36451	7.13804	5.87965	5.04103
Adnp2	2.52759	2.46563	1.90218	1.98304	2.12031	2.66661	1.96981	2.62759	3.66218	1.78627	3.11466	2.28178	2.17529	2.03415	1.46093	1.55002	1.79423	1.80923	3.6651	2.36263	1.68132	2.52595	2.0879	2.30272	2.04986	2.40496	1.75459	1.93455	2.24453	2.10771	1.94111	2.26426	1.84235	1.77282	2.23298	1.83736	2.52092	4.48706	2.39349	2.39214	2.11019	1.68926	2.33013	1.63307	1.67443	2.26588	2.08904	1.97597	1.77253
Ado	2.26885	2.20958	1.22536	1.54584	2.17735	2.80303	1.64126	2.19203	2.43	1.71824	1.81045	1.67952	1.49223	0.97159	1.05397	0.903478	1.24609	1.81695	2.02489	2.19334	1.38661	1.6543	1.50969	1.95724	1.20109	1.53494	1.41011	1.07627	1.23373	1.36622	1.97986	1.24242	1.27931	1.25174	1.83876	2.16218	1.10997	3.24919	1.95287	1.54807	0.732701	1.32856	1.45893	1.53153	1.36618	1.80757	2.06273	2.13583	1.10894
Adora1	2.85618	2.80725	1.74266	1.67773	3.17142	2.36038	1.39794	1.87942	3.78927	1.53004	3.68187	1.67019	1.76359	1.45448	1.14255	1.33717	1.53023	1.36	2.71067	2.00896	1.63879	1.97918	1.85648	1.70307	0.649293	1.60029	1.8877	1.36952	2.02452	1.4437	0.915315	1.88011	1.19695	1.9259	1.97064	1.29471	1.4955	2.45545	1.77494	1.39805	1.71385	0.792442	1.74371	1.28964	1.42431	1.68156	1.34079	1.46974	2.0571
Adora2a	6.4844	7.05493	6.30412	5.50107	6.66056	3.32039	4.1006	5.39915	2.4889	4.34374	3.61733	6.5422	5.20225	5.44982	5.99889	6.23237	6.69418	7.96827	2.87149	8.0919	4.69297	7.54588	4.97734	5.51722	7.60964	6.5098	5.7894	6.64456	6.04167	4.68588	4.39389	6.43858	6.42207	4.45249	6.5216	6.24207	4.44124	4.87527	6.19996	5.75687	3.97896	6.12309	4.45909	5.286	5.16717	8.0374	5.19001	4.04698	4.2993
Adpgk	4.95403	4.30976	3.53195	4.45597	4.74937	5.98328	3.61215	4.5456	7.93115	3.83037	6.35775	4.52487	4.15565	3.91737	4.29503	3.77075	4.44126	4.62927	6.99101	4.11171	4.53739	5.05868	5.40208	4.25129	4.59768	5.50745	4.17589	3.97382	3.888	3.37541	4.74762	4.04848	4.6535	3.24548	4.04384	4.31337	5.24056	9.87942	4.88252	5.66775	5.17925	3.5559	4.2052	2.83804	3.53625	5.48659	5.07416	3.68832	3.51383
Adprh	12.3155	11.5396	11.4152	11.1072	8.87924	12.3084	8.96011	11.5529	13.1453	8.93998	11.7048	9.52316	12.259	11.3139	11.859	11.9348	12.4743	14.1803	12.2721	11.0687	9.92646	10.9053	9.56455	10.2926	9.19198	11.1641	13.2219	11.5196	11.6739	8.9303	12.2489	13.491	11.8468	11.3373	11.4307	11.3215	14.025	22.7103	14.8959	13.2575	15.9296	14.905	13.2226	11.7823	10.1911	12.3606	12.4676	12.3933	14.0119
Adprhl1	73.6645	65.7353	76.9298	74.4422	80.5102	64.087	69.344	84.4457	41.3291	74.0216	52.212	72.2266	81.661	107.732	76.8755	67.4081	101.381	99.0782	56.823	75.6858	70.1076	74.7992	57.1143	72.6858	53.0138	63.0904	88.7845	82.763	90.199	63.9668	71.9002	80.5992	78.4463	84.2113	68.2918	81.7436	89.9094	6.51263	98.8627	76.9499	51.5365	97.0794	88.8451	84.4516	104.81	69.151	96.1473	99.5866	101.807
Adprhl2	11.86	14.113	15.5123	11.1632	9.99414	13.5628	9.15759	9.35323	13.2995	9.03249	11.3972	9.75384	11.9467	12.5325	15.285	10.7909	15.6735	14.5784	12.6538	10.4587	10.3445	11.9497	9.46906	10.8292	11.838	11.0691	12.7279	11.3222	12.4049	10.5858	13.3548	13.1475	12.9381	10.6947	11.6798	10.2488	16.7228	21.3901	13.3377	13.3436	16.8201	15.1291	13.4365	13.5176	11.1904	12.4658	13.5021	9.8587	15.5381
Adprm	8.1911	9.07563	8.82716	7.85224	6.73925	9.29903	6.95177	7.87694	7.14839	7.1684	8.54957	6.1602	8.01508	7.47766	8.42495	6.75111	8.88291	9.01956	7.98391	6.55679	8.02063	7.98986	7.66853	8.58621	8.05249	8.45492	9.51684	7.85261	8.10733	6.49446	7.69052	6.73505	8.5168	6.42256	9.03133	8.43143	7.38083	21.9288	9.40448	7.45947	9.30451	9.08749	7.95404	7.49668	6.84953	8.2516	10.7285	6.68132	7.88158
Adra1a	5.05044	5.0607	2.47864	3.2504	6.39033	4.88846	8.63121	7.51008	2.69489	4.73091	4.88227	3.79323	2.06945	4.20217	0.986658	1.24603	1.58569	1.51123	1.43026	3.9635	5.06955	5.28364	4.33377	3.78978	1.88254	3.02017	2.25181	2.57812	2.23536	4.55604	3.16172	3.83881	4.17116	5.33064	4.87173	4.02844	1.65435	0.449018	2.67315	1.34357	0.29252	1.32602	4.17113	2.75154	5.9219	3.71133	5.50464	4.07103	1.88636
Adra1b	19.0301	18.3384	26.8024	22.1715	21.2284	15.0392	14.5143	18.6335	7.24908	14.4668	11.4972	14.4626	23.238	20.4383	23.6483	20.0706	21.6225	23.1542	8.22034	17.2738	17.1065	18.681	12.5394	16.6971	19.4416	17.7061	26.7819	19.0248	21.682	16.5225	20.3644	16.8312	18.9815	20.6557	15.1461	16.1322	19.8859	1.58913	20.9332	18.2459	11.7248	17.8632	19.1317	15.582	20.9944	16.0032	14.2441	15.3923	19.5377
Adra1d	2.96607	2.86113	5.97114	3.38081	1.99334	1.42017	1.7758	2.1883	1.44416	2.32387	1.88788	2.84025	1.80623	2.91578	4.13383	3.29443	1.95758	3.15827	0.333228	1.81108	2.4979	2.70754	1.42254	1.22128	1.58614	0.762255	3.11321	1.58619	1.75947	1.4041	2.1801	2.85077	2.52799	2.41358	2.4586	1.285	2.82298	0.957952	2.61963	3.05988	1.43688	3.03471	2.01366	1.77488	2.1922	1.95194	1.12265	1.35123	3.59277
Adrb1	5.66941	5.45954	5.8026	4.96438	6.246	5.0287	3.0497	4.29518	7.42171	3.53136	4.54602	3.44772	3.07791	3.93325	3.05632	2.95054	1.97112	3.24507	3.05213	4.09991	2.86	3.91914	3.14013	4.59425	1.74335	4.69944	4.56079	2.54832	2.82809	3.21514	2.66242	3.79297	4.00398	4.73152	3.71904	4.31533	3.26241	0.510148	4.66948	3.87422	1.7448	1.59317	3.61188	2.81351	5.73658	4.38525	3.19103	3.82521	4.52691
Adrb2	3.32631	3.52436	2.99689	2.73976	3.37909	2.72558	2.04616	3.13599	2.08162	2.55165	3.41443	3.34224	2.04611	2.43221	2.18352	2.51086	2.69135	3.24024	2.27741	4.14292	2.40559	2.56658	3.43986	2.34141	3.21662	2.59389	2.79692	2.6132	2.52275	3.09784	3.34372	2.81473	3.34438	2.34177	3.5328	3.52557	1.77036	4.71725	3.31283	2.32609	2.43476	1.83214	3.42802	2.89084	2.38676	3.32249	3.23256	1.83166	2.02505
Adrm1	32.2811	35.1354	41.6123	39.352	37.0129	32.8992	25.9868	30.4362	36.9136	28.9533	30.7164	31.1763	36.0937	35.2084	45.1095	37.3199	47.3379	46.2588	31.3524	30.368	33.1602	34.1147	30.115	37.329	29.5397	37.625	46.1733	36.4352	31.6979	28.0925	33.9331	32.2107	37.9042	35.5536	35.3458	39.1463	39.9937	38.2039	42.8119	41.8243	51.3022	44.3824	32.3018	40.7175	33.1786	35.2825	37.9071	37.8978	42.7391
Adsl	28.6099	26.3765	33.2182	29.8313	32.3556	25.2492	23.3302	24.7656	20.9172	28.4676	23.5774	26.8939	29.9157	27.1948	32.8098	29.1249	35.4353	34.8711	22.2162	26.4086	26.9399	28.9878	24.4871	27.9982	26.2005	26.6749	33.7617	32.5479	29.2202	25.7346	26.4474	24.3537	30.0846	26.6842	24.4264	25.2637	31.8686	26.1411	30.3257	31.379	27.6631	34.8332	26.2972	25.486	26.4735	26.778	27.4483	28.5956	31.6051
Adss	6.82403	9.49766	6.39792	5.74084	6.90097	9.80819	5.21469	8.29545	12.7224	7.07225	12.2894	6.73267	6.29907	6.17162	5.78415	6.62149	5.52838	5.0573	11.6119	7.49394	6.87676	8.43917	8.97193	7.2546	6.98663	7.43837	5.63288	6.56613	5.96166	6.10906	7.38966	7.85093	7.76952	6.25255	7.98111	6.03744	6.04304	32.1867	7.88733	7.83671	6.98127	6.06853	7.15494	6.38264	5.82434	10.1444	7.70742	6.26205	5.97684
Adtrp	0.752093	0.890491	0.625525	1.01458	0.514981	1.37174	0.557183	0.479574	0.443023	0.583317	0.373668	0.629902	0.558432	1.85993	0.874636	0.62893	0.724146	0.703924	0.511158	0.189417	1.03782	0.593322	6.134	0.909931	0.973231	0.719604	1.77983	1.02035	1.34958	0.923073	1.59247	0.945434	0.291544	1.06498	0.639993	1.05119	0.161894	0.410112	0.457759	0.552204	1.87016	0.635821	1.44147	0.837659	1.01409	0.790918	0.712542	1.20586	2.32066
Aebp1	11.5609	17.813	9.84098	7.41571	11.1309	38.1954	8.93107	12.5995	49.1483	8.96241	51.5688	12.0585	10.3068	7.64627	11.5795	11.9754	13.7005	12.6794	45.8912	8.68373	12.7091	13.1937	16.0264	16.4834	8.35362	9.86027	9.59259	10.3059	8.36685	8.1591	13.4585	16.1666	10.461	11.7014	16.1052	13.4109	27.7896	30.5837	22.0774	22.1969	56.664	27.395	12.9679	9.55956	9.26957	13.4283	16.6895	10.986	19.7493
Aebp2	3.16311	2.40774	1.87924	1.86704	2.63981	2.43919	3.12466	3.62137	3.49395	2.93047	2.96647	2.78733	1.71639	2.58432	0.668854	1.20448	0.806182	0.914329	3.0905	3.48548	2.30832	2.26154	3.22475	2.8985	1.20243	2.61664	1.40354	2.06326	1.28255	1.61767	2.07634	2.51649	2.5139	3.06632	2.73986	2.70817	1.6171	7.29458	1.92542	1.83869	0.632076	0.907333	1.5157	1.54147	2.02047	2.91076	2.74733	1.50577	1.35865
Aen	1.79608	2.82866	2.98048	2.15864	2.33259	2.99015	1.98841	2.89012	2.69599	2.98906	3.40043	2.24792	2.03414	1.82349	2.78297	1.97918	2.82377	2.52345	2.1048	2.46988	2.36668	3.07833	2.54182	2.62278	2.12396	2.09873	2.17408	2.66634	1.83802	2.40726	2.04588	2.53063	2.35312	2.61044	2.50354	1.99123	3.53291	7.28916	2.86945	2.44056	2.64026	3.25395	2.48021	2.13866	2.35173	2.95435	2.81197	2.76217	3.14886
Aes	557.824	587.2	712.35	589.929	632.852	553.645	446.279	449.332	456.923	467.082	439.952	521.728	655.198	568.982	752.225	638.355	796.589	906.518	568.306	485.09	505.694	509.651	446.295	596.051	648.161	484.817	693.455	618.673	668.777	497.119	574.969	539.112	589.15	554.924	520.72	610.121	800.132	244.292	656.226	669.079	867.247	918.163	563.582	638.66	512.64	547.102	557.831	645.212	742.235
Afap1	4.37749	2.94079	1.66449	1.81872	3.34021	4.05244	3.15061	3.87159	6.32049	2.80255	4.38742	2.79357	1.65742	2.71027	0.581843	0.836716	0.5667	0.592234	3.74047	2.66716	2.65519	3.28588	3.50485	2.74175	1.60239	2.37342	1.42071	1.74916	1.2948	1.81295	2.373	3.027	2.5021	2.68224	2.76737	2.46519	1.23844	1.56861	2.23331	1.3347	0.444323	0.287018	1.90072	1.1703	2.69864	2.29251	2.86403	1.9304	0.57888
Afap1l1	20.5146	13.1981	16.4901	14.4414	14.3901	12.6121	12.4349	12.5312	12.5846	11.2967	10.7929	15.176	14.0117	13.3054	13.3308	12.4028	9.35648	12.3609	14.9668	17.6429	13.3614	16.3411	12.4766	13.1499	15.3745	12.4253	15.3292	15.8953	10.5686	11.0543	14.5919	14.5181	15.8589	11.9128	16.2391	13.1463	11.9355	4.31123	14.9734	13.3321	9.62739	11.9492	13.8156	11.3102	12.6557	15.1297	13.1104	12.1988	8.95864
Afap1l2	2.40936	3.55122	2.54718	1.10219	2.59313	2.95559	1.96887	2.27985	2.78329	1.67951	2.74643	2.25056	1.80125	1.90909	1.97613	1.92591	1.78603	1.58023	3.3315	2.79629	2.63268	3.34752	2.51003	2.06791	2.47609	2.45783	1.53724	2.19105	1.93184	2.02955	2.19084	2.42228	2.62381	1.828	2.60609	1.74596	2.17368	1.78716	2.87587	2.06401	1.93532	2.02207	2.07382	1.81559	1.65981	1.74342	2.14035	2.04192	2.23626
Afdn	8.2624	6.16913	4.93778	5.6271	8.44896	7.06673	6.48297	5.396	8.51587	6.13589	7.83072	8.5596	4.36548	5.55564	4.50625	4.87739	4.47665	4.38406	8.42739	6.88012	6.02509	8.16951	8.75587	5.99111	6.26151	6.68057	4.09552	5.05481	5.81607	5.63336	5.57095	6.07413	5.82111	5.28493	6.8773	5.5789	4.47243	3.60048	5.52976	4.55679	4.052	3.48058	5.70925	4.32694	4.90208	7.21116	5.62194	4.69885	4.08243
Aff1	4.05995	3.07648	1.54234	2.09295	4.72844	4.43682	4.13748	4.20828	6.53069	3.17386	6.18694	2.61264	1.75871	2.43519	0.606393	1.21704	0.820627	0.656508	4.32574	2.92715	2.62737	3.1972	3.72441	3.0508	1.48445	3.26121	1.27391	1.81151	1.28123	1.72905	2.22442	2.82268	2.22363	2.62612	2.47712	2.28921	1.44573	4.00526	2.17444	1.52938	0.643425	0.473965	1.84943	1.1769	2.84955	2.13156	3.56348	1.89087	0.751474
Aff4	4.95516	4.79069	2.75956	3.37028	5.40316	5.83418	5.01299	5.92488	7.30524	5.13757	7.79238	4.85359	2.93844	3.76471	2.22345	2.51219	1.99207	2.2303	6.10298	5.2486	4.67933	4.52735	5.67892	4.06984	2.81761	5.12436	2.76918	3.19535	2.47872	3.39351	3.76835	4.06897	3.63829	3.24175	4.76036	3.76087	2.99356	8.30117	3.75814	3.25851	2.44034	1.79796	3.21194	2.63969	4.60014	4.71652	5.17105	3.29521	2.21562
Afg1l	8.23694	6.93062	7.31523	9.67435	7.55924	6.21798	7.54958	7.65448	3.7797	8.63551	5.23181	7.26058	10.0887	8.3254	10.5267	9.56111	9.71519	10.3093	3.03011	6.80839	7.79685	8.15648	6.48178	7.49419	8.46156	6.05979	10.6172	9.85941	7.61887	6.47695	8.66686	9.30786	7.93389	8.67557	8.72324	8.13086	8.17986	1.31197	8.47132	9.89302	6.5235	10.8201	8.16711	10.8775	8.76897	7.62281	8.21353	10.2123	10.7488
Afg3l1	12.8088	12.6638	12.8571	13.0423	11.6899	10.8872	11.0259	11.9005	12.0026	13.3577	10.2876	9.81817	12.7953	11.9165	12.7542	11.6685	15.2712	13.461	10.1704	11.7114	13.8135	13.2779	11.0541	12.4051	10.7669	9.93312	14.118	12.6815	12.2714	11.1786	12.707	10.984	13.1745	11.8922	12.5501	10.3425	16.304	10.9234	15.705	14.9595	12.7785	16.4419	11.0104	11.6294	12.7442	11.2478	10.7606	12.3977	14.4786
Afg3l2	28.8643	26.1173	27.9228	31.9266	30.0217	26.167	30.3001	29.7702	24.1398	30.9943	25.9133	29.3704	28.7056	33.6765	26.4309	27.0931	27.2158	29.3991	21.392	27.7547	31.136	32.1164	29.1157	29.215	22.2245	31.2526	33.1003	30.9443	28.5396	24.2383	28.8541	25.811	32.3188	26.5129	28.5117	29.3941	30.2594	18.0562	31.329	30.748	19.7053	25.2556	28.1153	24.9239	32.1106	25.8546	31.8572	29.9151	30.8227
Afmid	2.06912	2.41554	1.73142	2.77417	1.92078	2.1574	1.55939	2.11169	4.52114	1.65765	2.93947	1.76969	1.5148	2.02496	2.61903	2.1411	2.12924	2.1341	3.33436	1.85951	1.97978	1.98881	3.9614	2.01195	2.20627	2.39335	2.11496	1.74889	2.132	1.58411	2.0241	2.22126	2.37268	2.53528	2.16119	2.26095	3.07385	3.86688	2.52302	2.36811	4.27062	1.83032	2.07476	2.20745	1.90294	2.03598	2.71536	2.10293	2.06413
Aftph	5.74781	5.5193	3.89957	4.20887	4.51409	5.89197	5.13778	6.57585	7.40099	4.29974	7.07865	5.36254	4.13918	4.76979	3.69043	4.02245	3.91081	3.87503	6.03858	5.35132	4.99367	5.32052	5.99023	5.36012	4.36979	6.11056	4.47422	4.49425	4.29424	4.65683	4.85247	4.63587	5.13357	4.23457	5.98465	4.66718	4.22628	15.9471	4.76023	4.81019	4.27936	3.50552	4.7009	4.52211	4.36241	6.05643	5.37754	3.85951	3.84454
Aga	10.8519	12.605	10.2825	9.62588	10.229	13.9272	7.57602	10.9888	19.5101	8.81921	16.8575	10.9776	8.98346	9.26112	10.2748	9.55888	11.0866	9.71832	16.3382	11.1285	11.2274	12.8958	12.2088	9.62957	12.3986	12.486	10.3483	9.6049	10.95	9.31291	9.94737	11.6021	11.8215	10.8373	10.6456	12.2879	12.7886	26.0294	13.9348	13.3133	15.31	11.5301	11.0483	10.0213	9.79721	12.8465	11.8757	9.08523	9.72942
Agap1	7.25325	6.12102	4.43528	4.47169	6.82259	7.642	6.44074	6.98246	9.18678	5.40832	8.56053	6.14362	4.5807	5.6245	3.37777	3.72885	3.84036	3.68857	7.0166	5.35074	6.62644	6.34624	5.8458	6.18338	3.99728	5.83525	4.96303	4.0913	4.0835	4.01086	5.92281	6.00704	5.43475	5.05656	6.77708	5.91283	5.50847	4.29586	5.93135	5.00282	4.06786	3.56332	5.62365	3.39536	5.69198	5.74269	6.07502	4.70485	4.03492
Agap2	2.55797	1.96906	3.05663	2.46678	3.18599	1.41075	1.325	1.67441	0.780806	2.3532	1.49951	1.85569	1.53501	1.98865	1.92207	2.43779	2.29525	1.5667	1.31866	3.20939	1.83048	3.04423	2.30654	2.21954	3.12441	2.48642	1.64373	1.53735	1.85468	1.72192	1.57023	1.63742	2.09495	1.70575	1.71217	2.07923	1.65496	10.0565	2.6925	1.88532	1.21252	1.79647	1.71175	1.905	1.53001	2.52617	2.38303	1.84361	1.4008
Agap3	6.65519	7.96862	8.48817	6.03754	6.76925	8.19644	4.71521	5.58406	8.02083	4.51566	7.5273	5.92878	6.74788	6.26655	7.86239	6.92994	8.30362	9.15654	9.21674	6.77614	6.90885	6.7784	6.38036	6.76357	7.29663	7.38226	7.18806	6.4365	6.31141	5.64945	6.27113	6.12474	7.10368	5.65157	6.35018	5.50475	9.00179	7.14272	8.73888	8.60271	11.3881	9.64988	6.10425	6.05417	5.87868	6.47863	6.25747	5.78956	7.69102
Ager	4.089	4.34622	4.39894	3.81014	3.40534	2.40101	2.22884	3.04299	1.48288	2.19052	2.36108	3.08538	3.94516	3.67665	4.79044	2.67346	4.1311	4.77643	3.06709	3.57203	3.87114	3.87978	2.77335	2.47758	6.68582	4.3177	3.0512	3.02756	5.41536	2.90661	3.5569	3.42987	2.8276	3.65163	3.72818	4.63417	4.69831	3.66596	3.62498	3.46214	3.48422	5.53914	3.66899	4.61602	2.74511	3.90174	3.97018	3.3779	3.91376
Agfg1	9.94963	11.1582	7.75946	8.76429	12.2935	12.663	10.5336	11.9829	15.3657	9.31647	16.9468	9.53181	7.8759	8.56102	7.20753	7.70884	6.60985	6.32861	12.196	10.9466	10.1163	9.80793	12.0645	11.0542	7.25175	12.0669	8.78837	9.45178	6.97347	9.09073	9.56741	9.62124	10.4008	9.37321	10.4869	9.46775	9.02283	16.7416	9.31121	9.26592	9.07183	6.88796	9.25768	8.20806	9.23847	11.7667	11.811	8.99908	8.24603
Agfg2	6.96732	5.69122	7.83819	9.2931	8.34486	8.10042	6.06276	6.83379	6.78049	8.08231	8.477	4.93711	7.42983	6.38029	8.76697	9.00379	10.473	7.01605	7.26256	8.36287	8.01427	7.93181	7.74229	8.46596	7.55953	7.47746	8.44264	7.43754	8.31907	6.78205	7.60678	7.0985	7.80583	8.00387	8.74415	9.36921	8.69639	7.84888	9.60418	9.84283	10.6348	12.1428	7.92501	9.53171	7.70915	7.54246	8.76485	9.53174	10.3479
Agk	7.00822	6.20833	7.49861	7.19481	7.24974	7.519	6.86294	9.47287	8.74011	7.55696	8.05354	7.46497	8.04403	7.58857	8.27002	5.6939	8.23958	7.71739	5.71911	7.33389	6.76917	7.92677	6.80705	7.54104	5.73823	5.74679	9.32743	8.09422	6.85409	6.67815	7.25825	7.02055	7.21108	7.50366	6.96542	6.61613	8.18633	9.17653	8.24457	8.34077	6.54869	7.80257	7.57135	6.28961	7.30787	6.81157	7.39581	6.82398	8.50169
Agl	24.9117	26.3323	21.8839	28.6165	31.6229	26.2912	36.2411	37.8842	34.1109	34.9963	30.839	23.8671	23.1842	26.4291	16.6518	20.5495	16.8568	14.3153	24.8062	26.4456	28.586	29.381	28.0017	27.1719	18.833	30.1476	22.8796	23.8218	20.2699	25.2828	26.3938	23.5675	28.1509	27.1577	28.5929	23.7917	21.3848	7.57998	23.3693	22.2748	15.6591	14.7577	27.8727	19.9154	30.255	27.334	27.2967	25.234	17.9183
Ago1	2.12831	2.2363	1.72686	1.66565	1.76565	2.68076	1.5823	2.19574	3.6642	1.48682	3.1819	1.65574	1.48885	1.72259	1.60098	1.50088	1.3488	1.21318	3.30327	1.9286	1.68192	2.32643	1.94602	1.9219	1.80793	1.65212	1.53836	1.40423	1.32006	1.62214	1.7154	1.81246	1.73762	1.48597	1.88079	1.82187	1.56412	7.60069	2.16257	1.91392	2.27333	1.52314	1.66879	1.50401	1.45743	1.52138	1.9842	1.46596	1.26898
Ago2	3.97647	2.62381	1.575	1.71225	4.07968	3.87295	3.96999	3.89087	4.31983	3.01385	4.16179	2.26374	1.51423	1.90978	0.715622	1.46555	0.718782	1.24224	2.97115	2.67555	2.54452	3.07048	3.03734	2.36853	1.0584	2.87825	1.55727	1.3981	0.856416	2.19233	1.95877	2.83654	2.36171	3.4995	2.76001	2.26682	0.971309	5.33116	1.39247	1.3115	0.726368	0.86859	1.89196	2.19904	3.32274	2.09738	3.05082	1.69588	0.870199
Agpat1	26.2191	22.5371	27.895	23.2836	25.3089	29.8882	18.5046	24.1611	32.8559	22.1049	28.1435	23.9697	22.5659	22.6551	25.4799	25.2364	36.5397	37.2082	36.9249	23.3883	25.1083	25.3929	22.2751	28.2195	21.7597	22.7233	28.6634	23.7948	24.3896	17.2193	21.6042	24.045	25.8265	22.4382	24.7724	20.6158	32.3986	27.5841	31.3226	33.7953	48.3752	39.4979	22.4352	22.7374	20.9602	22.7199	24.4157	24.099	30.9777
Agpat2	10.0726	9.68389	14.1088	13.7456	12.4322	12.0011	6.72002	10.4486	5.5511	12.6999	13.1163	7.39974	9.38607	12.1732	5.49232	13.4263	10.4489	9.4562	4.44355	8.90066	10.8043	8.48948	10.1996	10.1109	6.4482	9.21474	11.1238	6.52805	8.70796	6.01053	8.97958	7.82969	9.94547	6.36233	7.53977	8.81665	9.81394	38.9294	10.8979	10.8462	6.30842	10.1155	6.38639	11.3356	9.63023	10.7513	11.1323	10.9426	52.4195
Agpat3	8.10723	10.9185	7.07015	7.20731	7.44607	7.33553	7.80085	8.1151	10.2424	5.37785	6.73698	9.64202	7.85736	13.407	7.1555	6.65766	6.98287	9.988	10.0909	6.62172	5.774	7.77353	6.276	7.1572	5.2535	5.31745	7.75849	7.98337	10.9425	9.40959	12.7026	8.02957	8.68793	7.8769	8.27714	8.16368	10.0864	9.33917	7.96279	9.4988	12.2481	8.53838	9.22612	7.63589	8.10891	6.67417	7.04305	7.07944	12.0865
Agpat4	4.44291	6.82587	4.94013	3.33007	4.01228	10.3643	3.05343	4.30035	24.3328	3.26691	13.3261	4.26751	3.21291	2.78418	4.80509	3.84681	5.47136	4.87	35.0459	4.00383	5.27849	6.20639	6.20128	8.00682	4.03524	4.71248	4.17995	3.21178	3.37579	3.00178	4.1429	7.3023	5.30955	3.87573	5.52515	4.01684	10.3972	8.55722	7.71909	8.45991	26.1728	5.73528	5.32934	3.90462	3.70292	4.71537	4.73108	3.06374	4.28765
Agpat5	7.45328	9.0602	7.85233	6.78534	7.20632	8.44974	6.5331	8.34373	14.5575	7.02157	8.63608	6.08692	6.42901	6.84094	6.02982	6.20029	5.19553	5.39969	13.6049	8.03091	8.19972	7.02296	8.01423	6.85107	5.91611	7.31416	6.90296	6.40884	5.37308	6.52569	7.13089	7.80088	6.20036	6.49155	7.06181	6.45371	6.33306	9.59838	7.3474	7.78443	7.85229	4.77437	6.38285	5.815	7.92428	7.04972	7.26718	5.47384	5.62885
Agps	3.69863	3.18895	1.79206	1.69565	4.02652	3.85262	5.02529	5.82845	4.8891	4.95153	5.20986	3.08286	1.72291	2.83341	0.417623	1.0081	0.569465	0.514053	3.49832	3.67803	2.85873	3.98037	4.35551	2.35128	1.62645	3.20673	1.13305	1.38665	0.991327	2.39265	2.79818	3.7245	3.42469	3.48711	4.54013	2.78584	1.23675	9.52941	2.11298	0.878892	0.446484	0.433705	2.72853	1.67996	4.30715	4.28902	4.30978	2.80707	0.453277
Agr2	4.05767	1.40383	2.19138	0	0.473581	9.251	0	2.29871	6.57872	0.15894	12.3706	0	0.210683	0.162896	1.02368	0.220337	1.82809	0.3554	6.89429	1.23868	0.195778	4.54686	2.84462	2.69082	1.37232	1.69119	0.945702	0.769908	2.35494	0.377274	1.24966	4.41949	3.71765	0.683982	3.08285	4.96219	3.47393	2.68197	11.6618	8.53123	11.3016	5.95844	3.66115	1.02707	2.55221	3.32496	5.16914	0.0924076	1.3581
Agrn	14.3175	10.9359	10.0091	8.37349	13.8345	13.933	8.37437	10.3222	13.001	8.11987	12.6364	13.836	9.02007	9.55639	7.92089	7.19485	7.79142	8.90943	13.161	14.0802	8.96116	15.0427	12.6248	9.87252	11.8175	11.431	8.0544	8.94511	7.59152	8.52423	9.44588	9.84649	9.83434	7.77102	10.9919	9.44279	7.97092	4.55336	12.6682	8.45622	6.83941	7.11363	9.22864	6.58737	7.42282	9.73448	9.51926	7.36565	6.02029
Agt	0.233123	2.26744	0.415504	0.465954	0.399088	0.666971	0.383816	0.427936	6.81597	0.468788	1.83399	0.244073	0.15535	1.71591	1.25291	0.858695	0.308083	0.385067	11.1795	0.26096	0.70112	0.429145	10.888	2.35052	0.678791	0.402734	0.367792	0.182476	0.42905	0.681278	2.30364	0.885357	0.241009	2.20095	0.968317	0.244401	1.92363	12.5002	1.91834	2.20624	4.9345	0.821223	1.48944	0.8223	1.18577	0.700489	0.76697	0.895599	33.732
Agtpbp1	26.5805	24.5945	21.9525	25.129	29.4089	20.099	26.8868	24.9611	18.449	27.4303	20.2169	25.1325	18.7813	24.7272	16.1613	21.5915	17.5192	17.6197	15.8033	22.5012	29.0149	26.4617	24.3027	24.5428	18.8259	25.3897	23.9418	23.8479	19.9279	21.3394	22.3947	21.134	28.5291	24.5373	23.2528	22.971	18.1591	5.08267	23.2811	20.6943	10.6876	14.6292	24.6486	18.8823	27.586	26.4941	28.1221	23.2869	18.6622
Agtr1a	0.509021	1.80818	0.604835	0.686757	0.784268	1.69297	0.893932	0.570471	2.64336	1.46228	2.5123	0.568463	0.523348	0.719365	0.95078	0.64863	0.672695	0.373686	1.53767	0.655277	1.69298	1.04413	1.89835	1.03855	0.658728	0.838777	0.481841	0.655206	0.655776	0.654531	1.12097	0.986594	0.684122	0.709428	0.99012	1.06731	1.31485	3.26911	0.826271	0.614624	1.92886	0.860708	0.905967	0.945002	0.72255	1.2746	1.01821	0.714203	1.09469
Agtrap	2.89283	2.8836	4.29669	3.12337	2.94781	4.54466	1.9845	3.61338	6.71776	2.61182	4.82541	3.22103	3.00966	2.25097	3.02212	2.7976	2.67221	2.73048	4.91556	2.42871	3.25344	3.57285	3.00682	3.08837	2.94143	3.78934	2.8253	2.17451	2.85219	2.49596	2.71277	3.00372	3.04414	3.01918	2.99352	2.81619	4.44789	5.82152	4.33244	3.86049	6.17833	3.28596	3.11187	3.29906	3.12864	3.4925	3.34471	2.55407	2.75319
Ahctf1	3.50731	3.28926	2.75914	3.15853	4.48947	4.29426	3.30843	3.58621	4.74611	4.33826	6.49895	4.04057	2.21211	2.46694	1.78979	2.54596	2.34512	1.89095	3.73413	4.08305	3.36096	3.93296	4.91525	3.40935	2.7896	4.5702	2.74747	2.70308	1.98356	2.53407	2.64073	2.85183	3.33668	2.9075	4.08145	2.91688	2.00977	8.24181	3.48167	2.96091	2.31466	1.60331	2.52884	2.05304	3.08304	4.62311	4.18644	2.92129	1.85607
Ahcy	9.09776	10.3738	11.3354	9.60745	10.9716	12.4283	8.94474	10.6331	15.1652	8.79291	13.9637	8.38108	9.78297	9.65157	11.8775	9.63639	10.9105	11.3771	14.854	8.96781	9.30515	10.1997	23.1082	12.1376	8.93733	12.6871	11.1281	9.97551	9.20236	8.99878	11.0752	9.84023	10.567	13.115	11.3513	8.85574	13.2804	45.7599	12.3564	12.5309	16.7814	12.5452	11.1193	9.39545	9.28036	11.704	12.3604	9.59765	11.4685
Ahcyl1	16.1087	19.0992	15.8274	16.4739	16.4789	19.3148	15.7797	20.172	22.4659	17.0041	23.7847	15.9216	15.2643	14.2409	14.1932	14.4827	11.823	11.0927	21.738	18.2424	16.9002	17.2985	18.9329	17.1979	17.0088	17.0756	15.7116	15.1942	14.0049	15.0599	16.7118	17.3191	16.945	13.2639	18.0533	15.9579	17.4049	27.1994	16.7799	16.5353	12.5509	11.2364	17.1822	13.5626	17.3719	19.856	17.6667	14.0799	21.6884
Ahdc1	8.50321	6.77584	6.28278	6.46828	7.67055	8.31871	5.44561	6.99903	8.6156	6.45065	7.45508	6.67823	5.19706	5.74183	4.08992	5.46873	5.77534	5.29952	8.51791	6.78369	4.85918	4.92999	6.64147	6.49204	3.07325	7.05365	4.69444	4.47922	4.74703	3.73263	5.14742	5.35996	5.13827	5.24077	6.71333	5.29558	6.76231	4.56602	5.85996	6.157	5.65144	4.29894	4.79472	3.58243	5.09323	5.03808	6.34411	4.67995	4.60673
Ahi1	2.22002	2.24547	1.55013	2.21301	2.25293	2.89748	3.2218	3.86073	4.10502	2.66283	4.30996	1.93297	1.5949	1.79245	1.39139	1.24403	1.37403	0.970321	2.69641	1.7678	2.55084	2.3564	2.05808	2.59003	1.70307	2.64602	1.53459	1.36154	1.39002	1.39123	2.17119	2.37392	2.76847	2.56218	2.49028	2.39952	1.45334	4.18082	2.22914	1.80377	0.914705	1.05043	1.89575	1.01978	2.42041	3.09474	1.98794	2.63788	1.57289
Ahnak	57.672	45.5992	35.1733	45.8239	68.3368	65.5217	43.6563	46.0645	55.4983	59.2114	81.6523	53.3533	30.4593	38.0987	23.6864	38.7142	39.8271	32.1601	49.6748	59.4523	51.9281	57.2993	68.748	47.6904	37.2935	66.1702	33.9425	30.6255	28.9492	38.5626	35.7851	44.0528	43.0117	46.0454	55.1163	43.6979	25.5623	23.8212	44.2964	34.2569	35.0692	28.1776	35.4341	29.294	47.1559	63.2864	64.2729	37.4079	22.2174
Ahr	3.37641	3.10932	1.764	1.53083	2.26211	3.23849	3.01803	2.93855	3.00349	2.05341	3.80187	3.26904	1.80423	2.31753	1.51499	0.99367	0.973768	1.07754	3.53192	2.5033	2.71702	3.40882	3.17609	2.29905	3.59117	2.85686	1.49312	2.13019	2.10329	2.1748	2.88939	3.14547	2.56001	1.51803	2.45914	2.1204	1.35427	6.16585	2.37353	1.41294	1.53957	1.17339	2.98242	2.33854	2.00452	2.4444	2.12868	2.39581	1.15853
Ahsa1	49.2464	53.6664	56.2274	59.1404	59.8362	59.4553	43.5675	49.2524	51.5739	49.855	55.7986	56.4572	59.0692	53.4289	65.5905	57.3773	79.8931	78.5057	63.7362	53.4146	50.0506	49.5242	53.0915	58.6968	48.8582	58.0412	71.5773	62.2354	56.9595	46.3832	54.6552	54.6157	64.6465	61.3782	61.588	56.5712	65.0052	66.7743	65.9227	67.9398	78.0204	81.5592	58.005	60.5896	54.5944	56.9351	65.0279	58.5982	71.0551
Ahsa2	7.85254	9.4904	7.91293	9.0022	8.55034	9.53992	6.98729	6.79452	8.50428	6.46907	8.9798	8.55748	7.75052	7.0494	8.95369	7.55298	10.5628	9.64347	10.7271	10.164	8.04925	8.36674	9.38813	8.98624	8.618	9.42234	9.12454	8.84846	7.87695	7.00841	7.36859	8.19711	8.4619	6.56783	8.63413	7.85624	9.1559	14.0633	8.29247	8.55478	11.9998	10.6351	7.9184	6.47477	7.10354	7.90871	8.57153	7.13721	8.51661
Ahsg	0.509446	0.478737	0	0.466674	0.0969007	0.151827	3.35493	0.0984391	0.889206	3.36594	1.01248	0.316066	0.0969938	15.1987	9.78472	7.50604	0.929735	0.0934962	0.128242	0.855393	0	0.0223283	123.91	0.0402861	4.83454	2.12126	0.759086	0.0590749	2.30495	6.35204	31.4987	2.97985	1.0533	19.8869	4.47287	0.830765	0.36554	3.34386	3.1009	1.99497	7.84226	1.46984	17.0102	6.93533	14.5826	4.50718	5.00558	7.37441	0.277869
Ahsp	3.22604	8.3441	5.63587	6.11342	3.41032	5.39534	0.93709	1.98009	5.46309	1.47157	6.50444	1.85393	2.3841	1.56405	7.82302	11.2217	2.04211	2.92489	10.3162	7.48635	2.61862	5.68785	2.77796	2.97069	0.122761	33.7416	1.64664	0.79203	1.57165	6.20983	10.606	1.63948	3.08856	19.9548	7.72675	9.81037	4.28912	20.6958	4.61848	11.0517	9.7729	4.69749	2.98711	13.0997	1.07699	3.99058	3.29499	3.04158	2.52849
Aida	10.6532	13.0328	9.39711	8.65741	11.2823	13.3978	8.25537	12.9969	18.0388	9.97761	15.9069	9.61733	8.92586	8.65764	9.74068	9.33397	8.12709	8.3945	16.9633	11.819	10.9908	12.9182	12.1623	11.1026	11.483	12.6113	9.06823	10.3669	8.72171	8.54582	10.1974	12.0655	11.4425	9.40207	13.3149	10.3712	9.50621	17.8325	11.8377	11.3079	11.3925	8.28807	10.66	10.1111	9.33581	15.0462	13.455	7.51746	7.90917
Aif1	11.3972	24.658	9.49576	13.6415	6.71378	13.9747	5.48223	24.3679	18.6932	12.244	18.6036	10.123	11.4117	9.15011	16.5856	17.3288	13.1618	14.178	15.7587	11.4308	11.6265	19.4983	9.20879	12.2182	13.0231	18.7649	10.7419	11.6612	14.1996	7.00634	16.9221	20.2304	14.5707	16.3647	17.2718	19.0289	19.5949	54.4807	23.8185	20.2117	27.7327	20.0191	19.4509	16.3172	15.4377	18.6768	22.3155	10.6771	17.3345
Aif1l	5.67768	5.5165	3.15023	2.46202	2.38982	5.16014	3.24475	2.74725	12.916	2.54771	5.09431	4.76543	2.74725	3.5782	2.49298	2.35433	2.53802	3.70746	17.8072	3.72286	3.53633	3.88711	4.80827	4.74237	4.79723	4.30253	4.16413	3.29342	2.67173	2.59177	3.02059	6.74749	2.5651	2.29424	2.96639	3.27968	7.6259	3.19835	3.74504	3.59476	8.77244	3.45712	2.1682	2.29985	2.78092	3.04907	2.90857	1.90464	2.74764
Aifm1	41.4031	38.5466	41.7385	50.5458	42.2771	38.7772	45.2096	40.456	29.7861	45.5168	31.1324	41.1701	42.6335	44.8332	44.0196	43.9443	43.2639	41.1158	26.2586	44.1316	43.229	47.2947	41.2414	43.0975	35.9969	35.6849	47.5697	48.1238	43.244	37.8518	47.6038	41.3597	54.6111	51.345	49.8574	51.3949	43.4486	27.1921	47.2025	49.4025	24.6725	43.7393	49.5563	40.2398	54.7719	45.5147	53.135	49.7503	48.5165
Aifm2	3.19814	3.99557	3.05507	2.25621	2.30813	2.87057	2.51233	2.35071	2.50402	2.59414	4.24794	2.29066	2.01782	2.08019	2.33161	2.5096	2.30859	2.40543	2.27324	2.299	1.88596	2.88601	2.10916	2.67794	2.17761	1.86666	2.32494	1.93072	1.90429	2.13808	2.51414	2.61163	2.36642	1.93128	2.249	2.14769	3.48711	13.6968	2.78525	2.39438	3.34166	2.52468	2.34672	2.04905	2.09192	2.27688	2.3273	1.82263	16.1391
Aig1	6.15551	7.41611	4.41595	5.09223	3.87698	10.1866	3.72862	5.89098	18.4726	3.35301	11.0794	3.08037	4.11288	4.85549	5.12648	3.78083	5.9202	5.56319	18.4845	5.16775	6.04078	5.54336	6.43638	5.70343	5.67362	5.83404	4.30599	5.27259	4.8495	4.44617	5.65623	5.56647	4.86258	5.44307	5.36523	5.27598	8.37513	12.0857	7.57985	8.55603	16.9158	6.94336	5.84337	5.04511	4.86309	5.49632	5.59368	4.88838	9.8551
Aimp1	27.1313	28.498	33.7399	30.4704	26.3362	29.2361	20.9659	23.2934	25.8336	22.0857	27.3526	22.6901	27.7847	28.4106	37.2969	29.0573	35.7956	33.7071	30.5535	24.6362	26.2803	24.8357	25.5572	26.233	28.0971	26.1737	31.3233	30.8319	26.5864	24.3167	31.956	28.3385	27.8414	25.868	27.6932	31.7848	30.9038	34.1468	32.6841	33.4522	35.8256	39.2629	30.9704	29.4248	27.2247	28.9358	28.7268	27.6632	34.0036
Aimp2	24.5315	21.759	29.414	24.9433	22.5972	23.832	19.9471	18.9029	23.3987	21.3983	21.9239	22.4982	24.349	19.5528	32.1817	28.5466	34.3117	37.5536	22.366	23.106	20.2442	23.7485	21.3888	24.1122	25.0182	18.4268	29.853	28.8404	24.9317	18.6211	24.4511	21.3891	25.3974	25.0644	27.2758	23.4681	33.0843	25.6934	30.3477	30.4953	36.7304	47.1054	23.4985	32.0706	23.8313	24.0451	23.7966	25.3322	35.3507
Aip	16.0881	15.1849	19.1654	14.9797	15.1193	16.104	11.7077	13.989	17.8045	12.7928	15.9665	12.9945	15.6549	14.5273	17.0094	15.5042	20.126	20.2042	17.4731	13.5068	13.424	13.7719	12.4648	15.9654	14.9439	14.4806	15.8308	14.9296	14.7378	13.6199	15.0313	14.7263	16.2035	14.3164	16.1054	16.0258	20.35	25.3987	19.3503	19.3633	26.0353	20.6577	14.9866	16.8579	13.5076	16.446	16.5335	16.1232	17.5047
Ajuba	2.59649	4.29834	2.76885	1.92961	2.26054	4.05955	1.99134	2.27702	5.20073	2.31426	3.20881	3.4543	2.5099	3.09713	3.15589	1.89557	3.11716	2.71265	5.38	2.79481	2.96812	3.46673	2.8542	2.79574	3.24533	2.88423	2.15324	2.61728	2.98668	2.3867	2.8008	2.30188	2.61563	2.4096	2.27981	2.00096	3.53502	2.44043	3.63252	3.47634	3.50837	2.85464	2.85608	2.44737	2.17369	2.88412	2.31313	2.15748	2.33443
Ak1	100.863	98.3757	123.011	119.84	110.957	93.8648	95.7838	93.0117	90.714	100.729	87.5409	95.8849	119.647	97.6169	138.567	125	137.629	148.587	99.4043	99.6172	98.1126	100.502	87.0719	106.301	83.0668	77.9122	137.455	114.972	103.805	87.4376	100.398	94.9133	113.68	94.1643	101.725	102.781	138.997	19.3233	125.439	120.194	137.521	150.618	99.7281	97.5643	104.973	95.1039	93.3385	103.024	127.375
Ak2	55.259	41.7179	61.4468	64.048	48.6884	50.7609	46.7068	50.1875	37.0497	47.0903	44.5692	54.0257	54.6177	54.0731	84.24	62.7864	96.1581	101.395	47.9944	53.9787	46.9448	55.4025	49.4767	55.2322	60.1083	55.8379	71.0379	67.9549	66.7283	53.7132	61.306	60.1591	65.6166	60.9296	63.188	69.8784	58.1381	58.8559	75.813	68.5266	76.2906	95.7968	70.2008	65.2825	60.5484	59.0939	66.0044	70.0055	92.1343
Ak3	72.3706	86.9303	82.8896	89.8234	94.0635	93.6235	76.4163	84.6828	95.198	82.2473	95.5824	79.3497	91.5141	88.388	111.091	103.587	136.973	119.402	94.3273	78.5975	87.7218	84.7972	83.6862	88.6153	93.9559	95.7527	96.7264	87.7699	95.3151	74.1575	81.5695	81.6258	79.0159	87.5284	81.7334	88.6722	100.171	50.7652	108.677	109.365	146.783	127.478	82.2024	82.8032	75.2427	84.8657	86.5783	90.176	114.357
Ak4	12.4764	9.35165	7.57968	13.0668	15.6525	8.36608	17.2707	11.6704	7.6076	15.0266	8.52244	10.4879	5.26299	9.59925	3.2223	5.58925	2.16809	2.73173	4.01454	8.56884	10.5345	12.0783	8.37592	10.0891	2.93513	8.4783	6.03931	8.50682	4.59894	9.52811	8.28462	11.1368	13.6272	9.17577	11.7187	7.03331	4.73039	1.54621	5.7517	4.57978	0.503585	1.79771	10.8682	5.84143	13.1778	10.5422	10.4079	10.6534	3.87756
Ak6	7.31481	6.18767	7.95017	10.2805	8.25076	8.43585	5.19084	7.39105	10.964	7.91316	10.206	6.18481	6.72601	6.58991	9.49806	8.47941	8.80648	7.11133	9.29724	7.58898	7.88983	6.96294	8.19185	6.95833	6.89248	7.65216	9.47555	7.72569	7.93883	6.58973	6.09008	7.36809	9.26195	7.43829	9.48716	9.06936	8.05723	17.8156	7.52539	8.17276	10.4921	8.67387	8.89843	9.03278	7.39455	12.1642	9.52159	6.77318	8.97743
Akap1	40.0892	42.2126	36.4313	34.9213	29.0856	26.2347	46.3683	52.5427	32.0495	38.1085	25.7966	34.4079	37.0812	49.661	28.2573	22.0629	16.2589	22.8104	21.4903	33.4937	36.4534	41.0927	29.9292	31.1738	20.4705	27.9606	28.3888	32.9743	32.1352	33.8838	35.4212	35.1841	37.142	34.1474	28.9475	36.6581	36.8721	11.5362	34.8138	28.2006	12.6859	16.9992	35.3114	26.4458	43.621	25.966	33.3955	37.2147	31.2633
Akap10	2.91112	3.03848	1.88905	2.38328	3.26948	3.67707	3.29733	3.75805	4.51409	3.39861	4.33942	2.96868	2.00485	2.37076	1.70269	1.83751	1.37984	1.60288	3.74222	3.4495	2.6956	3.42884	3.29222	3.05653	2.35128	3.47348	2.06839	2.55347	2.09465	2.14804	2.62318	2.77426	2.70558	2.47845	2.98696	2.58312	2.02214	7.22407	2.40194	2.49638	1.21024	1.10969	2.28965	2.18489	2.54983	3.33463	3.35843	2.50381	2.14284
Akap11	4.94538	4.54547	3.05671	3.46786	5.09523	5.07582	5.60615	5.80287	6.85987	5.13009	6.71791	4.76032	2.81347	3.787	2.41412	2.3703	2.2193	2.07519	5.46686	4.76319	4.51913	4.36588	5.46815	3.78247	3.02585	4.7381	2.84717	3.21554	2.60113	3.46172	3.63152	4.32494	4.2214	3.42942	4.52748	3.45671	2.63986	4.48541	3.03485	2.90899	2.41753	1.68598	3.33769	2.8545	4.96808	4.54654	4.59016	3.08791	1.88786
Akap12	7.86526	9.80638	6.17751	5.61572	6.8942	7.89256	7.00674	8.8922	9.23475	5.97293	9.46748	7.42952	7.23964	7.23324	5.38014	5.97639	5.12043	5.27772	7.65388	7.46437	6.35786	7.38987	7.63182	6.46974	6.81155	5.92353	5.10834	6.19368	6.63413	6.09753	8.83604	9.20056	7.47672	5.38951	7.38595	6.49736	7.33327	7.50121	7.43243	6.44815	5.93653	5.57872	8.15561	6.54627	5.81585	9.7833	7.27939	4.90487	6.08257
Akap13	8.06631	6.96937	4.59631	4.35552	6.97665	9.66918	7.13824	7.81698	10.3998	5.92441	13.0311	6.72836	4.62999	5.32688	3.2937	3.31685	4.07399	3.9144	8.06632	7.52442	6.18544	7.45057	7.33397	6.61381	4.20173	7.73482	4.59672	4.3263	3.76677	4.44979	5.4385	5.84608	5.36949	6.00647	6.11477	5.32914	4.67521	15.2111	5.9446	5.46957	5.27498	3.66793	4.90121	3.50455	6.11886	5.78637	7.28034	4.37623	3.37988
Akap17a	15.5938	16.6285	19.0506	14.6049	14.049	16.3537	9.97099	10.6167	13.2143	10.0605	13.1267	13.7637	15.6418	13.61	17.477	14.7143	17.2497	19.121	17.0022	15.7448	15.0928	15.0379	12.6649	15.2216	15.3907	16.4691	16.9167	14.1527	15.1641	13.4236	15.9588	16.0694	17.8761	14.0677	15.0631	15.316	18.1689	23.4782	17.1762	16.0975	21.3847	19.2936	15.2811	15.3823	14.2033	13.3406	16.4714	13.9571	17.7266
Akap2	29.1427	21.9224	17.472	21.5335	24.7832	23.6295	25.9549	24.1507	25.3787	20.7725	25.4096	27.3928	18.6665	20.1655	14.186	14.8277	14.4463	15.6087	23.5595	29.6651	21.1983	23.3904	22.4554	20.4573	16.0372	24.045	17.6406	18.2762	14.9504	17.2567	21.0065	22.9762	22.0015	20.9281	22.3117	21.5608	15.7785	12.761	20.4884	16.9126	12.5598	11.5724	20.5181	15.1229	25.1883	22.6584	24.7789	17.3466	13.645
Akap6	13.1798	13.352	6.92655	11.5641	17.5674	11.6329	20.287	20.4188	17.7565	20.0616	15.4164	11.4764	6.91782	12.5539	3.20535	6.09662	3.36774	2.89163	10.2368	15.0294	16.508	13.88	16.4207	10.0584	5.79666	12.7112	6.56794	6.62951	5.23477	11.1153	8.51329	10.8108	10.2867	13.5042	12.0532	9.93786	5.08955	1.46092	7.4159	5.86745	2.39799	2.27617	8.97445	6.5196	16.1123	13.4242	13.3161	10.6837	3.75943
Akap7	4.39704	3.9215	3.22959	3.47505	5.06355	3.94555	4.60655	6.07099	5.3894	5.58046	6.23603	4.07321	3.15064	3.81289	1.77491	1.67135	2.08286	1.62855	4.43734	3.48998	4.66733	4.32019	3.80352	4.03962	2.17249	4.65329	2.58564	3.67098	3.25539	3.69119	3.04696	4.20829	3.71882	4.85158	3.79022	4.24605	3.69994	1.52579	4.27111	2.81749	0.709975	1.06207	4.21368	3.29449	4.25503	5.22451	4.48133	4.32604	2.57895
Akap8	11.4592	13.5974	12.4943	9.58059	13.0067	13.3753	9.10527	9.27064	14.2195	9.93028	14.5892	11.4411	10.2499	10.4061	9.47523	9.46484	9.49765	9.02516	15.6443	14.2199	10.827	13.5447	14.1766	11.6963	13.9742	15.8305	9.75136	9.408	10.2119	10.5007	11.1995	10.8682	10.0736	9.12939	10.9972	10.1219	10.9555	37.3851	13.5711	10.4794	11.706	8.4793	10.2152	8.7438	8.40159	10.9261	11.0373	9.00289	7.65339
Akap8l	21.498	25.0427	22.4741	20.3908	20.6134	25.9913	16.3087	16.4358	30.1647	16.8262	24.0204	18.2368	18.942	17.9213	24.6646	20.58	24.4333	24.0686	42.2827	24.9792	23.0481	23.7704	22.3101	23.3726	25.5217	23.6942	22.6773	20.8073	21.3765	19.7393	20.7016	22.1377	20.092	18.5154	17.4745	21.1712	29.3185	28.9318	24.4927	22.5579	38.2178	23.2559	18.9175	19.8689	17.2194	16.5808	19.7521	20.6821	23.1048
Akap9	4.29778	4.06194	2.91731	3.28538	4.39236	4.44982	4.83575	5.05173	4.88835	4.24161	4.69364	3.69251	2.80151	4.15352	2.74867	2.36392	2.26397	2.01678	3.96955	4.19394	4.03837	4.12896	4.25674	3.24462	2.94979	3.87885	2.6299	2.71032	2.91922	3.77476	3.97658	3.71595	3.92186	3.70542	3.92228	3.48364	2.44708	5.7043	2.99529	2.70343	1.90354	1.82508	3.15564	2.45702	4.28611	4.04647	3.94903	3.35859	2.12724
Akip1	4.55455	3.74409	3.18639	1.62711	2.2225	4.11014	2.31265	2.49215	2.11753	2.49449	3.257	2.19854	3.11206	2.75709	4.56785	2.74592	5.7619	4.80444	3.56818	3.78804	4.74417	4.53352	3.93897	4.2413	4.32411	5.43028	3.22344	2.99863	3.96597	2.71178	3.38899	5.15067	2.64032	3.44456	3.72581	4.46247	6.50547	3.52033	3.74257	4.81317	9.52648	10.1021	3.00121	4.07753	4.04816	3.26148	6.21775	3.15675	5.31336
Akirin1	9.27353	10.544	8.67806	9.75161	11.9794	12.0268	10.4025	12.248	19.2782	10.1292	13.3337	10.4323	9.70141	8.78111	9.17621	8.80593	9.71583	9.31417	13.8145	10.9798	10.4566	9.47365	11.3838	12.1609	7.80282	13.6236	11.951	11.4156	7.92415	8.35866	9.89754	11.4774	11.7735	9.96492	11.7076	9.14063	10.5294	27.1672	11.7633	12.0056	9.6842	8.39012	9.55714	9.68659	10.801	13.7796	10.7825	8.511	9.14747
Akirin2	21.2753	22.2694	16.8946	19.3797	19.9683	23.5322	15.1293	18.4994	23.7495	16.0204	22.3189	17.3856	20.153	18.9463	21.9644	18.1184	22.7575	19.4552	27.2023	20.6025	19.7323	19.0488	19.5204	21.4009	19.7629	24.6475	21.0199	19.9229	21.0075	16.6514	20.2946	20.4818	20.742	18.0045	21.4146	22.7085	20.8012	25.7009	19.2683	21.2924	23.478	20.9252	21.7372	18.6529	18.1265	23.9329	22.0788	17.0463	22.7859
Akna	1.5152	2.23168	2.12641	1.02807	1.63243	1.63964	1.12908	2.21855	2.01797	1.59856	2.0769	1.60466	1.49223	1.123	0.952935	1.49021	1.07272	1.12916	1.6869	1.94111	1.40036	1.90652	1.44092	1.73852	1.31008	2.22877	1.06129	1.34284	1.18998	0.908538	1.67066	1.48833	1.38763	1.71781	1.326	1.16864	1.36368	36.1949	2.2618	1.48346	1.25292	1.0176	1.538	1.26592	1.11255	1.51114	1.76378	1.04733	1.28241
Akr1a1	159.883	189.922	200.549	155.061	146.157	185.752	131.669	162.933	215.501	132.938	192.279	156.785	178.842	155.956	208.741	169.022	189.543	214.959	217.08	150.22	141.193	173.646	164.162	175.148	186.346	170.148	191.37	177.331	168.39	155.056	152.974	177.525	178.123	147.191	170.176	162.907	231.168	239.919	208.647	208.586	254.865	210.199	170.258	172.544	151.439	194.185	172.456	150.487	194.497
Akr1b1	160.596	135.773	192.506	168.013	147.846	133.37	134.051	160.763	122.202	148.245	141.908	151.091	168.241	165.738	197.794	154.585	205.686	244.108	111.847	145.659	144.392	144.839	128.186	161.228	155.195	140.462	179.356	185.085	162.192	143.924	151.412	135.39	164.167	149.169	161.626	167.052	197.44	77.6302	166.581	199.236	179.897	229.741	157.502	166.612	148.884	157.365	168.114	155.362	189.086
Akr1b10	4.85861	4.10917	4.85455	3.64149	3.21352	21.2951	4.18132	4.19268	3.28858	3.2355	3.92277	3.19845	3.31121	3.70615	3.5607	2.60531	3.15832	2.97902	2.68932	4.17168	3.57493	3.68059	3.34838	4.55814	2.75072	3.47774	3.91975	3.3708	3.50566	3.0333	2.8993	3.1234	3.25335	3.09017	3.28885	3.00974	3.32771	0.351242	3.43531	4.05387	2.89297	3.53414	3.25025	2.09088	3.13469	3.73264	3.87974	2.54518	3.44593
Akr1b8	1.27656	1.29552	1.41562	0.637791	1.01976	2.92181	0.630476	1.48	2.45076	1.02674	1.31075	0.831554	1.11796	1.6035	1.39456	0.610004	1.49423	0.749666	1.83159	1.35744	1.17436	1.44344	1.60176	1.87755	1.3215	0.949986	0.671329	1.11017	0.704828	1.34292	1.36948	1.80526	1.31956	1.0329	0.775907	1.66523	1.37394	0.464066	2.01431	1.58293	1.13366	1.33614	1.16506	0.758266	0.966286	1.98169	1.07501	1.02335	1.49202
Akr1c14	18.5028	14.114	14.2283	17.4254	15.7015	13.2228	12.7412	19.107	11.1111	16.7146	17.5641	21.7172	15.6984	18.2839	18.6536	18.8892	14.4297	17.8677	11.5444	12.1119	17.3415	21.6327	35.0977	18.9942	26.129	18.3078	15.1986	16.3029	19.7374	17.348	19.6642	18.0673	18.1743	15.6994	23.8106	19.8991	11.3111	11.7797	20.8504	14.2954	12.5297	13.5393	24.5473	18.1628	16.4324	28.5405	22.179	15.5436	14.0475
Akr1c19	6.82966	8.7383	7.28263	6.47498	5.39607	10.0204	4.75711	5.75246	12.3028	4.6281	10.354	7.94472	5.13453	6.01503	8.20803	6.93856	5.62041	5.97782	12.7619	6.66483	8.24088	8.77279	9.97949	7.31181	13.9746	6.19021	5.01911	6.3966	10.4344	7.02808	7.41609	8.25557	5.92883	6.33738	6.03183	8.40392	6.28264	5.99475	8.29043	5.62894	11.1977	6.80326	6.75286	7.99716	5.38552	8.28739	6.08368	7.19524	5.81285
Akr1cl	156.088	142.826	167.795	200.86	146.327	144.75	194.117	193.874	53.7854	177.015	128.899	238.043	179.249	175.782	203.868	161.103	220.752	227.393	52.6068	149.173	151.459	174.017	170.12	174.753	170.592	222.71	194.996	201.147	232.978	170.045	163.814	140.33	162.717	152.083	177.217	194.652	146.395	26.5807	180.793	169.909	113.407	172.219	178.969	179.85	171.958	195.017	200.244	178.801	188.069
Akr1e2	7.73412	7.04043	8.41795	8.89403	7.6811	7.56938	7.48436	8.45333	4.36668	8.19156	7.56806	6.22225	8.76757	7.92612	9.48762	7.26457	8.56023	8.19137	4.14643	5.55129	7.70821	7.35912	8.55002	7.22714	8.25122	5.93131	8.38299	9.14981	8.06786	7.62584	9.45087	6.40147	7.78166	8.16138	8.36146	8.87113	7.94289	12.7702	7.30692	9.04547	7.81242	9.94695	8.68891	8.15413	8.75702	9.18021	10.0221	8.87477	20.1216
Akr7a2	21.0133	22.4198	27.8869	24.4229	24.018	25.2502	19.533	19.9395	20.5248	17.2731	23.1294	21.5708	24.3366	22.8045	32.572	24.7941	36.9495	36.2386	22.3383	18.0211	20.2461	22.7495	19.8087	25.0786	22.5905	17.7341	26.5217	27.1594	25.0338	19.8769	22.3976	17.018	23.7109	20.8838	20.8291	21.8249	32.6372	22.4468	29.9966	29.4965	41.3428	37.1698	21.3768	20.8122	18.9966	21.3213	23.9417	21.7705	37.9511
Akt1	73.1472	76.0542	82.4146	88.7036	89.6483	66.6501	71.2232	79.6918	79.1603	88.0308	77.3555	92.5407	79.0977	62.4058	74.5735	70.6342	71.7269	76.8261	65.1047	77.7488	59.8356	87.7339	72.5753	76.8276	55.2071	68.6802	83.867	78.3658	66.661	61.5791	72.2671	75.8915	95.8129	84.3338	85.1367	77.4209	79.295	50.8386	97.7436	77.5711	44.1883	55.9826	79.8325	61.4538	90.5939	95.4199	82.6965	90.9836	61.8512
Akt1s1	22.9697	24.4176	28.2198	25.7325	24.336	24.6176	17.4632	22.6442	27.2607	23.83	23.528	23.0781	27.0196	24.4375	30.6009	26.8576	36.4321	34.906	30.826	22.1091	22.7769	25.2391	22.386	25.5109	24.5496	26.7135	30.1219	28.3492	25.8829	21.121	25.8574	23.5658	25.7878	22.889	24.515	24.6766	31.8079	16.7978	32.0265	30.6038	40.9724	35.5757	25.9053	25.9108	22.878	26.7794	26.3379	26.0007	33.3446
Akt2	28.5869	37.0176	29.4805	30.1447	27.4107	26.9835	28.7555	35.3318	49.3144	32.3499	32.2917	29.5212	27.1567	33.1105	24.4948	23.1882	21.4739	23.017	35.7202	29.5169	32.3485	34.6641	26.0413	31.3388	18.375	25.4129	26.3336	28.4753	28.148	24.3674	30.0665	31.7202	33.9071	33.2592	28.6933	26.7895	35.4012	42.2826	39.0781	34.0688	24.0472	22.5542	29.9092	28.3093	38.8362	28.8218	30.5335	26.9466	40.2004
Akt3	5.83294	4.26912	3.06549	2.94252	5.61671	6.04746	4.6169	4.87682	7.23198	4.44677	7.301	5.98933	2.27447	3.50064	1.15628	2.34507	2.00125	1.94542	7.11569	3.95523	3.92923	4.93356	6.2457	3.71225	3.33863	3.84586	2.47759	3.16079	2.01285	3.40914	3.23024	5.68471	4.00064	3.44167	6.10233	5.13488	2.17313	6.52445	3.60351	3.07483	2.39088	1.65958	4.72224	4.06058	4.06003	6.57239	5.88963	2.97893	1.73059
Aktip	17.2271	16.8029	18.0238	16.7689	17.7713	19.6589	15.5074	15.5371	22.3767	15.4249	20.565	16.5839	14.3381	16.3621	14.287	13.6577	14.6483	16.5557	21.441	14.6133	17.0987	15.6738	18.1302	19.1715	15.9818	18.3025	17.6839	17.2319	15.194	16.3716	16.1072	18.1067	17.1041	15.0873	17.8695	16.7937	18.4932	11.1018	16.554	17.1722	15.9752	15.8345	18.1024	17.1453	17.0218	19.361	19.5731	16.2781	17.3212
Alad	28.8089	22.6598	32.8392	25.6368	25.7159	21.4546	20.5027	21.9777	16.7704	23.7622	20.9372	25.9624	27.6349	24.5833	38.0893	28.8612	39.2264	37.7735	16.943	23.3668	23.3318	25.3183	22.4395	23.1413	29.7904	24.5777	29.3944	27.9616	26.4806	24.2111	25.4467	21.7663	27.7307	25.697	26.1676	26.9053	30.7267	17.1396	28.7632	28.5853	30.6094	36.4429	25.24	24.9167	22.2912	24.2294	24.6967	23.3305	51.579
Alas1	99.4691	82.3223	110.537	121.74	102.404	83.3353	113.646	107.629	41.0465	95.5612	67.0976	94.0368	117.471	69.7462	123.046	92.9799	94.0933	114.257	42.5177	96.2382	88.8598	99.6478	73.4021	87.4907	61.1675	46.3131	106.636	129.409	84.1393	80.7505	102.607	88.6408	122.68	124.006	104.773	86.382	119.304	16.8326	124.56	131.42	62.7188	142.74	105.169	89.5049	122.955	75.3002	81.5269	91.6179	131.948
Alas2	27.9767	84.7183	49.6038	58.911	33.5189	44.8529	5.83134	19.9087	58.5853	8.47134	58.1335	19.2216	21.8218	14.9741	34.1652	95.5825	16.8597	20.5967	53.1509	35.4157	18.1643	29.8896	24.8216	22.0926	1.21025	111.915	20.4994	4.5687	12.3597	61.5227	68.4595	24.2655	28.0488	138.56	68.3858	52.9026	40.6906	162.393	33.1874	85.0131	45.028	39.9181	27.5963	133.251	12.2864	32.8544	28.8775	30.3114	16.382
Alb	2.58105	68.7481	0.577815	12.0841	0.736425	1.24412	16.7823	0.520414	7.29665	17.9885	5.01822	1.40989	0.384591	106.432	57.4843	38.4754	5.44484	0.617871	2.92383	4.80495	0.516177	0.413159	1027.17	1.30453	18.2255	15.6882	4.89825	0.0585596	9.29399	30.2151	180.975	16.9594	8.7302	158.973	30.5595	6.09159	4.18705	23.6271	17.4569	10.5653	42.8226	7.29641	92.8998	49.2085	121.328	31.2189	35.0593	49.2226	14.69
Alcam	2.19583	3.18074	0.899722	1.11619	1.79316	3.99415	2.05699	2.42873	11.6478	1.89244	6.01961	1.46221	1.03801	0.980916	1.09411	0.919629	0.443147	0.444701	10.865	1.90713	3.00059	2.738	4.07742	2.49698	1.20853	1.97218	0.657023	0.921968	1.04516	1.03266	2.28747	2.67743	1.70265	1.5149	2.27065	1.16431	1.38541	5.55105	1.53642	1.40849	1.07598	0.365813	1.43406	0.871568	1.43312	1.80122	1.81361	1.29009	0.672591
Aldh16a1	8.25469	7.84838	9.67328	8.19287	7.28507	8.215	5.38945	7.57367	9.26042	6.99147	8.23134	6.99351	8.16192	7.37498	8.69749	9.04518	10.8498	12.0051	9.31887	6.6436	7.4327	8.39891	6.97948	8.14417	8.45395	8.53357	8.57734	7.7537	8.09381	7.15396	7.49813	7.62705	8.10012	7.92797	8.3052	7.40091	10.0486	14.435	10.7236	9.87906	11.4773	10.3482	7.71622	6.97559	7.1316	7.4626	7.55196	6.56138	9.44172
Aldh18a1	1.07592	1.50501	1.37681	0.790966	0.850123	1.53171	0.783524	1.65518	2.39734	0.659786	1.85054	0.779874	1.07549	1.27931	1.24695	0.766249	0.914062	1.18481	1.87514	0.955431	1.18598	1.31409	1.04929	0.795229	1.31205	0.775379	0.8324	1.16611	0.871081	0.858646	1.13916	1.86975	1.18724	0.948863	1.14453	0.795404	1.737	5.71648	1.6234	1.59018	1.709	1.23703	1.14729	0.944985	1.32171	1.3989	1.14367	0.642854	1.08824
Aldh18a1.1	1.07592	1.50501	1.37681	0.790966	0.850123	1.53171	0.783524	1.65518	2.39734	0.659786	1.85054	0.779874	1.07549	1.27931	1.24695	0.766249	0.914062	1.18481	1.87514	0.955431	1.18598	1.31409	1.04929	0.795229	1.31205	0.775379	0.8324	1.16611	0.871081	0.858646	1.13916	1.86975	1.18724	0.948863	1.14453	0.795404	1.737	5.71648	1.6234	1.59018	1.709	1.23703	1.14729	0.944985	1.32171	1.3989	1.14367	0.642854	1.08824
Aldh1a1	24.8336	27.2505	32.0518	24.4973	28.6476	37.2857	24.1148	44.5521	61.8693	24.3848	56.0042	27.9926	28.7159	22.9432	30.0662	35.4426	38.9218	32.5525	63.0945	22.5867	22.4213	25.1659	42.5131	41.1395	33.3148	16.6428	28.6808	32.6209	25.2165	27.8617	27.29	27.5597	24.5673	29.9331	49.2766	39.1277	29.6083	9.82546	42.3045	52.4154	53.9026	43.0945	28.797	24.3236	23.6019	53.955	42.6827	22.564	32.228
Aldh1a2	2.33973	4.26439	1.33134	1.90193	2.2566	7.67221	1.76333	1.3372	9.59918	2.78325	6.15656	2.18514	1.18586	1.24191	2.33439	1.41724	1.64247	1.28825	7.57817	1.30035	4.61733	3.05486	2.85998	2.53307	0.447785	1.23494	0.961826	0.877023	0.773287	1.59867	2.14924	2.25279	0.766561	2.20012	2.46386	1.58925	2.80197	7.12795	2.1843	3.12949	6.52664	4.03987	1.89492	3.70748	1.26301	2.92112	2.55003	1.94859	2.75006
Aldh1a3	1.45977	1.91578	0.478484	0.641371	1.03405	3.34835	1.5746	1.31308	4.21735	0.780846	5.00204	0.562137	0.230011	0.4446	0.612017	0.631406	0.142548	0.277146	2.4519	0.422599	1.60294	1.72747	1.31584	0.895634	0.390839	0.160541	0.357368	0.472803	0.104222	0.470725	1.02323	1.58204	0.780569	1.18805	2.57014	0.844324	1.19189	4.62048	2.11073	1.45375	0.536454	0.425565	0.654685	0.50461	1.39326	1.21	2.34492	0.353119	0.882498
Aldh2	163.512	166.244	248.025	211.517	186.247	186.732	188.122	166.49	86.028	166.843	142.763	143.01	215.712	184.215	240.511	172.606	260.223	214.682	73.8731	177.532	175.647	173.401	152.837	196.458	137.447	188.981	232.437	232.711	200.018	157.518	195.493	148.844	173.929	193.007	173.338	205.073	232.766	66.22	202.298	206.709	167.595	256.462	162.055	153.667	170.436	156.953	201.189	198.876	279.335
Aldh3a1	5.55995	4.1005	1.21558	1.90028	3.35037	20.7827	1.86739	3.94497	6.66726	1.83998	33.7027	2.35947	2.23573	1.85958	1.22269	2.07233	4.71095	3.30613	9.06955	1.23231	2.36069	3.94777	9.76691	7.94588	1.87072	1.70232	0.84209	1.94969	1.99539	2.13177	3.01391	3.56484	1.17258	2.21963	7.51625	6.77698	11.1065	2.70841	7.06954	12.1275	37.8833	13.8332	3.04479	1.68451	1.10489	3.4081	8.53422	3.2095	5.42747
Aldh3a2	12.1724	12.3052	10.6895	10.0873	11.5194	16.1164	10.6993	13.5923	21.1583	12.1206	19.265	10.9674	9.80609	9.99495	8.72946	9.35641	8.17141	7.28962	16.4538	11.1765	10.4756	10.6461	18.7368	11.6148	9.27275	12.3156	9.73595	9.21179	8.61856	9.07052	10.0433	12.0229	9.88981	11.0217	12.676	11.8467	10.6479	16.7922	12.9073	11.0745	10.7462	7.46814	10.7064	9.10258	10.5671	14.0987	13.8623	10.134	8.1111
Aldh3b1	0.972364	1.78186	1.0591	0.576976	0.48551	0.825893	0.600339	1.24476	1.4586	0.593581	1.04679	0.763526	0.763677	0.691853	1.11372	0.750209	0.871981	0.914597	1.19329	0.612264	0.903121	1.43837	0.868458	0.720888	1.33698	0.613779	0.894875	0.993673	1.2583	0.639365	1.33833	1.08238	1.00525	0.98359	0.738818	0.8495	1.39539	1.58331	1.2879	0.892461	2.08698	1.05207	1.08164	0.902584	0.747627	0.852178	1.05568	0.771473	1.1649
Aldh4a1	12.9628	10.402	21.8527	18.8664	17.0555	15.861	17.4963	12.7318	14.0175	15.0404	12.1649	10.9503	15.6721	13.257	14.9525	12.7634	14.4242	13.102	9.72923	15.6518	13.8082	15.1328	18.7149	14.3608	9.29173	7.06696	14.1639	18.8355	12.6135	10.0933	14.9565	11.4638	11.4721	15.7079	13.4483	13.0462	19.5964	6.80626	18.3875	15.2136	11.5942	12.4063	10.175	14.1081	13.427	12.2669	14.3229	13.887	19.7709
Aldh5a1	8.14025	8.09239	8.0836	10.3143	9.51082	8.14027	9.76088	9.89973	4.80687	7.74715	6.67737	8.1594	8.4328	8.35267	8.21928	8.07309	9.43213	8.33406	4.21022	8.85348	7.97179	8.81176	7.55025	8.64041	5.93305	8.27462	9.29215	8.38861	8.56475	7.28355	9.56376	7.87211	9.38353	8.90705	10.3421	9.50998	7.33565	1.94009	7.9242	8.40412	5.77928	9.42043	9.2788	6.93354	9.01822	7.30345	9.24087	9.57652	10.7317
Aldh6a1	100.552	103.615	91.0605	121.001	144.535	108.668	155.958	159.386	84.7577	171.756	118.545	112.254	96.4125	124.282	70.4574	86.7781	61.2908	49.172	61.2341	103.234	119.749	109.272	122.611	106.675	77.9007	124.701	89.7577	101.261	94.6061	104.813	117.954	86.1546	114.895	105.941	103.586	108.817	66.6578	26.0537	95.958	79.9098	29.2379	40.3611	104.655	86.929	128.581	131.062	130.35	120.834	65.746
Aldh7a1	24.7386	25.1616	29.6312	29.9001	27.3031	25.2615	24.8831	24.07	25.6436	23.6852	25.7691	22.2639	26.5342	26.441	29.7297	28.3656	31.8522	27.4168	23.9691	22.6059	25.795	24.6632	26.4704	27.005	20.0475	24.9574	29.0838	25.6526	27.3125	20.5497	25.973	24.8449	27.4463	26.8213	28.0441	25.5184	31.1634	18.29	33.7058	30.6442	25.927	33.9139	26.9265	22.5498	26.7319	27.248	29.7712	25.6299	34.2787
Aldh9a1	39.0328	37.383	45.8561	51.4533	44.8983	41.9452	46.6035	47.9561	38.9752	46.2101	41.3399	39.3604	45.1664	48.5659	45.1491	43.8823	47.1408	43.8326	35.8662	40.0441	44.4084	39.6181	52.4749	46.1221	35.2041	47.7006	50.4476	47.0502	47.3771	39.92	46.2162	40.9687	43.725	48.0994	42.8571	48.8818	40.2474	37.6785	53.0775	44.6911	35.3098	42.1591	44.5978	39.3734	47.067	44.3968	47.9351	47.9598	51.2989
Aldoa	1616.8	1561.89	1906.53	1688.53	1678.06	1392.73	1394.55	1428.11	1142.86	1440.94	1161.01	1611.75	1824.16	1817.28	2110.55	1829.36	2382.07	2563.11	1289.03	1529.29	1460.77	1568.69	1334.35	1620.98	1522.59	1638.24	2113.63	1884.03	1849.06	1453.2	1712.13	1379.87	1933.4	1517.4	1673.98	1762.95	2018.42	572.723	2059.83	1995.59	1714.32	2392.09	1643.08	1741.89	1591.87	1505.91	1653.89	1868.22	2337.5
Aldob	0.247427	2.30189	0.235195	0.667612	0.635351	0.185822	1.83311	0.258173	0.323908	1.40733	0.393394	0.241775	0.254385	3.64232	2.72057	2.00996	0.784766	0.272457	0.448451	0.49854	0.472746	0.234241	43.6713	0.316974	1.44085	0.868039	0.780715	0.335693	0.78552	1.87997	6.49657	0.660994	0.460419	5.97326	1.20317	0.726287	0.585865	0.854495	0.870173	0.581354	2.28531	0.508016	4.30203	2.37014	4.60077	1.37539	2.53969	2.5788	0.76346
Aldoc	1.36649	2.22889	1.9716	2.01181	1.75447	2.43475	1.44628	1.10333	3.22638	1.72441	5.35886	1.49878	1.19864	0.948321	2.37349	3.84792	2.92995	2.57954	4.03572	1.47501	2.33115	1.94436	3.0618	2.43137	1.95782	1.75106	1.57841	1.91	1.41466	1.62587	1.7361	1.53385	1.96765	2.27081	1.86888	2.21705	1.7859	2.21768	3.23468	2.72337	5.76457	2.32824	0.968814	1.84823	0.900546	2.9695	2.81296	1.22272	1.47165
Alg1	2.41833	2.85643	2.47716	2.18761	1.96291	2.72879	1.95645	2.29616	3.38426	1.32954	2.75534	2.21178	2.50066	1.81684	2.38049	2.41581	2.52684	2.34161	3.21182	2.03031	2.25718	2.81251	2.37608	2.25533	2.69788	2.62636	1.74321	1.93644	2.61868	2.04707	1.48326	2.48991	2.68331	1.434	1.77412	2.41874	3.54522	6.66929	2.67903	2.69414	3.4068	2.97116	1.82669	2.60084	1.71636	2.00457	2.10702	2.34004	2.13451
Alg10	1.73495	1.49359	0.589008	1.37009	2.5193	2.32674	3.29003	3.37635	3.56927	2.99044	3.41739	2.01108	0.4778	1.44122	0.114646	0.610682	0.245659	0.46057	2.38654	2.00283	2.03891	2.00428	2.42961	1.71992	1.10256	1.77857	0.537659	0.873023	0.577318	1.08648	1.10214	2.06925	1.3933	1.8177	1.84556	1.77561	0.50017	4.25162	0.481954	0.515635	0.577823	0.243223	1.69665	1.24238	2.48475	2.18769	2.5197	1.76984	0.412799
Alg11	5.63128	5.97293	5.81362	5.22401	6.1634	7.18072	5.1296	6.52873	8.12735	5.96689	8.07278	5.21917	5.61567	6.03385	6.05133	4.05292	6.27429	6.91259	6.64052	5.96778	5.87946	5.80825	6.395	6.30747	5.85378	6.84543	4.62421	5.56395	6.6899	5.6654	5.1215	5.98423	5.72621	3.79746	4.99415	6.32296	6.20992	8.43185	5.77536	6.73316	8.93659	5.74207	6.28776	6.37532	5.76563	6.65732	5.64903	5.3197	5.79412
Alg12	2.52626	1.98182	2.65375	2.00329	2.31908	2.19974	1.65768	2.18604	2.80399	2.11407	2.94703	2.40216	2.44679	1.85408	2.6516	2.31813	2.63354	1.91507	2.73736	2.42833	2.37066	2.62854	2.08643	2.00647	1.80046	2.42297	2.42603	2.36909	2.17311	1.90454	1.7056	2.12888	2.44141	1.99992	1.98071	1.86802	2.64018	5.59009	2.79821	2.52703	2.5688	2.32156	1.60403	1.54974	2.36467	2.17277	2.68856	1.68788	2.69592
Alg13	3.37461	3.50648	3.4942	3.79395	3.67251	3.74987	4.00819	4.61106	4.98574	3.57299	4.93429	4.20604	3.96516	4.31482	3.92462	3.91622	3.57687	3.58329	4.58728	3.88544	3.27502	3.74626	4.30992	3.53401	4.8973	4.4973	4.29725	3.72315	3.99264	4.4519	4.08322	4.16671	4.56019	3.54353	3.95597	3.84101	3.58017	5.34521	3.58654	3.89371	3.25391	3.60994	5.11507	4.29582	4.7216	5.14237	4.87223	3.96168	3.1441
Alg14	7.3522	8.04448	6.53665	7.20602	6.38108	8.35693	6.43316	8.79214	11.0718	7.31091	9.19632	6.74644	6.63683	6.47867	6.95777	7.4319	7.60025	7.21843	10.8328	7.12208	8.67735	8.70047	7.09631	7.6477	7.58483	6.969	8.11144	9.5779	7.66458	6.88141	8.57872	8.40263	7.77337	7.80088	9.50049	7.90523	7.35973	10.1396	9.11037	9.5635	8.31031	7.76197	7.77796	7.27296	7.07886	8.76707	10.1487	7.78026	7.31922
Alg2	3.2893	3.0643	3.03052	2.94793	3.65208	5.1657	2.82556	3.35755	6.05389	2.77321	6.66778	3.89309	3.03612	2.68082	2.74693	2.69085	3.52347	4.0028	6.66941	3.64213	3.365	3.23448	3.53908	3.88491	2.56024	3.68695	3.12119	3.45787	3.5533	2.73061	3.21007	2.62216	2.6984	2.79698	3.7671	3.38195	3.33501	8.23167	3.35333	3.75708	5.46169	3.8577	3.34494	1.99135	2.90984	3.4916	3.55722	2.98611	3.59377
Alg3	7.24249	7.83695	10.7098	7.30669	7.80631	8.16522	6.40951	6.821	8.83104	7.2752	7.66648	7.42874	8.60798	7.08443	10.3701	7.78515	9.84694	10.8774	9.0652	7.23878	6.32719	8.0179	6.86179	8.06683	7.22177	6.34862	9.69276	8.72806	8.79191	5.96448	6.7774	6.27298	7.16096	6.85238	7.17925	5.30068	10.6252	10.2187	9.66825	10.295	15.8629	13.7725	6.50387	8.46646	6.9521	6.8938	7.08587	7.13164	10.17
Alg5	3.08425	4.61147	4.44998	3.59127	3.58276	6.14536	3.08295	4.31009	6.88545	3.7022	6.29385	3.95942	3.55474	3.85919	4.4545	4.1122	4.24234	4.27562	7.2371	4.06895	3.62461	4.77953	4.52073	4.03738	4.73958	4.96227	3.82323	4.19597	4.44734	3.73402	3.49861	4.41395	3.9713	4.01107	4.98811	3.88766	5.15714	11.112	4.73057	5.93107	7.28802	5.65404	4.4487	3.25131	3.94783	5.7507	4.82689	3.03567	5.25276
Alg6	2.69953	2.74834	2.07907	2.0984	2.80284	3.74103	3.08654	2.94138	3.43605	2.67122	4.04882	3.00086	1.94174	2.41388	2.11422	2.19475	2.435	1.9543	2.97316	2.85405	2.12258	2.51435	2.92725	3.1311	2.53928	3.58738	2.32666	2.56962	2.58767	2.27912	2.2442	2.10161	2.38395	1.80369	2.90206	2.079	1.42583	2.97588	2.40071	2.09233	2.61956	1.53969	3.07997	3.70319	2.51922	3.49254	3.15796	2.43	1.57759
Alg8	1.05738	1.14981	1.48076	0.792537	1.22831	1.25599	0.994785	1.26967	2.17527	0.683448	1.65117	1.23883	1.03536	0.889469	1.27764	0.947378	1.02664	1.18516	1.66837	1.36329	1.3228	1.44496	1.10562	0.9407	0.977394	1.2044	0.595782	1.00501	0.938268	0.618014	0.991555	0.919858	0.936984	0.891326	0.964096	1.00296	1.21933	5.28532	1.20044	1.12762	1.9117	1.39111	1.49934	0.67303	0.696855	0.936141	1.28217	0.794774	1.85377
Alg9	1.77004	2.68523	2.06986	1.53734	1.49106	2.0347	1.20271	1.93812	2.64837	1.50126	1.94045	1.62769	1.82951	1.86951	2.40615	1.51039	2.08459	2.38232	3.08729	2.19373	2.29638	2.02821	1.82143	1.71973	2.12703	1.72494	1.59574	1.77405	1.62883	1.69144	2.45115	1.65579	1.76462	1.32633	1.74201	1.51208	3.05417	4.21315	2.24238	1.96674	2.59511	1.90032	1.92332	1.43965	1.5953	1.47742	1.84136	1.43608	2.62049
Alkbh1	4.51217	4.42113	4.89281	5.54451	5.55077	5.39657	5.27745	5.30274	5.18103	5.56749	6.23591	5.45565	4.97162	4.84942	6.06113	4.28579	5.05533	4.52082	5.94949	5.79631	5.33917	5.28148	5.59464	5.40513	4.69061	5.42606	4.94032	5.24968	5.03709	4.66936	4.71993	5.42497	6.57689	4.42314	5.62049	5.32522	4.59102	9.63569	5.15325	4.71933	3.65707	4.33307	5.29997	5.05374	5.23263	5.83459	5.08157	5.68372	3.51009
Alkbh2	3.80235	2.82087	4.59712	2.94973	1.54162	3.00593	1.42771	3.98296	4.14786	2.01206	2.2869	2.51418	2.43847	3.61365	4.4431	4.4627	5.74284	4.55418	3.85377	3.19215	1.34536	3.36807	1.42991	2.80106	2.46021	3.19131	3.20992	2.50623	2.90049	2.72914	2.54246	3.03988	2.22392	3.50859	2.83829	4.56872	3.87703	5.03193	4.24071	2.25304	6.75362	4.31024	2.28312	2.89767	2.22503	3.60784	2.52806	3.47613	5.05229
Alkbh3	47.0321	47.8399	61.1688	55.3511	55.6513	47.6642	51.5336	48.4484	39.6029	52.7457	38.4304	45.6019	55.9771	52.7299	70.7222	55.2368	70.2665	66.9058	39.9573	46.7412	55.0505	52.3968	42.6986	52.9682	52.9664	47.3315	59.0601	62.2169	54.5678	45.7271	56.9529	48.0888	62.0885	56.6148	52.8871	53.8344	66.1482	25.4153	67.9997	65.9542	59.1535	84.8967	53.5556	60.1717	52.1417	51.7048	52.7397	55.3481	83.169
Alkbh4	1.34509	1.38649	1.6482	1.00817	1.25927	1.35293	0.484433	1.04776	1.54079	0.905634	1.5455	1.02686	1.22447	1.23756	1.97763	1.02941	1.6665	1.62004	2.28558	1.48217	1.29392	1.21041	1.20868	0.867577	1.25111	1.17303	1.55842	1.25027	1.1024	1.05642	1.49531	1.15598	0.879974	1.30392	1.43082	1.35139	1.67391	4.66058	1.76262	1.68722	2.12788	1.97994	1.00709	1.59191	1.40214	1.86297	1.22801	1.09527	1.38543
Alkbh5	10.4434	9.52902	7.15706	8.28224	11.4242	10.0422	9.41744	10.6508	11.0622	9.85916	11.2821	8.52932	6.36112	9.33903	3.27578	4.68496	4.56503	4.62863	8.68862	9.31346	8.09554	8.22203	9.17544	8.54305	4.17778	9.60528	6.32387	6.1054	5.92166	7.34494	7.8178	9.36349	8.36619	7.83158	8.19184	8.359	5.36354	8.86108	8.35282	5.89694	3.42519	3.11406	7.62351	5.93699	8.82667	8.04034	10.162	7.16563	4.04169
Alkbh6	3.41213	3.97753	4.71147	2.55709	3.55186	3.41347	2.80866	4.00938	4.16451	2.86093	3.29883	3.0894	3.58161	2.17195	4.82594	3.1398	4.0218	4.56942	2.71593	3.01928	2.74089	3.60112	2.74819	4.13468	4.77329	4.04415	4.36478	3.7533	4.32799	2.58702	3.9833	4.20214	3.86064	3.35773	3.19495	3.15776	4.8635	5.69919	4.61485	3.97221	4.50428	4.9004	3.21929	4.31368	3.07574	3.04788	4.87793	4.06594	6.72582
Alkbh6.1	3.41213	3.97753	4.71147	2.55709	3.55186	3.41347	2.80866	4.00938	4.16451	2.86093	3.29883	3.0894	3.58161	2.17195	4.82594	3.1398	4.0218	4.56942	2.71593	3.01928	2.74089	3.60112	2.74819	4.13468	4.77329	4.04415	4.36478	3.7533	4.32799	2.58702	3.9833	4.20214	3.86064	3.35773	3.19495	3.15776	4.8635	5.69919	4.61485	3.97221	4.50428	4.9004	3.21929	4.31368	3.07574	3.04788	4.87793	4.06594	6.72582
Alkbh7	32.3361	20.7809	34.8719	29.8604	28.5528	23.1133	19.1729	21.5639	17.3105	21.6162	21.0251	24.593	26.8016	25.6205	34.4112	30.6285	44.9405	43.1212	17.106	26.9312	28.9806	24.9373	23.5075	24.6522	35.219	29.7964	31.3633	29.7389	31.7388	25.0816	30.0604	27.7508	32.1466	27.959	31.3743	36.8472	32.3236	13.1819	36.0034	32.6995	38.718	42.7618	32.2957	42.6656	23.4919	37.5554	38.3271	35.9934	40.5663
Alms1	1.33097	1.19575	0.745713	0.620329	1.26918	1.28	1.01055	1.15532	1.55299	1.01635	1.48374	1.24193	0.642094	0.893416	0.699987	0.700267	0.769456	0.584766	1.53906	1.20433	0.988221	1.20517	1.35204	0.947329	1.01297	1.1712	0.565759	0.791742	0.799602	0.806178	0.928779	0.926691	1.0107	0.851137	1.18217	0.877304	0.727388	2.93944	0.960924	0.847356	0.924873	0.64554	0.840335	0.560812	0.925147	1.29517	1.20895	0.684289	0.672223
Alox15	6.43461	34.2003	9.81884	6.65067	6.23252	7.86646	0.920012	2.82698	8.80084	0.875604	10.517	3.68757	2.59213	1.95433	8.09221	18.2262	3.2608	3.39369	7.78797	7.87592	2.085	10.4871	35.4294	3.49504	0.175307	154.888	3.84696	0.618542	1.47253	8.43238	12.7935	3.67232	3.25617	36.245	19.0214	14.6282	8.3835	24.3459	6.18456	113.974	56.516	9.98047	3.01381	18.1452	1.80274	5.59694	4.38554	4.24265	3.25369
Alox5	1.55751	1.854	0.822532	1.42686	1.33318	1.56272	0.99724	3.12658	1.37826	1.36716	2.75158	1.34884	0.906118	1.12095	1.38753	1.2232	2.23801	1.46103	0.849518	1.33185	1.34709	1.96834	1.67381	1.68333	1.30641	1.7018	1.38788	1.56533	0.875876	0.960918	1.09936	1.6998	1.23005	1.41993	1.9987	1.75386	2.14197	1.65142	2.65313	2.62613	1.94684	2.35145	1.59929	1.95984	1.49441	1.64669	2.84684	0.751578	1.65858
Alox5ap	3.93846	9.21773	2.28529	5.42258	3.52768	6.48566	2.48797	11.0436	7.37317	4.10432	9.96566	3.45192	3.03411	3.07396	4.5026	4.86912	8.04073	4.53832	6.74362	3.92142	5.05557	4.69655	3.44777	5.8013	3.73338	11.1005	3.90156	4.44463	3.85604	2.73	4.42162	5.90053	5.2545	6.73152	6.34641	6.33654	5.71761	9.23976	7.12292	7.6662	12.2008	8.68325	5.26627	6.52849	2.85983	5.0223	9.68946	3.76293	4.17502
Aloxe3	5.01128	2.76847	1.58331	2.77916	3.81841	2.79703	2.02691	2.83779	0.189615	1.64766	1.43929	4.04373	3.12716	2.54152	1.86821	2.1801	3.24843	4.27438	0.0328144	4.18299	2.89027	3.71368	2.74112	2.37093	3.16762	4.01876	2.51352	3.71854	2.61895	1.99783	2.9197	2.73138	3.39158	1.2893	4.68371	3.72528	1.83943	0.184281	2.93884	2.83595	0.514531	2.60648	2.4985	2.16188	2.65217	3.22052	4.55169	3.13538	2.33608
Alpk3	24.2069	26.9941	20.593	22.0319	26.1563	23.435	24.4477	24.641	30.2769	23.2524	24.242	24.9771	18.9193	27.5376	12.5772	16.0408	15.3985	18.5348	21.0147	20.964	25.798	23.1401	22.7092	27.0675	10.9807	23.1258	21.8294	20.4462	16.9364	15.7453	18.9186	23.9791	27.9303	22.3938	26.4293	20.3794	24.248	3.96903	25.6386	25.9191	12.9415	14.3761	17.6437	14.0698	32.4249	19.8513	31.935	24.234	13.3005
Alpl	12.3676	16.1542	13.7546	8.99614	15.7491	10.8015	7.92429	9.62384	27.3979	7.74466	12.6989	11.269	12.7541	11.0137	7.00506	10.4988	15.4587	14.6758	19.3936	9.46275	15.7794	10.3102	10.3201	12.0763	13.7187	10.0554	12.3753	5.05501	10.9324	6.71237	7.71472	15.4629	10.6054	8.17618	8.6103	8.49514	14.2619	6.22906	18.1105	19.236	11.0653	22.5536	9.90512	8.21162	8.73472	9.24491	10.6316	9.15892	15.5304
Als2	1.86667	1.61392	1.39658	1.03646	1.8109	1.73569	1.50255	1.93171	2.57064	1.52536	2.37719	1.72761	0.96358	1.49004	0.577474	0.834175	0.916272	0.829859	1.4411	1.79941	1.23288	2.06183	1.90123	1.63369	1.1184	1.46631	1.30888	1.09678	0.906587	0.864771	1.34688	1.42338	1.44746	1.27756	1.79871	1.44971	1.1608	1.77187	1.5806	1.06946	0.785962	0.542777	1.5145	0.770153	1.60955	1.68275	1.60504	1.12254	0.824212
Alyref	15.3262	12.8114	16.1635	13.0451	11.9996	14.1807	10.3179	10.1585	12.831	9.52203	11.7764	11.3605	12.588	11.0182	16.9886	12.8093	16.5197	17.6287	15.477	15.2108	11.35	11.7864	10.9322	11.2882	13.4527	12.5991	14.1986	12.1822	11.3566	10.2075	15.245	16.616	14.8305	13.4594	14.6237	12.7039	14.8331	38.0614	15.9094	15.1205	18.6758	18.5461	14.8421	16.2767	13.9545	13.8331	13.8831	13.7516	15.2053
Amacr	6.42675	7.69662	8.125	7.12895	6.42509	7.22612	7.2373	7.83842	5.78832	6.15889	6.76951	7.06941	6.46063	9.29417	8.72439	7.06337	7.86232	6.56735	4.42632	6.99259	6.49437	7.56474	9.16607	8.05021	7.48503	6.3131	7.74643	7.16331	9.43879	5.85971	8.97064	7.51389	8.13214	8.28627	8.00042	6.75538	7.80242	5.13989	7.71948	7.34879	6.02726	8.8176	8.90418	8.0747	8.02757	7.33808	6.86051	8.50161	9.23015
Ambp	0.428275	0.0603675	0	0.641947	0.0610947	0.114872	1.3514	0.0413773	0.467184	1.04571	0.35464	0.0996377	0.0407689	7.39711	5.69749	3.41086	0.32342	0.0785976	0	0.479391	0	0.0844663	54.9321	0	1.70879	1.19517	0.61937	0.037246	1.97054	2.58649	15.1138	1.45811	0.66408	11.744	2.12591	0.648484	0.153649	1.42716	0.868903	0.873474	5.57835	0.68965	8.25728	4.45205	5.67341	3.05619	2.1415	4.07714	0.150169
Ambra1	5.03826	4.87654	3.99121	3.97486	4.58438	4.75993	3.84286	4.27741	6.06827	4.0459	5.6705	4.11671	3.67103	4.24393	3.49542	3.40436	3.70738	3.8299	6.42667	4.62975	3.66358	4.79402	4.40395	3.88717	4.0388	5.35624	3.82832	3.77475	3.08479	3.39317	4.17796	4.13579	4.16317	4.01326	4.23626	4.14088	4.4975	7.29498	4.4186	4.14945	4.65094	3.39407	3.58482	3.21135	4.03602	3.68555	4.04114	3.63154	3.63521
Amd1	32.0901	28.2541	32.4991	48.2942	55.8299	44.417	28.7323	28.0281	35.2283	51.7947	50.2684	43.6737	26.9832	19.8847	29.4689	44.1335	58.8796	41.1443	26.4617	49.8476	25.9021	29.4776	46.9168	53.4275	24.1102	69.3458	42.0048	32.4032	27.5474	27.1736	27.9109	28.0139	45.352	24.7463	55.542	40.4205	24.5307	23.6818	35.4644	37.157	35.6509	30.5003	29.4039	28.8751	33.3359	49.8148	56.9644	32.4121	26.7025
Amdhd2	2.59668	3.04772	3.58911	2.26395	1.76901	2.4448	1.83219	2.519	2.84431	1.64411	2.13273	1.96034	2.30041	2.2467	4.17404	2.5323	3.5717	3.53043	2.34117	2.71389	2.02504	3.65816	2.27187	2.45153	3.84033	2.40845	2.38278	2.40581	2.45048	2.5088	1.93003	2.9563	2.99941	2.39428	2.7702	2.40738	3.70736	6.45367	4.76678	3.50192	4.84756	3.48818	2.43046	3.06937	2.36941	2.50789	1.92471	2.1243	4.05075
Amhr2	4.95735	3.66456	4.82366	4.38859	4.31011	3.76913	2.95625	3.23573	5.21235	2.62394	3.52984	3.18768	3.47816	4.71192	4.51904	4.77972	6.41135	6.18966	6.14633	3.8998	3.14897	3.58768	3.30604	3.63939	4.24319	3.2057	4.92665	4.46086	4.31041	4.17508	4.29805	3.58854	4.66096	3.76424	3.9387	4.41964	5.79767	1.17068	5.17453	4.96797	8.38945	5.86953	4.56922	5.56541	3.43529	4.33973	3.94511	3.48166	4.54403
Amigo1	3.62797	4.26904	3.49858	4.3743	4.95053	3.83598	6.57895	6.18731	4.99027	3.39845	4.20601	1.98172	3.12333	4.55116	1.30635	1.44469	1.51877	0.492134	2.32288	4.10524	5.52534	3.96142	4.56321	4.67765	2.07526	4.77925	2.03234	3.26499	2.79421	3.16528	3.38456	4.08996	4.60665	2.23374	4.31458	3.85845	3.67838	3.29719	3.52048	2.62522	1.26079	1.01605	3.27527	2.57687	4.92569	3.12024	3.36269	4.26809	1.99111
Amigo2	2.85884	1.69062	2.15421	1.46343	2.18847	1.69569	1.3585	1.60333	2.05399	1.24194	2.02102	1.86568	1.72591	1.75188	2.12568	1.94364	1.39539	1.49731	2.13273	1.38549	1.70233	3.17237	2.62474	1.7039	1.8649	1.96441	1.4851	1.68593	1.18705	1.46719	1.49621	1.38805	1.67609	1.15993	2.14753	1.36462	1.25079	1.37302	2.24808	1.55875	1.42435	1.31942	1.54336	1.26865	1.66618	2.23491	1.90872	1.46757	1.05946
Amigo3	1.32062	0.902128	1.20705	0.837528	0.912994	1.63485	0.627183	0.824428	1.26337	0.569053	1.08518	0.886296	0.783319	0.538353	0.912917	0.819162	1.17949	1.25845	1.8412	0.980783	1.02439	1.02183	1.22154	0.903747	0.854489	0.890977	1.48249	0.954173	0.806277	0.415616	1.0325	1.07755	0.945167	0.856296	0.987972	0.603481	1.58537	2.35425	1.06493	1.04425	1.71416	1.0122	1.07785	0.339454	0.61282	0.572325	0.761984	0.509026	1.28231
Ammecr1l	4.48451	5.2906	4.28662	4.2918	4.91522	5.03328	4.12772	3.92338	6.22875	3.922	5.65701	4.96675	3.63915	4.06345	2.94813	4.0427	3.28972	2.81545	5.06151	5.22393	3.95218	4.79147	5.02654	4.31075	3.55497	4.42009	3.83778	3.61829	2.98085	3.46268	3.26587	4.29116	4.74773	3.87257	4.62719	3.62031	3.90049	8.13622	4.41002	4.16374	2.82185	2.99806	3.52307	2.69134	4.6747	4.83577	4.45587	3.54928	3.06363
Amn1	3.36213	4.92142	3.53387	4.1674	3.43115	5.51482	4.25786	4.90991	6.26323	3.06458	5.172	3.51992	3.98839	4.14973	4.1014	3.39857	4.72397	3.80897	6.44515	2.87687	3.7747	3.82559	4.22541	4.00337	3.72325	5.98012	3.51922	3.81243	3.9715	3.43878	3.77856	4.82601	4.36121	3.6187	2.31871	3.886	4.87122	5.87612	4.46013	5.50686	6.08658	4.72432	4.42583	3.9608	3.90026	5.77959	4.18597	3.75801	3.49132
Amotl2	14.451	14.9244	12.3408	13.1881	16.9757	18.0883	13.8793	12.0011	18.1035	14.1475	17.9766	17.503	13.5331	14.052	12.0644	13.5191	12.3642	13.1956	19.2153	16.1771	14.4328	15.3635	14.3603	13.8234	11.3625	12.3804	12.8682	13.9236	14.6067	12.7897	12.9783	12.6174	12.8348	11.1744	13.3428	15.1989	13.8621	11.8449	15.7132	13.5713	13.5022	11.1823	12.4185	10.2372	10.6572	12.6396	12.8275	12.5662	16.5668
Ampd2	3.19297	2.66459	3.79406	2.36144	3.5895	5.07001	1.92759	2.9738	5.55978	2.31153	5.95472	3.0013	2.50473	2.04316	3.27465	2.77181	2.95376	2.82463	4.07528	4.11048	2.34988	3.1321	3.2385	2.69678	3.37457	2.93623	3.05606	2.66597	2.42404	2.33906	2.90284	3.12791	2.92152	2.26819	3.11839	2.87151	3.66566	11.3559	4.5209	3.81378	5.199	3.49657	2.84151	2.58461	2.10009	3.83779	3.07596	1.77074	5.20974
Ampd3	8.20019	8.80359	8.53941	8.83327	11.6677	7.52575	9.82045	11.0181	7.22837	9.50102	8.37388	9.6533	8.22025	8.954	5.96189	7.67691	6.96147	6.4786	7.50544	7.38626	9.99166	7.15515	9.49235	8.41324	5.42322	9.13628	9.65292	9.0119	7.48351	7.45927	7.58975	8.39248	8.09911	8.35034	8.24176	9.21107	6.37092	2.50063	7.90959	7.5853	4.37301	5.5425	7.08819	6.61406	10.0988	8.13197	9.53415	7.47482	5.4459
Amph	1.6092	1.94873	0.695308	0.904613	1.12698	2.90363	1.65588	2.33207	6.53554	1.26076	4.47025	1.53163	1.27429	1.18446	0.870018	0.567981	0.289995	0.42287	4.72302	1.41243	1.4752	1.74565	1.49142	1.74399	1.13589	0.903981	0.836646	1.16417	1.06013	1.13293	1.33202	2.27025	1.53131	1.03587	1.93409	1.53369	2.0075	0.997145	1.43469	1.3427	1.49413	0.353377	2.103	1.14067	1.4536	1.40115	0.92409	1.39282	0.615539
Amt	3.97171	6.24298	4.58573	5.72918	6.54268	4.86418	3.82474	2.99738	5.27315	5.6187	6.0133	5.49206	4.45159	3.5522	5.50648	5.23709	7.51243	5.26068	5.77255	9.81469	4.7329	6.54769	7.40476	5.52019	8.26732	11.98	5.6158	5.65066	6.07705	4.24857	4.09398	5.1817	5.8686	3.20902	5.51172	5.49945	5.56518	3.33716	5.16979	5.39237	4.82518	4.61596	3.10355	1.66946	4.62721	3.09614	4.55615	4.3935	4.72968
Amz1	0.722557	1.48412	0.67457	1.27653	0.750996	1.66118	0.807229	1.19673	1.14859	0.978527	1.79503	1.00864	0.471666	0.698977	0.572944	0.400765	0.61386	0.738819	0.701573	1.6032	0.931326	1.56761	1.07932	0.881573	0.634493	1.23454	0.977106	0.646362	0.498684	0.542971	0.786849	0.689387	1.24051	1.18332	1.16075	0.649272	0.888777	4.64364	1.29151	0.581064	0.595871	0.654507	0.741917	0.689844	1.28201	0.659083	1.38551	0.465502	0.470516
Amz2	13.9098	13.3237	13.1409	13.6131	13.8628	15.3323	12.5231	13.6193	16.7146	12.6657	15.6301	13.8945	12.4233	13.2848	12.8879	11.8169	15.0604	14.6139	17.233	12.2973	12.991	14.1152	14.3261	14.343	11.688	14.03	14.8304	13.2478	12.5004	11.8505	13.4263	13.5565	12.92	13.0766	13.2357	14.2054	15.1561	10.0507	14.8936	14.5927	14.6457	14.1586	13.6438	13.4415	14.0416	13.7354	14.0302	13.0542	11.7365
Anapc1	2.58501	2.44173	1.95891	1.67665	2.78252	3.06405	2.32561	2.9566	4.31672	2.14119	4.23026	2.38782	1.94522	2.11017	1.52208	1.74285	1.38957	1.48727	3.05121	1.89744	2.20171	2.60739	2.56539	2.07677	1.78289	2.28945	1.75831	1.95888	1.80011	1.72357	2.12405	2.43886	2.11856	1.99917	2.33826	1.80147	1.81594	6.39381	2.70132	2.45132	2.06907	1.52375	2.15111	1.65539	1.98866	2.47105	2.52412	1.83847	1.66083
Anapc10	2.88162	1.93716	1.22907	1.60588	1.83401	3.05201	2.85861	2.52706	3.53028	2.35595	3.12037	2.11435	2.02568	1.91426	1.60136	1.72123	1.25545	1.05767	2.84567	1.98495	2.43132	2.04014	2.78133	2.26115	1.29078	1.88522	2.03998	2.35184	1.52984	1.98644	1.75223	2.43816	2.11953	2.242	2.06589	2.32363	1.43144	6.04358	3.04808	1.91684	1.37798	0.936974	2.83229	2.05736	2.25472	2.55307	2.50842	2.07318	1.91717
Anapc11	8.32638	7.30049	9.89385	7.48288	7.03394	8.87477	5.61637	7.51798	11.5288	6.55607	9.19496	8.12435	9.4872	8.16319	11.3731	8.55384	12.9131	13.0816	12.4449	7.08214	7.33434	7.30861	7.71487	8.47048	10.846	9.22843	9.73186	9.64559	10.8463	7.73323	10.062	9.14623	9.09298	9.09916	8.90374	8.92768	10.5334	8.63692	10.1284	9.83773	15.3902	11.5573	10.3852	10.9262	7.96743	9.84088	10.826	10.2456	9.38531
Anapc13	85.413	66.4485	96.6391	93.6173	68.3627	73.6597	58.7836	65.168	62.1695	66.7276	55.3622	56.4267	94.7685	77.1045	128.123	92.1247	135.729	114.637	74.2584	71.2861	81.8563	80.3343	60.9862	70.2724	101.777	95.3438	102.541	88.9559	112.059	77.0084	107.602	99.9308	97.8538	109.454	85.823	114.235	89.3025	65.0575	101.196	85.8348	121.638	135.852	114.689	131.88	84.9533	104.107	110.692	115.233	123.789
Anapc15	11.8753	10.1401	11.9172	10.454	8.58477	12.1841	9.01544	10.3593	10.7895	9.63701	11.7422	9.81657	14.7497	10.4538	15.7838	13.5667	15.6066	19.1052	11.2308	10.0656	8.07716	10.9594	8.92103	10.0919	15.366	10.204	14.8245	13.1142	11.7766	9.6352	12.7912	12.6801	12.87	12.3595	12.7534	13.6151	15.3871	35.3114	14.1889	14.1077	22.3196	16.5688	14.5203	18.2322	12.1078	10.2187	8.64641	13.2849	17.3024
Anapc2	11.3559	13.4604	14.1099	11.0286	11.6364	12.9597	9.95515	12.2321	17.4045	10.1868	13.7128	10.7654	11.5852	12.4898	12.7569	11.3323	11.7039	12.3849	14.2559	11.5051	10.808	14.1388	11.2604	10.8219	11.1456	11.2093	11.1759	10.8405	11.4171	9.94017	10.5897	11.0039	11.3665	9.5729	10.039	9.80695	13.3387	16.498	15.9525	13.6167	15.5164	12.9409	9.81062	10.3387	9.80373	10.93	9.72132	9.30197	12.3474
Anapc4	8.9638	10.4021	8.45917	7.9599	8.70531	9.68055	7.72966	10.3649	12.3702	8.8464	11.5402	9.47585	8.90281	8.78802	10.065	8.23615	9.36345	8.95943	11.6013	9.25333	8.91231	10.0109	9.89214	8.90492	9.70264	10.9187	9.08591	10.0836	9.4838	8.87496	9.03488	9.42251	9.18797	8.02299	7.97912	8.61265	8.60396	14.9389	9.58228	9.34321	9.66258	8.34132	9.22864	7.87745	8.39342	9.16786	8.87095	7.22976	9.2052
Anapc5	83.1025	83.1856	91.6817	79.1562	84.6405	82.8814	75.5852	79.0978	85.529	81.4105	82.5359	76.7963	85.6018	83.2625	85.4278	78.1013	88.617	100.32	86.8769	72.8011	80.9757	81.8928	79.1487	87.7453	76.2677	76.609	89.0506	85.3187	82.8955	73.2585	81.3555	74.2996	91.0802	76.5708	81.9966	80.6421	99.9274	73.5171	93.0895	89.9069	91.1656	96.2922	82.0931	76.6208	79.1509	86.9072	85.1569	78.7948	84.9935
Anapc7	7.62731	7.93242	9.02953	8.9991	7.59272	6.78904	7.13937	8.13871	10.226	7.37685	7.53749	7.19699	8.51976	8.23415	7.97467	7.20507	9.48786	9.42576	9.50445	7.82669	7.07666	8.16828	7.25164	7.62018	7.67718	8.13121	8.82449	8.24053	8.40307	7.19896	7.89608	7.41402	7.84176	7.54418	7.36667	7.52268	9.42536	8.49797	9.47703	9.1268	8.80632	8.42753	7.13577	7.83543	7.1178	6.45125	7.5618	8.1539	7.38931
Ang	2.57084	5.55462	2.03574	1.92552	1.7109	4.29055	1.64543	3.6429	5.60528	1.96869	3.40504	2.98956	1.79409	4.20351	3.62277	2.55933	2.75035	1.7294	5.49893	1.19865	2.42567	2.92859	22.4012	1.21937	4.61903	3.87188	2.70396	1.93707	2.76003	3.17099	9.43237	2.69144	2.43455	4.23483	3.81852	2.99251	3.68929	4.93249	4.44032	3.21485	4.31117	2.41413	5.27761	4.4513	4.05176	0.643502	4.0569	3.71888	3.80604
Angel1	2.32536	1.87161	2.13919	1.95388	2.27941	2.13268	2.31568	1.93499	2.81117	2.03641	2.19903	1.93725	2.43156	2.30795	1.97283	1.6914	2.31542	2.39551	2.91043	1.96807	1.93085	1.92338	2.0589	2.09552	1.40759	2.31761	2.02663	2.1823	2.12258	1.62222	1.87433	1.95989	1.585	1.78323	1.57311	2.05788	2.26055	2.31785	2.43536	2.14811	2.81475	1.91393	1.77158	1.88009	1.94331	1.67642	2.19159	2.01108	1.95948
Angel2	5.36439	4.75809	4.89411	5.1053	5.98485	5.53981	5.59043	6.54541	6.9574	5.4717	7.56708	6.12839	4.32655	4.46027	3.20763	2.98821	3.07241	2.67711	6.25907	5.65087	4.58518	5.67474	6.13436	5.50546	3.27612	5.63887	4.35841	4.93823	3.93804	4.2041	5.02026	4.57844	4.75163	4.49849	5.32484	4.52184	4.58431	10.4809	5.29989	4.40615	2.51601	2.4752	4.15363	3.44664	4.83425	5.32784	5.60031	4.81263	3.18423
Angpt1	7.37538	4.38338	3.45807	5.91651	10.0326	14.671	13.9807	13.7275	11.8736	5.77212	19.0755	5.98266	7.83339	6.57309	1.45418	2.59563	1.37736	1.69018	9.07746	4.55198	6.38997	5.70862	8.25383	7.32054	3.04391	7.18392	4.49713	5.67942	4.92515	8.31858	6.51707	6.20245	4.45127	7.6353	4.67702	6.04641	3.00358	3.07972	4.23332	1.932	1.13301	0.625957	7.06825	3.73021	5.88534	7.30731	5.54024	5.83332	2.09682
Angpt2	2.67212	3.08687	2.47814	1.31897	2.34304	2.51726	1.60955	1.54899	8.12708	1.99397	3.51354	3.41178	2.10332	2.45616	2.49788	1.65449	1.40269	2.92458	7.08768	3.66607	3.35524	2.31383	3.32219	2.29611	2.97306	2.65023	1.41381	2.29567	1.88919	2.05702	2.67733	2.663	2.22353	1.60424	1.80255	2.3687	2.70061	2.81349	2.49057	2.16943	2.66261	2.12535	2.36457	2.86761	1.94279	2.05628	1.80116	1.69827	2.19382
Angptl1	4.81625	4.38268	3.76677	3.15276	4.74856	6.34462	4.91814	10.4608	14.6047	5.67421	15.6601	6.16991	5.91964	6.35389	2.77155	3.75078	2.2444	3.15518	6.76783	4.45283	5.5653	4.28055	5.92846	5.16328	3.66849	5.10401	3.60686	4.19923	2.60871	4.81027	5.83484	5.36485	5.43576	5.75542	8.26364	6.90231	5.90545	2.16086	7.54525	5.7595	2.11157	2.31935	6.25977	3.3952	5.71115	6.27398	9.72319	4.8265	3.9333
Angptl2	10.2266	11.6605	14.2252	9.05176	9.91875	15.8587	9.62537	16.1255	36.8291	14.0474	28.5626	11.6693	8.7321	9.06365	8.15539	10.8201	5.97002	6.39939	15.8945	9.11329	11.1887	12.2262	11.0217	10.5328	7.85927	10.1855	8.92061	7.74076	5.99813	7.60927	10.3471	13.5482	12.2325	16.5235	11.9659	8.34297	10.9316	11.2608	25.4245	17.4613	8.49354	7.27183	10.1783	7.9701	13.4018	16.3084	12.4294	7.31082	9.44795
Angptl4	0.736817	8.65523	4.3775	2.63859	4.66005	3.62321	0.808731	3.41697	2.75981	2.25777	4.31181	3.7714	0.257192	4.07353	0.887209	1.02693	7.32622	5.3415	1.252	1.75269	2.43323	2.40593	2.39691	4.77794	0.927025	1.82774	3.09988	0.854426	8.27766	1.74653	2.94705	0.611117	1.01565	0.717717	5.74774	0.200267	1.01331	20.4239	3.48838	6.35192	1.85408	2.27422	0.588444	0.866323	1.16209	5.65795	9.92263	0.574333	6.80334
Ank1	7.0673	7.64247	7.0334	6.68084	6.24847	5.63912	6.89837	6.5216	7.25729	6.76246	5.0263	5.67727	6.13735	5.9809	5.60064	5.12773	4.83118	5.77302	6.19434	6.54189	6.7327	5.99108	5.40296	5.9058	3.547	6.20177	5.97391	5.87808	5.3965	5.0417	6.72726	7.74491	8.08777	7.00655	6.68089	6.58325	7.10622	1.35416	6.25969	5.31324	4.58927	5.16788	6.25109	5.78656	8.94586	5.33996	6.86525	6.79561	5.80928
Ank3	6.80732	6.17984	5.61316	6.56764	7.79237	5.85855	8.40855	9.21271	9.47504	7.84417	7.29844	6.48442	5.87601	5.69658	5.18941	5.05231	3.90067	3.52779	7.16848	7.57597	7.26273	6.99227	7.47692	6.28367	6.38152	6.72438	5.15946	5.62494	5.10428	5.99528	6.0878	7.13541	5.04523	7.04623	4.70148	4.94754	5.35663	1.5368	5.33157	4.42201	3.3099	3.07092	5.35203	5.51274	7.94359	6.00169	5.26765	5.24816	3.77655
Ankfy1	5.08126	5.34164	3.95273	3.91729	4.83649	6.00504	4.32597	6.25435	9.38572	4.60366	7.44507	4.4688	3.29352	3.69056	2.91563	2.89113	2.82876	2.66509	7.67876	5.78	4.15524	5.96781	5.60044	4.30288	4.43595	4.48967	3.35418	3.31081	2.93463	3.46032	3.68332	3.98539	4.36637	3.45944	4.46616	3.61235	3.7255	7.70246	4.95005	4.01198	3.48535	2.24764	3.55109	2.51337	3.68194	4.39667	4.49215	2.4063	2.88719
Ankh	33.4207	26.3417	29.1789	31.8518	36.0409	25.6875	31.3089	34.0771	24.8761	32.9581	33.1967	31.124	28.4465	32.5704	16.9711	22.5922	17.5718	19.5886	19.1334	23.2819	23.8408	29.2142	27.7436	33.8469	14.9593	27.8414	33.0252	29.442	19.9449	24.1374	26.2785	24.5433	27.7718	28.0114	28.4522	21.7054	22.7232	13.4994	27.405	28.4393	11.676	13.6541	25.2357	19.4813	32.8176	24.5211	28.7069	23.2604	18.7958
Ankhd1	3.70234	3.52741	2.30589	3.00493	4.20373	4.14567	4.0849	4.43051	5.17606	3.95375	5.59928	3.80809	2.25581	3.11241	2.51521	2.22671	2.20297	2.19321	4.80166	3.63011	3.36077	4.12974	4.26284	3.82855	3.04557	3.58312	2.63855	2.57166	2.54348	2.95502	3.23695	3.55814	3.66292	3.16281	4.37182	3.54567	2.47331	9.88546	2.89	2.52487	2.42652	2.06115	3.02394	2.66424	3.77574	3.75318	3.8847	2.78096	2.13676
Ankib1	2.88663	3.36987	1.90417	1.94165	2.76219	2.93216	2.90045	3.44847	3.95178	2.64866	3.81214	2.65078	1.79935	2.49482	1.53765	1.52099	1.17491	1.02738	3.81723	2.82905	2.52816	2.94858	3.27083	2.42174	2.04543	2.97546	1.64504	2.02189	2.0074	2.20047	2.75187	2.50124	2.18733	2.19108	2.48864	2.22482	1.57114	6.62343	2.15297	1.55279	1.19903	0.841814	2.16394	1.69953	2.62541	2.88587	2.56547	2.03514	1.49322
Ankle2	4.14793	3.87642	1.79504	2.20709	4.14228	4.93098	4.7215	4.58633	6.08412	5.03122	5.71227	3.53861	2.41317	2.87976	0.649714	1.74351	0.841104	0.761285	4.11878	3.99841	3.88652	3.72703	4.99312	3.33493	1.90529	3.67476	2.24195	2.218	1.69645	2.88835	3.12299	3.66177	2.73982	3.90245	3.67313	3.18551	1.73614	6.98099	2.52845	1.79234	0.545768	0.432954	2.89207	1.68278	3.61645	3.11598	4.06381	2.33521	0.772096
Ankmy2	18.956	23.9787	25.246	23.0419	21.1133	22.4746	21.0159	25.3448	27.7938	24.2905	23.6374	21.1326	24.4615	21.953	25.1313	22.11	22.375	23.7439	25.6105	22.1859	20.0508	21.5816	21.6607	22.5883	20.1706	30.705	24.2236	22.3131	25.4553	20.7619	23.1699	19.6948	23.1413	22.8581	22.1169	23.4815	23.7965	13.6071	27.1016	23.4174	25.0615	18.9254	23.2483	21.596	22.0306	22.3948	22.0716	20.0626	24.6078
Ankra2	1.92685	2.22587	2.12198	2.50093	2.01133	2.74798	1.97304	2.75155	3.81447	1.57957	2.40511	1.77132	2.49644	1.8541	2.60859	2.83523	1.96971	1.75953	3.24747	2.8408	1.54645	2.81783	2.67817	2.94343	2.67596	2.99775	1.44582	2.03548	2.27047	1.40087	1.99027	2.06789	1.71262	1.52122	2.37103	2.33206	2.27617	3.97216	2.06603	3.05964	2.25385	2.10015	2.05892	2.0939	1.80113	2.85956	2.41197	2.54331	1.84561
Ankra2.1	1.92685	2.22587	2.12198	2.50093	2.01133	2.74798	1.97304	2.75155	3.81447	1.57957	2.40511	1.77132	2.49644	1.8541	2.60859	2.83523	1.96971	1.75953	3.24747	2.8408	1.54645	2.81783	2.67817	2.94343	2.67596	2.99775	1.44582	2.03548	2.27047	1.40087	1.99027	2.06789	1.71262	1.52122	2.37103	2.33206	2.27617	3.97216	2.06603	3.05964	2.25385	2.10015	2.05892	2.0939	1.80113	2.85956	2.41197	2.54331	1.84561
Ankrd1	1255.88	1133.14	1190.26	1203.17	920.83	1038.12	1368.14	1034.58	1659.93	1182.39	860.752	1041.34	1242.06	1084.03	1420.82	1067.74	861.042	1050.38	2059.12	1129.84	1956.04	1325.29	1287.3	1247.86	1065.99	1008.53	1139.84	1062.23	1064.64	850.063	830.317	1247.72	927.644	935.23	986.168	959.475	1497.12	453.666	1214.08	1408.9	1201.1	1367.74	668.337	926.494	1135.51	812.825	1091.34	1067.19	917.704
Ankrd10	14.4173	15.6817	14.9281	11.2377	13.9279	12.3471	10.9212	11.1372	12.0531	12.5905	13.4058	13.834	11.8505	14.8145	13.8406	11.3231	14.1586	12.6025	13.6887	16.6132	12.2497	17.3139	14.5905	13.2646	19.2575	14.5541	13.8946	15.3806	13.9658	14.1815	11.2639	12.9866	12.2697	9.29161	12.2226	10.0097	11.2164	21.2376	12.7567	12.4406	10.2209	10.7143	10.1757	9.72126	11.8663	12.1272	9.16281	10.6687	13.4059
Ankrd12	1.55006	1.39449	1.58236	1.53691	1.55603	1.818	1.44429	1.62147	2.70747	2.09498	2.67472	1.79999	0.86127	1.0746	2.68931	1.03529	0.81407	0.861249	1.81188	2.54961	1.6603	2.11794	2.08861	1.31891	1.40422	1.96623	0.878152	1.04422	0.909329	1.16547	2.00525	1.68316	2.28923	1.46832	2.47556	1.29524	0.727991	6.10237	1.31536	1.06577	0.938665	0.612728	1.02255	1.02036	1.78038	3.09111	1.75259	1.04515	0.711501
Ankrd13a	18.0732	14.8892	15.6187	15.3359	18.233	16.9772	12.1088	16.2367	17.2855	14.5817	19.2142	18.8681	14.6026	13.5682	13.7009	16.8474	18.6446	17.727	17.2612	17.0953	12.5196	17.8392	17.4765	17.1235	13.7323	18.3405	14.9049	14.9331	11.0291	12.8159	14.5298	14.8782	16.3651	14.2465	21.0093	15.8042	15.0101	54.9291	19.5803	15.2816	15.1657	15.486	13.1355	13.0732	13.0084	20.3508	18.1944	12.9581	13.7716
Ankrd13c	6.29935	6.43407	4.70565	4.68041	5.80208	7.27227	6.00461	6.85481	10.8878	6.27038	8.07215	6.31259	4.67137	4.90253	4.55706	4.80788	4.07898	3.62059	8.36725	6.97443	6.33466	6.33594	7.70383	6.26645	5.00575	6.13884	4.3589	5.17123	4.63997	4.31713	6.22499	6.74478	6.15577	4.43465	6.43798	5.48443	4.26223	16.1371	5.25748	4.85994	5.5784	3.7375	5.73712	5.39627	5.04637	8.0669	7.02501	5.07668	4.93424
Ankrd16	1.77117	0.898778	1.40299	0.663734	1.31387	1.74191	0.923395	0.924049	1.23658	0.864948	1.11468	0.947759	0.674428	1.42531	1.342	0.952152	1.23722	0.975163	1.27068	1.33826	0.814689	1.67676	1.26553	1.42862	1.2988	0.941478	1.11773	1.17068	1.01867	0.793639	1.0501	1.15969	1.05281	0.995291	0.897152	1.27909	1.71566	4.29249	1.31764	1.47386	2.41189	1.88956	1.13158	0.854869	1.17319	0.975675	1.02551	1.12414	0.786648
Ankrd17	6.56054	5.6123	4.08388	5.58097	7.41592	7.19568	7.35623	6.88808	7.22625	6.90944	8.25109	6.27998	4.67657	5.58657	4.84267	4.87399	4.42111	3.98332	6.53014	6.54242	6.74712	6.56945	7.3758	6.45691	4.8397	6.66891	4.77792	4.58854	4.49028	5.05589	6.11044	6.21435	6.67053	5.57668	7.9554	5.69884	4.31426	10.4651	5.25241	4.83738	4.34595	3.67845	5.62329	4.74591	6.73867	6.7946	6.67466	4.97941	3.82281
Ankrd23	10.0122	16.7916	2.9827	1.86013	4.24846	13.0066	3.89802	4.94407	0.392115	4.13002	7.48344	7.00834	4.18737	9.13749	4.70479	1.77198	5.60606	5.60694	0.549331	3.2091	3.27005	3.17315	16.1062	12.0594	1.55041	12.5773	3.64522	6.13275	3.48457	2.61756	4.1315	11.2519	4.64477	3.23177	6.48485	6.00107	17.8986	0.570328	7.06132	16.5047	9.2722	6.95936	2.14794	2.31953	6.37738	4.19992	17.2982	6.97553	2.1604
Ankrd24	1.37865	1.4097	1.61373	1.14136	1.21532	1.52328	0.914725	1.04967	1.75107	1.06403	1.30869	0.890481	1.26938	1.21168	1.49028	1.0693	1.72483	1.58616	1.79488	0.984723	0.982877	1.05523	1.04351	1.34738	1.30483	1.29612	1.47709	1.3315	1.06511	1.01027	1.34203	1.48756	1.30835	0.902008	1.13823	1.35193	1.81602	0.972436	1.39178	1.50085	2.83266	1.50361	1.33818	1.60451	1.24141	1.26753	1.18612	1.46424	1.68831
Ankrd27	3.43691	3.70356	3.31822	2.08081	2.88538	3.54559	2.59813	3.13216	3.38561	2.50638	3.17738	2.72192	2.29353	3.04553	2.31485	2.03318	2.16184	2.01067	2.99499	3.2324	2.99923	3.31128	3.33457	2.50502	2.68368	3.05657	2.28102	2.42301	2.73697	2.51109	2.4213	2.89551	3.011	2.59648	2.94298	2.39073	2.40087	5.97679	3.03999	2.39426	1.90781	1.8361	2.27361	1.96952	2.48637	2.6812	2.58347	2.51727	2.66514
Ankrd33b	1.94817	1.25368	0.654197	0.412664	0.72502	1.84025	0.83673	0.834717	3.07713	0.985473	2.16742	1.59626	0.725717	0.822962	0.649264	0.379458	1.15137	0.746184	2.39879	1.10224	0.854145	1.23626	1.01853	1.17555	0.575472	1.24943	0.801802	0.552505	0.555362	0.495069	0.609816	1.13144	1.44486	0.742564	2.00799	0.562399	1.0484	1.69356	1.26034	1.03657	1.01555	0.562663	0.579825	0.42457	0.601161	1.14531	1.63857	0.594216	0.7722
Ankrd37	1.44287	1.01683	2.42851	2.16243	1.54361	1.22552	0.890724	1.18491	2.59665	1.865	1.91153	1.42655	1.09873	1.20349	2.47865	1.58005	2.11112	1.45628	1.90668	2.52338	2.68024	1.61244	1.0058	1.11237	2.48932	2.97199	0.948489	1.69389	0.829849	1.47564	2.13843	1.98357	2.60981	0.810658	1.60774	1.26026	0.905884	1.85769	3.00824	1.88323	2.34903	1.88767	1.39908	2.41022	2.13294	1.89657	1.99327	0.481896	1.18049
Ankrd39	2.80154	3.2018	2.78889	2.44008	2.00903	1.66533	1.86982	2.50185	1.88317	0.783008	1.7681	1.79677	1.94609	2.31832	2.72168	1.98999	3.21634	3.20989	2.83035	2.60618	1.68781	2.03091	1.74178	2.20936	3.13537	2.23376	1.85158	1.77792	2.87416	1.77011	3.65535	3.15289	2.75902	2.50172	2.53124	3.38652	3.17825	3.0278	2.91871	2.07548	2.48797	3.52063	2.6951	2.10829	2.04187	2.16127	2.21184	2.27625	2.38943
Ankrd40	26.0143	27.7581	22.1228	25.7406	27.387	27.6836	26.5651	28.4941	29.4518	25.2613	30.22	26.374	25.0112	23.8679	21.4163	24.867	24.0937	23.8533	27.2675	24.3605	27.5013	26.6598	25.8755	30.819	18.2688	24.6513	29.5396	27.7132	21.5129	20.6153	23.6994	26.42	26.5298	24.67	29.1474	25.1694	25.8609	19.8012	26.2719	28.6036	23.4799	24.5161	24.9115	18.5501	26.6239	27.496	28.7185	24.569	24.1711
Ankrd44	1.49464	2.1713	1.08461	0.974978	1.29894	2.0871	0.920486	1.92464	2.30791	1.34716	2.41508	1.11495	0.977584	0.927176	0.832376	0.845066	0.794835	0.653351	2.62383	1.63806	1.44119	1.66082	1.66425	1.31556	1.24769	1.63749	0.684016	1.00028	1.00005	1.02034	1.24669	1.55108	1.17669	1.30042	1.21373	1.36372	0.982392	19.743	1.60522	0.938325	1.12481	0.73038	1.10129	1.7921	0.9961	1.22568	1.54064	0.9034	0.82412
Ankrd46	14.272	13.3485	13.4057	13.0773	14.4591	15.9571	11.0638	14.3308	19.1688	14.3721	17.8585	12.1133	12.7299	13.2686	13.8022	13.8092	14.962	13.8833	15.5391	12.8363	13.7097	13.5823	13.9885	14.5896	11.9075	13.8865	13.544	12.2733	13.4241	11.2064	12.7412	13.8305	13.4087	12.3272	14.3715	12.7329	14.266	11.9342	15.9286	15.9494	14.5918	12.3046	13.7369	11.2624	14.2208	14.4494	13.6547	12.5427	13.4024
Ankrd49	3.3334	5.46241	4.08462	4.13816	4.07185	5.01061	3.85886	4.99182	5.75043	4.33911	5.67613	4.38672	4.44268	3.90527	4.16678	4.33476	4.6609	4.20601	4.79882	5.07244	4.01745	4.60224	5.50054	4.64609	4.20144	5.0388	4.46467	4.0769	5.46391	3.83574	3.73513	4.63827	4.46929	4.05101	4.68566	4.12569	4.55936	7.88924	5.28412	4.81022	5.24252	5.20031	5.03912	4.71871	5.19996	5.5298	5.01737	4.17594	4.72394
Ankrd50	6.16291	4.63479	2.84982	3.05069	5.39981	6.58089	6.30599	4.95437	10.8566	3.89592	7.97338	4.90034	3.1965	4.04851	2.18996	2.48307	2.8484	3.32133	8.51299	3.74648	6.10975	4.87379	4.6963	5.0589	2.80278	3.84767	2.855	3.17818	2.7888	3.28787	4.35835	3.89486	4.18152	5.09742	5.13347	3.73874	4.34904	3.38173	5.48599	4.25497	3.96321	2.69484	4.22887	2.49353	4.50846	4.74985	4.83211	3.03016	2.82349
Ankrd52	4.31106	3.23517	2.36043	2.97799	5.04688	4.54591	4.74937	4.4101	4.15008	4.18897	4.99817	3.61389	1.73823	3.22303	0.849056	1.59048	0.825865	0.744689	3.0643	3.40656	3.20774	4.11817	4.25366	3.36919	1.31273	2.44322	1.70036	2.26073	1.57518	2.55685	2.41648	2.85622	3.85083	3.30644	4.05931	2.77691	1.66037	6.91411	3.05886	1.74829	0.281533	0.625347	2.40145	1.60077	4.40982	2.93693	3.73791	3.13466	1.03738
Ankrd54	5.77268	6.45409	6.95319	5.63075	5.95649	6.76609	3.84073	4.33189	5.92677	4.29348	6.12939	5.49188	6.5494	4.65643	7.04386	5.47918	8.53209	8.07658	7.97261	5.47719	4.61664	4.71024	5.18855	6.6975	6.37032	6.90414	5.89486	6.16914	6.5765	5.40765	5.59273	5.53006	5.02779	4.71947	5.45569	6.30065	6.89396	8.3726	6.71223	6.25154	10.359	7.54519	5.4944	6.07778	4.99505	4.98987	5.96295	5.62683	7.32008
Ankrd6	2.59366	1.29571	2.7215	2.17155	3.20688	2.29451	3.73346	3.40267	0.655315	1.7386	2.01979	1.70452	1.59415	2.75988	1.49945	2.60017	1.89852	1.64524	1.28869	3.32371	3.6064	2.85406	2.09348	2.48297	3.22899	1.99545	2.48867	2.39039	3.05671	2.91674	1.85003	1.71631	2.10528	3.30405	2.12983	2.97907	1.87734	0.923574	1.79538	2.05671	0.57926	1.73122	2.51274	1.87548	1.99166	1.62939	1.92831	2.3563	2.05287
Ankrd9	21.1429	12.8766	20.3916	20.1609	25.5569	20.7214	19.3531	15.0006	7.81742	19.7508	11.8949	21.1404	21.0797	15.3006	22.3248	22.5907	30.0742	29.5611	5.11914	23.3056	20.1012	23.9165	16.3697	21.9013	18.9712	19.6461	23.8927	31.3577	17.0798	14.6841	17.7709	18.2186	24.5267	16.3253	20.3727	17.7468	19.2816	3.86258	18.8838	17.486	17.3437	31.7081	12.4842	11.0858	17.5633	13.1745	17.2882	18.3848	25.202
Anks1a	11.8806	12.687	16.4802	18.0254	19.3183	12.2866	11.397	11.7857	17.2225	18.7757	14.5051	14.2175	11.4999	10.6405	13.1134	14.9724	14.6615	14.2602	12.7973	19.6263	14.1544	14.9475	16.7954	15.0369	12.1909	14.893	13.5579	13.4245	13.14	11.3607	12.0212	12.7051	13.5106	12.7647	14.24	12.6909	12.3724	6.37002	16.7866	15.6348	14.4371	14.2147	10.9321	10.3414	13.9282	14.0785	12.6102	12.7671	12.3405
Anks3	2.83072	2.96669	2.52267	2.26013	2.58103	3.30112	2.10232	2.19384	3.36352	2.14789	4.02075	2.42681	2.23201	2.22853	2.56997	2.37083	2.91025	2.79529	3.65981	2.50573	2.90675	3.15572	2.87945	2.84688	3.12573	2.40422	2.7184	2.89012	2.56949	2.12209	2.44977	2.68366	2.57663	1.88824	2.65584	2.47311	2.9142	7.24249	3.18405	3.07258	4.5089	3.14021	2.56965	2.22779	2.16197	2.21891	2.74537	2.18942	2.00668
Anks4b	0.753317	0.495547	0.79565	1.59978	1.14632	1.50419	0.620131	0.582248	1.69845	1.47877	0.914944	0.525799	1.36257	0.788592	2.58849	1.14992	0.995544	0.414768	1.46967	1.68653	0.932897	0.941002	1.7723	1.04252	0.974863	1.03445	1.48561	1.72528	0.577682	1.32089	1.09888	0.657685	0.941042	0.903124	0.91581	1.43326	1.17114	0.266246	1.10392	1.12675	1.44958	1.41531	0.888107	1.07219	0.772274	0.974587	0.363495	1.00662	1.61419
Ankzf1	5.15095	7.23795	6.96257	5.69945	5.80878	7.29539	3.7692	4.92914	7.76047	4.76807	8.04373	4.60354	5.12162	5.27992	5.76301	5.01394	5.4643	4.96695	7.13183	6.33814	5.78581	6.64406	6.09841	5.76104	7.35371	6.41044	4.79421	4.96349	5.56763	4.84256	5.79415	4.77564	5.26198	4.46624	5.61606	4.89553	6.48255	10.7744	7.50247	6.65723	8.2055	5.72758	4.77609	4.49308	4.27493	5.46638	5.42307	4.83465	5.71457
Ano1	1.59009	1.47299	1.47557	0.976225	1.39999	1.50289	1.28408	1.13244	1.76458	1.18769	2.57343	1.17331	0.934223	1.20387	1.20888	0.958829	0.694742	0.783799	1.14942	1.4113	1.09308	1.73244	1.15593	1.07785	1.36207	1.17124	1.13486	0.932522	0.783876	1.07988	1.07748	1.38041	1.09208	1.0928	0.902139	1.16435	1.41801	1.50016	1.73109	1.23801	0.941496	0.969422	1.24403	0.978437	0.784661	1.0125	1.38716	0.98657	1.85848
Ano6	6.81925	6.23395	4.43234	4.23727	5.97987	7.72883	4.64303	6.01868	10.17	4.2753	8.22891	6.12881	4.29061	4.95914	3.92353	4.18808	4.08007	4.2841	8.10274	6.26346	4.84377	6.35102	5.96434	5.07257	5.43277	5.45766	3.91312	4.14058	3.91906	4.18066	4.76639	5.31837	5.1487	4.91024	5.61793	5.05317	5.11832	9.91367	6.39859	4.84417	5.56703	4.08728	5.24739	4.9834	4.19426	5.30578	5.76949	3.61008	4.77317
Anp32a	69.8828	70.305	77.4234	78.0001	59.0333	71.5115	52.2078	67.4845	84.4843	58.2242	69.1109	65.8213	74.1995	63.0372	85.7851	69.4875	77.378	79.9572	87.7872	63.4628	67.3233	69.2711	61.2103	72.5974	62.3577	76.5159	75.3737	65.1523	65.0886	61.699	79.3131	83.1359	76.2601	75.0355	81.2273	84.4215	85.1059	152.758	77.2716	74.937	87.6492	84.6977	88.3012	77.3705	76.9731	80.729	82.8886	74.8393	98.8267
Anp32b	42.8992	50.8342	50.277	45.6186	38.5724	46.9991	28.7617	37.3189	49.9907	32.5821	47.0198	37.744	45.0276	41.0434	63.4534	47.8227	60.1627	58.9675	57.9429	45.2033	46.3439	47.3951	45.0708	46.8594	46.3123	51.4708	49.0294	45.9619	45.3605	38.4132	50.6106	52.3757	56.1759	42.8199	60.9737	53.8682	53.1638	148.186	57.947	56.3217	80.6152	63.1209	52.7617	50.846	40.1645	64.5378	54.7112	41.9938	52.8215
Anp32e	37.0401	32.1037	27.7711	46.4837	37.0616	36.5051	41.316	31.8578	47.6237	43.9963	45.395	29.2595	29.8484	33.9495	30.539	25.1774	22.9302	20.8044	46.5767	43.2456	30.7831	36.9232	38.8803	42.0559	25.601	53.801	34.5639	30.2057	27.6644	26.2132	35.1659	42.7743	47.5966	52.6651	43.772	40.5356	24.5376	88.202	38.8381	32.7762	21.8281	18.2755	38.0518	29.9988	44.138	46.4592	56.3137	42.9318	29.7205
Anpep	2.71909	3.01163	2.79504	2.52341	2.06888	3.32244	1.97194	3.7779	2.89592	2.455	6.42286	2.36487	2.08319	2.8465	3.49094	3.01628	2.33449	2.29324	1.93129	2.19229	1.83253	3.09868	3.77959	2.22712	2.59725	2.83908	2.67263	2.5676	1.95109	1.94246	2.65042	2.52666	2.82795	2.59054	3.24011	2.51894	3.94848	5.13847	4.61245	3.45439	4.3699	3.23202	3.14662	2.4039	1.8074	3.48544	2.94798	1.75191	3.22344
Antxr1	2.13164	2.24	1.07458	0.742416	1.21643	4.18128	1.66619	2.49632	6.86417	1.68867	7.55323	1.33759	1.08231	1.11576	0.682964	0.848839	0.512193	0.49793	3.65879	0.921954	1.82843	1.72424	1.78988	1.63978	0.73842	0.927071	0.713369	1.0562	0.534976	1.42212	1.89673	2.58868	1.6362	1.62635	1.62297	1.44477	2.15521	3.32665	2.57777	1.70752	1.12827	0.767186	1.65085	1.05535	1.55882	1.43958	2.27829	0.690562	1.13247
Anxa1	34.3327	43.2433	32.2305	27.3483	26.7637	83.9595	26.3935	51.91	97.4287	35.114	98.233	31.6073	31.3435	30.6081	37.558	30.9137	32.8159	32.9315	63.9618	32.4443	38.7322	40.7403	45.779	38.2879	32.2751	37.5553	32.1861	38.0813	25.3794	29.8506	43.5464	45.1675	40.6548	38.0375	53.5688	38.5499	45.8082	92.5757	51.5821	57.8338	61.3849	48.2506	45.1774	42.855	35.7232	59.4237	58.382	28.5486	42.8604
Anxa10	3.48331	3.54518	6.03286	5.30987	3.84055	3.1671	4.66558	3.5593	1.7003	4.01946	2.66935	3.5438	5.12566	4.3107	8.64497	6.24189	6.65424	4.61577	3.87892	4.01478	3.32143	4.09875	3.58051	3.06733	8.59502	6.87279	4.8435	3.7277	4.4414	4.27875	5.20048	3.61822	4.53167	4.57834	4.70108	5.57024	3.2407	0.375593	4.1925	3.43901	3.67027	4.13565	4.64756	3.68251	3.98047	6.47493	4.33512	4.55571	3.68483
Anxa11	64.4543	67.8223	76.5869	76.7327	74.4627	71.0546	62.8805	75.9973	65.5764	62.8287	72.0291	66.0309	66.8359	76.9139	74.2315	72.993	85.1185	85.9247	59.9023	64.2108	68.4165	70.8198	65.2207	72.3338	64.9681	87.281	92.1752	74.1676	79.0656	65.0742	68.6308	60.5778	75.803	68.429	71.7338	71.0781	70.2043	43.164	84.6371	80.7484	73.5093	73.7975	70.4983	73.7	69.5007	76.3701	76.1497	65.7603	76.7655
Anxa2	89.3048	85.3088	65.8789	52.8882	71.008	135.068	50.0831	76.6216	117.527	45.1244	133.673	79.3418	69.5352	55.1338	79.4641	65.811	95.4844	100.264	123.665	79.8528	76.6036	84.7221	81.1646	77.1479	76.6218	76.0284	69.3241	82.247	59.5478	54.5172	86.7385	91.9723	88.3202	75.0557	105.501	80.1505	101.989	142.977	113.295	122.725	158.78	129.164	86.9879	78.1358	65.946	107.886	91.1109	57.8213	86.5384
Anxa3	24.4678	20.1417	18.7477	22.451	29.8452	29.6004	15.9751	15.7609	30.142	20.0511	26.0129	25.2202	20.6147	19.0161	20.3167	23.5981	22.5431	23.5762	33.3572	22.8094	20.7327	22.6157	29.091	25.0262	24.9359	21.9308	18.2528	21.1558	16.6393	17.556	18.3664	21.5968	20.6245	16.0601	28.0668	25.9624	19.5919	25.2465	24.4249	18.0488	26.3019	25.0687	18.9011	21.9926	16.603	30.7243	29.3141	24.3325	20.3684
Anxa4	18.05	19.6418	17.4858	14.3046	16.5654	29.5417	15.0166	24.8809	31.9333	16.1833	37.7587	15.6746	16.8111	16.0445	19.8739	16.6186	17.7548	15.804	24.5713	18.0818	19.7291	19.8034	20.3763	19.3381	19.763	18.028	16.9894	18.5181	16.3455	15.6792	20.1572	20.5968	17.2938	14.1364	21.5009	19.1241	22.8917	23.4048	23.5608	24.8936	26.105	24.1379	16.1861	17.5445	16.0474	22.2244	22.3315	14.1337	22.1716
Anxa5	92.8735	110.707	80.3634	82.4677	97.7804	128.086	89.2546	109.696	212.763	85.857	131.971	99.2422	104.071	94.0881	93.3333	75.3437	94.4192	99.495	208.404	94.2337	124.668	99.5338	101.944	98.7146	78.4638	97.3522	94.2188	100.305	90.57	80.7425	90.0533	101.239	107.711	97.5618	104.426	102.738	132.901	60.1604	128.655	138.172	169.386	128.445	90.1708	75.9506	92.2694	102.943	117.772	96.2343	103.633
Anxa6	75.9542	83.3136	84.0483	75.8327	72.5028	88.7005	58.3888	71.9121	120.799	61.7737	97.9849	66.1772	70.7006	63.6791	83.2124	70.9474	86.3363	92.6777	111.746	64.3284	66.6211	75.3925	65.4815	77.9956	63.9899	65.9859	76.718	75.0255	69.6902	57.526	78.7536	77.3591	81.871	76.1504	73.551	71.838	108.859	84.6772	97.5055	99.1987	136.839	93.18	76.1765	68.5521	71.846	72.5791	75.1935	61.6501	89.2353
Anxa7	15.3738	14.6838	14.8935	10.0332	13.5412	19.8671	11.3868	17.6122	21.6399	9.78841	25.4958	14.298	12.2567	13.2088	14.1099	11.5817	14.3591	13.1771	18.2885	13.7244	11.5394	14.033	14.6119	12.7895	13.6221	20.1497	11.9674	14.3727	12.4022	10.5504	16.904	14.1198	14.4679	12.3371	15.6078	14.062	14.9749	28.8289	18.0524	16.4212	21.075	13.4239	13.2174	12.561	11.631	19.3495	16.591	10.9763	13.1138
Aoc2.ps1	2.34093	1.70987	1.45396	1.43552	2.41355	2.76841	1.70804	2.40559	3.5172	1.65061	3.17209	1.55962	0.972424	1.56638	0.871857	0.953367	1.05465	0.849481	1.20535	2.2333	1.35536	2.26654	1.94707	1.93112	1.41139	1.4423	1.46889	1.58245	1.28516	0.995051	1.3068	1.5049	1.48501	1.65033	1.81098	1.7476	1.25976	6.04402	1.51125	1.0938	0.992245	0.35341	1.23824	0.592597	1.51034	1.15899	1.38623	0.799762	0.970056
Aoc3	26.1283	37.2487	22.2041	17.2079	20.7151	44.8329	20.753	34.878	72.1197	21.1984	67.2232	22.7279	18.8153	23.5882	20.6906	21.236	19.8096	19.1687	49.7064	26.8991	30.8714	31.1346	31.3621	29.0237	26.7478	24.0513	20.5825	23.9599	17.7841	17.9155	23.8713	32.0577	25.9473	24.7668	31.1629	27.3688	37.2951	47.9506	35.7967	34.3048	44.6833	24.6373	27.0271	19.4106	20.8091	30.3493	31.4034	18.8187	30.0246
Aox1	1.78587	3.53845	1.08069	0.520585	1.91085	7.94797	1.90579	2.64561	9.92617	0.969087	9.97463	1.60435	1.02955	1.05163	1.31126	1.77787	1.43292	1.22914	6.83737	2.19354	2.47488	2.2896	5.5329	3.2601	2.24697	2.14908	1.10874	1.74309	1.03853	1.35312	2.38107	3.18351	1.74382	2.45342	2.87478	1.71058	3.75523	3.93737	2.69551	2.18556	4.75836	2.65632	2.44508	1.12364	1.90136	2.09934	2.44174	1.80648	4.24418
Aox3	1.39771	2.7794	1.07779	0.780202	1.42553	3.91646	1.9463	4.12873	7.41709	1.25587	6.77505	1.0794	0.747423	1.07698	0.565971	0.923689	0.665307	0.368423	3.55421	1.18598	2.43063	1.61306	4.66432	3.02679	1.14496	2.09847	0.879705	1.02425	1.21095	1.33843	1.39801	1.76434	1.36054	1.67468	3.00084	2.39042	1.3123	4.71622	2.46409	1.45578	1.62436	0.781238	1.63882	0.960705	1.68864	1.83191	2.78274	0.909079	1.23044
Ap1ar	5.01895	5.45029	4.08625	4.50504	5.43638	5.83348	5.02431	5.58534	6.85462	4.48566	6.7732	4.45465	4.17632	4.65203	3.89796	4.12673	3.61469	2.8146	5.15913	5.69635	5.62345	4.91294	5.83107	4.69671	4.57063	5.40982	4.32571	4.23578	3.99846	5.05215	5.22203	5.76956	4.80449	4.72185	5.00938	4.59061	4.66826	7.20805	4.86145	4.76204	3.65955	2.97481	5.17479	5.00401	5.29934	6.02779	5.43082	4.96798	3.95418
Ap1b1	13.7852	12.3718	16.2592	12.5435	12.1325	12.257	11.9619	13.6964	11.1737	12.2795	13.592	11.4126	13.0041	12.0009	12.6092	12.7813	12.3239	13.0762	9.88197	12.4742	10.639	12.5808	11.318	14.0585	9.80671	10.3646	13.0015	13.221	10.94	9.71472	11.8519	11.3706	12.8183	11.1316	13.157	10.7125	16.3846	16.1336	15.0315	15.1954	12.3702	14.1858	10.9158	9.63509	12.7564	11.0349	12.3448	9.67658	15.0754
Ap1g1	5.65764	5.26196	4.26682	4.69461	7.43403	5.9132	6.56521	7.15229	7.28409	6.0095	7.91481	5.97455	4.42416	4.7576	2.94677	3.22975	3.33443	3.67838	5.77064	5.59137	5.62871	5.60838	6.35238	5.76529	2.97193	5.69289	4.29827	4.32511	3.41482	3.78275	3.97872	4.82306	5.01834	4.81517	5.5838	4.53812	4.42651	11.0236	4.25036	4.02656	2.29918	2.87456	4.47324	3.11628	5.67524	5.26954	5.53902	4.85433	3.07449
Ap1m1	12.3738	14.3281	16.048	12.2881	13.8324	16.6888	9.7042	14.0064	20.3129	9.21743	16.3885	11.9334	13.8903	13.2164	13.9492	11.7977	15.8515	16.7207	19.2792	14.6488	12.4301	15.6441	12.0201	14.1686	13.0832	14.5657	13.148	13.8511	11.9075	10.3807	13.4562	12.3605	13.5289	12.1351	13.0262	11.2401	17.267	36.6104	17.1868	16.2414	21.8056	16.8779	11.9975	10.783	10.5829	13.635	13.438	10.5232	18.0392
Ap1s1	15.1744	17.5945	18.6115	16.7842	14.7688	19.1688	11.6349	16.8478	21.1457	13.1298	19.2132	14.2211	16.0412	12.5378	23.7409	16.8851	23.5653	20.9875	24.0508	15.4104	17.2113	16.9431	14.4592	15.3285	17.657	14.5384	18.8239	17.4647	17.3984	13.8754	17.7237	18.9414	17.9321	19.7221	18.2238	15.9074	23.7736	23.5778	22.4698	23.7208	32.3864	30.4091	18.722	18.1963	15.6325	18.5227	18.3094	16.4943	22.8704
Ap1s2	17.1064	17.4749	15.257	14.4518	17.8285	16.648	16.32	22.8875	10.4855	18.4551	17.5394	19.2965	13.5455	14.309	12.1163	14.1402	13.0051	15.1066	9.00208	13.7297	17.0037	17.472	16.6187	16.3127	13.5855	21.1096	13.989	13.881	13.8557	15.0096	12.5052	14.5587	13.6204	14.5538	18.7624	17.1592	12.4243	10.3391	17.68	19.757	9.21208	14.6242	15.7469	14.4423	17.8997	21.1448	22.1924	15.8444	12.0549
Ap1s3	2.4569	1.05123	2.0264	2.18822	1.43501	2.34136	0.737639	1.30694	1.98669	4.65833	1.85269	1.06929	0.842023	0.578699	0.657053	1.50207	2.52113	0.732085	2.09561	1.98993	0.767039	3.31803	0.710254	1.85152	2.78676	2.58123	0.684032	2.53404	0.877757	1.53739	2.05654	1.81701	1.94989	0.818703	1.98542	1.65661	2.45767	6.88255	1.56401	0.792361	1.874	2.23431	1.46422	1.57768	2.07204	1.62851	1.16401	1.53535	1.0135
Ap2a1	13.0537	11.7489	12.9356	12.4061	12.3332	13.2916	10.665	12.5641	17.235	12.2478	13.119	11.9996	11.3954	11.3996	12.2261	11.4603	12.9453	12.7068	15.4294	11.5799	11.3463	12.8832	12.0912	12.6565	9.09998	11.2526	12.4732	11.8888	10.1651	8.29197	10.1179	10.2768	10.0264	11.2284	11.9922	10.4322	15.3485	16.0717	15.2262	14.5765	13.4966	14.1302	9.54297	7.40767	11.4852	10.4352	12.1162	9.45423	12.7123
Ap2a2	15.1551	14.3217	12.067	12.5257	14.4752	16.355	13.3175	16.6687	20.0885	12.6974	18.7593	13.3702	11.4745	12.4441	9.87958	11.1495	11.516	10.5591	15.5572	13.1903	13.0439	14.1307	14.1853	14.2502	9.25996	13.6429	10.9733	12.6282	9.58536	10.4816	12.4226	12.0485	12.6819	11.7642	14.4398	10.5772	14.3979	18.802	15.6765	15.2182	11.8416	11.3129	10.9374	10.5203	12.5389	12.3363	14.5464	10.8239	10.8149
Ap2b1	18.0256	18.186	15.1547	16.3497	18.5931	20.7672	16.0519	19.6249	26.8396	15.758	23.4991	16.5866	14.4002	15.4388	13.2113	13.0747	14.1978	14.1157	22.8648	15.9911	15.5538	18.539	17.9428	17.2994	13.4365	16.3196	15.3812	14.7067	13.2254	13.8214	15.3011	16.6829	16.1518	15.8866	17.5631	14.6767	16.9391	21.8897	19.473	19.1408	17.1686	14.0463	14.9669	13.3723	16.142	16.7932	16.9583	13.8704	13.5107
Ap2m1	69.1506	73.9175	70.3994	66.264	70.1188	78.3273	52.5192	67.6641	79.8804	52.8036	79.7297	62.8835	68.7421	63.8446	71.93	66.6764	83.5813	87.0517	84.3486	62.3363	61.6376	72.7236	62.3478	69.88	64.2117	74.1533	72.8975	73.7306	69.7413	54.7019	70.9196	65.6256	70.0842	66.7801	73.1036	72.775	92.5676	103.747	91.3442	89.7706	108.494	87.5392	71.7688	71.1581	59.456	70.2739	69.7395	61.9956	75.2077
Ap2s1	42.4079	41.7571	47.5772	34.9653	37.6095	43.6611	27.4194	43.4828	43.0591	32.1664	44.5432	36.2742	41.6935	35.6794	53.8227	41.8418	59.0771	60.025	50.8441	33.6163	31.5982	36.5283	35.3879	37.829	54.7972	40.4064	47.8963	43.5146	45.6556	33.9653	44.5189	42.4086	42.0313	41.7329	44.2982	43.7475	56.3229	60.979	51.6004	51.9782	78.9894	67.0483	46.1676	54.9882	40.3174	44.3636	46.9987	46.1602	62.5442
Ap3b1	9.6615	8.26895	8.74695	9.54105	10.5345	9.74866	8.90048	10.1789	12.9	9.71445	11.5824	9.04518	7.86195	8.88384	7.29653	6.95034	6.81835	7.39902	9.44653	8.69101	9.74672	10.0046	9.76159	9.64623	6.21445	9.35419	7.63646	8.15293	7.73969	7.63032	8.83301	8.34518	9.72135	8.11886	9.78826	7.91869	7.03554	11.8643	8.66135	8.64264	6.67399	6.06621	7.30941	6.66248	9.7148	8.6404	9.65749	7.24323	6.53338
Ap3d1	16.467	16.272	16.7819	14.222	17.2756	17.4774	13.7989	17.2113	19.7932	13.3408	17.5364	14.2313	15.587	15.218	15.5871	14.2388	16.0063	16.689	19.0722	15.5831	15.6641	17.1326	14.8368	16.1169	12.3152	16.4092	15.2807	16.0403	14.6615	12.3823	15.6463	14.5386	16.267	14.0088	15.2613	14.086	18.8339	22.0264	18.4872	17.385	18.6711	17.6814	14.1894	12.3989	15.2039	12.6252	15.5526	13.2241	17.5027
Ap3m1	7.11998	8.13838	7.56835	8.23551	7.94434	8.35887	8.42683	9.74473	9.60446	10.5669	8.96305	8.3358	7.49721	7.42085	7.56401	6.95676	6.75105	6.80101	7.98845	8.00218	8.11302	8.52472	9.26444	8.15993	7.25653	7.87162	7.64417	8.58246	7.89688	7.06005	8.36214	8.61565	8.53709	7.21022	8.49009	8.79238	7.22246	13.6032	9.03155	8.51856	6.566	5.72848	8.37774	7.60183	9.34824	9.27897	8.24464	8.43545	8.08778
Ap3m2	1.55347	1.61054	1.36949	1.42725	1.54415	2.39251	1.81507	1.97534	3.37849	1.42515	2.53964	1.36409	1.3739	1.68193	1.16558	1.31703	0.709556	0.965675	2.04358	1.3042	1.75535	1.95696	1.78155	1.81893	0.778185	1.47837	0.909192	1.54282	0.968395	0.907954	1.0611	1.73247	1.24333	1.75722	1.97991	1.96129	0.916893	3.91669	1.72849	1.61897	1.06811	0.998635	0.994791	1.00471	1.56486	1.69395	2.45314	1.45639	1.22998
Ap3s1	4.2882	6.30732	2.87988	3.4468	4.36192	7.16782	4.14384	6.52072	7.19992	4.9809	8.8311	4.59791	4.4726	3.00071	4.46793	4.75159	3.9423	4.20867	7.6735	4.7479	4.74971	4.78032	5.32865	4.86536	4.94599	4.70749	4.55927	4.57255	3.98898	4.06815	5.42165	5.85954	4.19203	3.56214	7.36622	6.03722	4.08023	14.9676	5.42195	6.05374	6.40238	4.50351	5.44529	6.29911	3.79307	6.20895	5.88819	5.29379	5.66574
Ap3s2	16.1779	17.3421	18.9849	15.7673	15.5566	17.2856	12.9884	14.511	23.3563	14.5156	17.2666	13.5218	18.7087	15.0924	22.2419	16.4634	21.6438	21.7728	23.6047	15.3144	15.8297	15.8354	16.6725	16.631	17.7474	15.341	19.8516	19.2806	18.2875	15.7588	18.044	16.5293	15.1753	15.1738	16.7128	14.7957	24.3626	17.4862	21.0265	21.6059	33.4648	20.3829	18.0466	19.2054	13.2293	14.9529	17.6614	15.6117	22.0834
Ap4b1	5.51867	5.8607	6.02824	5.8617	5.52882	6.55811	5.195	6.72812	6.46367	5.18273	7.19337	6.78851	6.5307	6.61597	6.07034	5.75019	6.78392	6.89474	6.08351	5.67219	5.22747	5.73045	6.04218	5.77728	5.87682	6.84698	6.26644	6.50876	5.82421	5.56888	5.74344	5.75606	5.44973	4.85664	5.53587	5.51778	6.33921	13.0223	6.87953	6.40847	7.71469	6.47121	5.64135	5.12746	5.12893	5.54001	5.68649	6.4239	7.02865
Ap4e1	1.16082	1.13961	0.541889	0.714739	1.15334	1.12311	1.19452	1.67026	1.70974	1.03617	1.78186	1.27326	0.497299	0.927688	0.273959	0.445741	0.328732	0.330991	1.40895	1.35748	0.902132	1.20204	1.26798	0.929483	0.670652	1.10737	0.441497	0.659854	0.429193	0.896581	0.684758	0.749281	0.932263	0.81082	0.882037	0.782386	0.379276	2.31719	0.672995	0.487069	0.202514	0.200294	0.737892	0.415638	1.20645	0.669597	1.26036	0.768695	0.290733
Ap4m1	3.19114	2.55169	2.41289	2.26126	2.83073	3.23698	2.19703	2.6907	3.79767	2.10007	3.48815	3.03722	2.51863	2.39149	1.74825	1.73283	1.67594	2.45975	4.33782	3.21488	2.89461	4.27981	3.76143	2.47761	2.3651	2.54441	1.60191	2.33126	2.16237	1.96683	2.26054	2.50731	2.56415	2.3475	2.29237	1.94638	2.62278	7.69867	2.98224	2.30047	1.33973	1.40149	2.46242	1.22788	1.68826	2.13561	2.01565	1.97692	1.79029
Ap4s1	27.0695	25.0889	31.0936	26.349	25.8185	28.5602	18.1707	32.31	31.7708	28.2332	26.3514	26.2819	28.2965	27.1126	30.9932	28.1615	40.6201	34.6451	27.9463	25.743	20.4634	26.082	23.9179	28.5765	31.0853	28.9107	35.7728	29.656	34.7452	27.1452	32.4006	33.5864	30.4323	27.2089	26.8952	32.1083	30.9622	18.7915	30.7336	30.3615	35.4817	33.5959	37.8775	37.7116	30.1244	42.6163	35.722	31.9283	31.7319
Ap5b1	2.52045	2.74574	2.32408	2.41825	1.77775	2.57435	1.99191	2.30264	2.69266	1.70302	3.26615	2.58965	2.26895	2.14911	2.72883	2.20405	2.4896	3.13082	2.26137	2.23462	1.94768	2.41805	2.21378	2.41102	2.30936	2.65273	2.35405	2.38855	2.491	2.06247	2.25443	2.66188	1.78241	2.12135	2.27978	2.36771	3.01656	6.68868	2.6322	3.01051	3.63537	2.78853	1.97386	2.29105	2.3471	2.07518	2.49975	2.16236	2.43211
Ap5m1	3.5364	3.05209	2.74425	2.75895	4.11848	3.60057	4.11931	4.95067	3.98421	4.43692	4.50643	3.42553	2.63836	3.22989	2.34007	2.14108	2.05744	2.00014	3.24307	3.5548	3.90701	3.43537	3.6726	2.91081	2.45951	4.10486	2.14442	2.96275	2.49051	3.00909	3.56595	3.38378	3.39503	3.14746	2.96858	2.72398	2.56335	5.68456	3.15671	2.63792	1.28197	1.81603	2.60202	2.17065	3.58574	3.77707	3.70426	2.8692	1.92325
Ap5s1	3.55414	3.06718	2.844	4.02268	3.97329	3.85209	2.6271	3.74214	3.0858	4.00047	3.7479	2.93622	3.72853	3.54482	3.52745	2.98944	5.21732	4.3129	4.27244	3.34911	2.23278	3.91967	3.71631	3.97483	3.05048	4.10617	3.77632	3.51989	4.60553	4.19682	3.13307	3.13433	4.72372	3.52147	3.13022	4.30865	3.98141	4.41665	2.94317	3.6214	4.95998	2.67181	3.32653	3.15066	3.29436	3.81391	3.55051	3.27084	3.40801
Ap5z1	1.73928	1.93293	2.61944	1.91009	1.73116	2.23492	1.04889	1.85234	3.08468	1.53384	1.97965	1.46812	1.64041	1.46483	2.18108	1.60667	1.99309	1.77056	1.92451	1.71496	1.61006	2.6886	2.13585	1.66976	2.48642	2.49945	1.67513	1.58308	1.52143	1.7495	1.59313	1.77992	1.86617	1.81402	1.47525	1.83766	2.15494	6.92935	2.70851	1.81174	2.53265	1.88089	1.75828	1.89242	1.95223	2.17258	1.83653	1.47969	2.01394
Apaf1	1.59381	1.41546	0.919888	1.12644	1.3643	1.41073	1.30272	1.75543	2.25066	1.48156	2.05339	1.70848	0.936417	1.09944	1.02915	0.700406	0.72216	0.777281	1.70238	1.76827	1.09966	1.81884	1.77962	1.36939	1.38491	1.54312	0.790276	0.926789	1.06071	0.891663	1.3018	1.46715	1.28004	1.37434	1.53631	1.65514	0.869955	7.67703	1.17816	1.14246	0.990892	0.666896	1.26253	1.4077	1.29289	1.88151	1.60018	1.02693	0.69457
Apba3	16.0004	15.3677	19.7026	16.668	18.272	16.9172	12.9165	15.0694	16.0779	14.4572	16.9781	14.5482	16.2427	16.0603	19.2311	16.9856	21.0429	20.947	18.2571	15.8077	15.298	17.0094	15.0089	18.1159	13.9127	16.0321	17.5115	17.9525	17.0591	13.6769	14.2415	14.1858	18.4742	15.3361	16.0372	15.2176	22.5584	14.5064	20.8838	19.8179	21.9865	21.5477	14.4272	15.0177	15.3156	14.6097	14.3163	17.0839	19.5887
Apbb1	17.6078	18.1829	17.3953	14.7964	14.8005	15.5829	13.9257	15.1685	23.2405	13.6599	15.8224	16.3533	18.3867	16.0192	17.5958	14.683	18.4764	22.0395	22.95	16.6701	11.8687	15.7787	14.283	17.3111	14.4328	18.1753	15.7765	18.0159	14.8572	14.0982	16.6715	16.2135	17.8539	13.4681	15.2051	14.7238	24.3169	6.20715	20.739	17.6054	22.4462	16.1676	17.8336	13.9319	16.6494	13.5736	14.4723	14.4411	16.4504
Apbb1ip	2.56092	4.92948	1.92373	1.4562	1.86452	2.65283	2.03549	4.96548	5.16395	1.72507	3.34932	1.99296	2.65656	2.32267	2.25636	1.79341	2.18401	1.78281	3.90144	2.57019	2.56212	2.77519	1.70823	2.1998	2.38084	3.14501	1.76472	2.35019	2.2144	1.70328	3.9144	3.86271	2.46503	3.15633	2.37976	2.69517	2.94638	24.0501	3.12578	2.9395	2.4313	2.18649	3.38526	2.68872	2.50707	2.94097	3.11457	2.50761	2.93125
Apbb3	4.77762	5.13712	4.00463	3.30339	5.2941	5.34437	3.35369	3.45652	5.40614	3.73442	5.18932	4.08435	3.00393	3.62018	3.23045	3.3183	3.10448	3.18109	5.20236	5.78343	5.11062	5.52238	5.01498	4.32293	5.15227	5.25632	3.12602	2.91829	3.50183	3.03054	3.32515	4.19057	3.73316	2.72237	3.64701	3.75334	3.70709	8.17914	4.55895	3.15451	3.42081	3.66797	3.09302	3.17656	3.18058	3.47767	3.86013	2.89514	2.77903
Apc	3.39612	2.65517	1.16391	1.649	3.34692	3.23449	3.5427	3.48591	3.98917	3.01692	4.08508	2.42658	1.11442	1.96205	0.454154	0.944739	0.582048	0.450912	2.22836	2.92551	2.67597	2.69528	3.15232	1.95434	1.41828	2.29174	0.956327	1.13124	0.9032	1.67533	1.94497	2.75078	2.57124	2.27961	2.93805	2.16058	0.803627	3.93288	1.69979	0.841078	0.420715	0.363649	1.84673	1.34158	2.99754	2.90714	3.02416	1.68987	0.489834
Apeg3	6.82427	7.01917	1.75311	3.45553	5.7619	12.4666	7.43915	8.01876	24.5646	5.96026	13.7451	6.37189	3.31825	5.75566	2.09611	1.92795	1.04462	1.0662	20.5784	5.26439	5.48178	5.27436	7.76243	6.36609	2.38664	5.22063	2.76436	6.11114	2.60953	3.93443	4.21761	6.08586	7.07784	4.85005	5.82938	4.76886	3.97021	5.02869	4.24067	4.01735	1.63792	1.11373	4.73425	2.56766	5.56252	4.98744	7.20768	4.8976	0.905398
Apeh	13.0905	12.2579	14.2954	11.9378	11.4185	11.9546	10.648	11.0392	14.1794	11.5503	13.6125	12.0086	12.5332	12.1865	14.0051	11.8776	16.1875	14.1921	11.4043	9.65576	10.7191	13.3399	11.0154	11.3356	10.9509	13.6681	14.0633	12.7676	12.6914	9.9101	11.1669	9.37995	11.4552	11.3082	11.3485	11.11	14.7265	22.6325	15.8316	14.6468	14.1727	13.0061	10.8813	11.0751	9.77764	11.6365	10.7794	11.0266	16.0431
Apex1	12.0502	14.2453	18.3521	13.8213	12.7074	12.3214	10.7414	14.2794	17.7787	14.745	13.3304	12.1278	13.9174	13.4852	20.5527	15.509	16.8928	14.9184	11.9155	13.9171	12.5083	15.7041	11.3818	12.9826	13.0951	14.651	15.4926	12.819	13.371	12.3346	12.9127	15.6924	16.4657	15.8023	13.0708	11.6784	16.2656	45.0768	18.0549	18.3797	15.4908	18.1315	14.9021	14.0889	15.2137	16.7533	14.6127	12.6094	18.3483
Apex2	2.11955	1.27554	1.30768	1.49701	1.53513	1.72739	1.54349	1.55947	1.76093	1.01871	2.63282	1.5932	1.51333	1.5841	1.55142	1.70428	1.45441	1.36898	1.24669	1.33461	1.51432	1.94553	1.8753	1.79863	1.84619	1.68999	1.51121	1.46763	1.6035	1.16736	1.03572	1.63341	1.48541	1.15447	1.90779	1.36743	1.6232	4.07487	1.65409	1.75583	1.73762	1.55074	1.33931	1.40748	1.07038	1.53097	1.48047	1.18465	1.11479
Aph1a	23.3715	24.4764	28.6412	25.8373	21.8865	23.1098	19.5713	24.5055	31.8678	21.5627	21.9327	21.9636	23.0793	19.5647	28.254	23.8942	27.0344	27.0676	27.513	21.4978	24.2638	25.0281	21.2587	22.9436	20.3136	25.5865	26.9609	22.2701	22.8048	20.2334	20.4783	22.7396	21.7858	23.1475	21.3543	22.6077	27.599	26.6673	32.3828	27.9918	34.1284	28.2721	23.4967	22.8099	23.2696	21.4919	23.3425	20.6695	27.7702
Aph1b	3.30605	3.58741	1.03764	3.31933	0.74748	4.51741	1.3864	6.18331	5.06272	0.96762	2.35543	2.96054	1.95957	4.15046	3.75907	2.23557	2.89703	2.4384	5.37017	0.994996	4.37005	3.61699	2.86988	2.61928	5.24686	3.38207	2.70634	3.22242	2.92749	2.40619	1.53214	3.47975	3.04687	2.01902	2.1991	2.87723	7.58649	5.27225	5.14675	1.64882	17.0625	5.42425	3.20243	5.41926	3.01029	2.7177	1.13275	4.43827	3.58703
Aph1b.1	3.30605	3.58741	1.03764	3.31933	0.74748	4.51741	1.3864	6.18331	5.06272	0.96762	2.35543	2.96054	1.95957	4.15046	3.75907	2.23557	2.89703	2.4384	5.37017	0.994996	4.37005	3.61699	2.86988	2.61928	5.24686	3.38207	2.70634	3.22242	2.92749	2.40619	1.53214	3.47975	3.04687	2.01902	2.1991	2.87723	7.58649	5.27225	5.14675	1.64882	17.0625	5.42425	3.20243	5.41926	3.01029	2.7177	1.13275	4.43827	3.58703
Api5	14.1581	15.7767	13.6	13.9521	18.1872	19.0778	17.2467	19.5711	24.1618	18.7212	24.0858	16.7379	13.8896	14.7037	11.4417	12.9514	11.1815	10.5758	21.4674	15.7273	15.7431	15.443	20.8397	18.0681	14.2096	18.7251	14.3706	14.2704	14.3497	15.2429	15.5816	15.8246	16.0607	13.9285	18.8858	16.3179	12.5742	38.5477	15.4427	15.1894	11.3962	9.72214	15.0329	13.0363	14.9963	22.1643	21.1869	13.416	12.6504
Apip	7.96978	8.16738	10.2489	11.1723	6.2595	9.55661	8.41251	8.85944	8.83646	7.11032	8.01233	6.34757	8.51468	9.1643	10.9036	8.06479	11.4706	8.8787	9.02749	7.87121	6.96682	7.50758	8.97069	8.14073	9.03891	9.04593	9.24537	8.90415	9.18902	7.39766	8.33805	9.5024	9.0134	8.21858	8.77631	9.30405	9.48602	6.56142	9.89126	10.2802	10.658	10.5875	10.0119	10.2335	10.1799	9.29654	10.2151	9.48922	10.389
Aplf	1.27766	1.70498	0.944636	1.02152	1.62831	2.31509	1.23877	1.51419	3.60558	1.22347	2.08789	1.3476	1.21632	1.00313	1.09569	1.27194	1.09349	1.26626	4.02045	1.88315	1.29592	1.94881	2.12268	1.61663	1.69018	1.064	1.05265	1.39272	1.39128	1.41057	1.46697	2.05253	1.45301	1.24458	1.27714	1.32959	1.13066	7.48306	1.80515	1.27866	1.68949	1.73176	1.74925	1.32833	1.14865	1.30105	1.54692	1.16668	1.25438
Apln	7.82684	5.43423	5.24701	6.63727	6.69961	3.89785	5.55849	4.26622	1.91175	6.02056	4.38815	7.87667	5.52499	6.34237	5.75565	6.72654	6.02087	8.45174	2.80552	6.31622	5.38159	6.96764	6.44946	4.80575	6.62161	2.23544	6.06351	6.91296	4.09571	4.99806	6.90654	6.13189	7.11973	4.03364	9.10352	5.60122	3.69648	1.06167	7.0638	5.97011	2.07503	5.77077	6.07765	4.91887	6.91503	9.53031	4.46459	4.19147	5.07915
Aplnr	25.7499	18.9535	20.4989	14.0587	14.0811	7.21058	17.9652	18.7434	6.4969	10.591	6.10605	27.6147	22.1631	22.2038	18.0125	10.0243	10.7334	25.3871	9.87103	18.0268	13.7079	25.3174	16.4552	13.3214	24.3734	7.18126	15.0879	14.1307	14.185	16.4438	22.5223	20.1728	16.8461	12.4249	18.0753	14.0243	14.3618	3.05399	21.8966	12.0504	6.54163	16.5888	20.0615	15.5826	14.8792	17.4506	9.36434	12.0228	11.8238
Aplp1	2.41392	1.65009	1.57167	1.48712	1.66997	3.53001	1.38829	1.2843	3.5282	0.911943	3.13816	2.74659	1.81323	1.5772	1.66067	1.73814	2.79056	2.40329	3.10912	2.24873	2.28151	1.91749	1.46949	1.76513	1.32658	2.18836	1.33032	1.60478	1.30085	1.00502	1.93257	1.84481	2.05119	1.38259	1.38692	1.91828	2.8472	4.2975	1.56558	3.28594	4.22901	3.19509	1.78826	0.957685	1.0796	1.93755	1.69717	1.02736	1.55368
Aplp2	70.2796	66.1209	59.402	53.0416	65.0729	71.7175	54.4198	63.1955	103.003	56.2417	82.6753	71.5377	55.7564	57.1157	49.2157	52.7354	51.7052	58.1655	95.6476	57.9095	58.4234	70.3532	68.4023	64.4379	46.7451	62.5764	52.765	55.5492	47.3849	47.6562	53.5786	53.8163	57.9611	51.9441	63.1864	55.7148	63.315	48.4201	67.5989	62.8424	71.4461	51.8605	52.8455	39.9699	52.2007	62.428	55.9029	50.288	51.1602
Apmap	5.82659	8.94338	6.62417	6.49694	6.21879	8.06489	5.65512	7.1513	11.6538	6.47831	9.43568	5.62332	6.49184	6.67131	6.25538	6.61688	5.52045	6.55478	9.53396	6.61295	6.14659	6.27098	8.04805	7.11635	6.19043	7.59951	6.80922	6.90682	6.92559	6.43267	6.91529	6.07614	6.33051	7.32497	6.58063	5.832	8.1679	15.9187	9.48718	7.11283	10.8925	6.34225	7.18926	5.64891	6.152	6.88965	6.50344	4.79409	17.2017
Apoa1	0.195992	0.16575	0.116431	0.660943	0.25162	0.157707	0.322654	0.0568067	0.57721	0.506682	0.243432	0.20518	0.0559692	7.03929	3.31518	1.52189	0.61053	0.161853	0.555004	0.575861	0	0.115959	21.3132	0.20922	1.71187	0.937627	0.695725	0.153398	0.879235	1.54633	8.7145	1.84769	0.83567	4.88945	1.36993	0.753272	0.105472	1.87028	1.12655	0.623553	2.87182	1.06513	5.63443	3.27413	3.89419	2.20824	1.39255	4.02595	0.137444
Apoa2	0.639058	0.540271	1.13854	2.87158	0	0	2.8922	0	1.67186	3.02786	0.952178	0.891728	0	15.7982	13.6764	7.06179	1.08584	0.175856	0	2.94965	0.339171	0	91.0446	0.227321	6.61327	3.82157	0.504112	0.16667	4.19003	6.16043	39.7676	7.27504	2.22794	30.1422	5.63023	1.78512	1.03172	6.96949	3.45494	1.56347	15.3178	2.31456	20.7708	9.6019	14.502	10.317	7.31061	16.9582	1.34446
Apobec1	1.44407	2.97363	0.223803	1.17641	0.859843	2.2903	0.723571	2.18376	3.2876	0.703402	2.12126	1.48994	1.07584	0.99818	1.85862	0.750057	1.49354	1.41729	1.49356	1.21234	1.86607	1.95652	0.820633	0.98306	1.42184	2.55312	1.23819	0.688009	1.34331	0.58713	2.55253	2.91051	1.6064	1.05844	1.56469	1.49189	1.75697	6.10555	2.63264	1.44445	2.6207	2.31278	1.71912	2.37767	1.64865	1.13191	2.42902	1.00671	2.2015
Apobec2	102.585	98.9907	120.765	102.563	107.008	101.47	93.6234	94.2538	78.2016	80.5433	82.866	92.9658	111.164	106.562	150.787	107.333	141.771	146.223	88.7223	100.135	98.418	87.567	80.9086	100.423	117.14	127.541	129.38	118.379	117.908	96.1747	125.349	95.4665	118.568	127.092	106.224	117.22	129.977	18.3638	122.347	126.759	120.572	148.666	122.817	133.151	109.395	105.435	122.024	104.494	144.591
Apobr	2.81128	3.26292	2.46272	2.21492	2.72258	1.89337	1.67239	2.10547	1.37014	1.69778	1.5804	2.64979	2.13327	2.30796	2.28894	1.9979	1.78982	3.08452	2.02242	2.791	3.02766	3.40793	2.03838	2.26381	2.73527	3.04325	1.81296	2.13097	2.37929	1.67916	2.3986	2.56384	2.38676	2.24191	1.79621	2.61039	2.56195	5.01668	2.47057	1.94876	1.40333	1.74733	2.14925	1.7144	2.25754	2.77475	2.44675	1.74815	1.85636
Apoc1	1.01122	1.13981	0.793418	3.78645	0	1.80824	4.71515	0.781589	5.95212	8.42076	2.3437	0.470328	0.384891	24.4031	22.4423	12.8859	1.90912	0.371012	1.00242	2.54573	0.357783	1.06326	158.699	0.47959	7.84836	4.03145	1.3292	0.351632	5.816	10.8311	54.4053	6.61571	3.13356	41.108	4.09605	3.29535	2.17676	24.6976	5.23891	2.80349	23.9389	4.06938	31.1368	12.0043	22.9467	12.402	14.0939	15.1885	1.4183
Apoc2	0	0	0	0.506476	0	0.241791	0.927351	0	1.03206	1.16502	0.111945	0	0.12869	5.83739	2.97758	1.48075	0.382926	0.12405	0	0.189154	0	0	28.7491	0	0.728911	0.718767	0.177776	0.11757	0.466619	1.7119	8.20576	1.59286	0.698584	8.05046	2.05427	0.472277	0.485117	1.63854	0.761708	0.220575	3.80184	0.408176	6.63186	1.00358	3.3571	3.04646	1.60065	2.03162	0.158043
Apoc3	0.403416	0	0.479233	3.77796	0.345224	0.216409	4.1503	0.233854	3.0354	4.51877	0.80159	0.249529	0.102042	20.7812	18.1234	10.1209	2.74192	0.222063	0.228449	0.507918	0	0.238647	145.532	0.287051	7.29934	3.53834	1.11383	0.0934954	3.61963	8.84022	44.2402	8.55481	4.22087	30.2312	6.12918	3.24104	1.0855	11.5494	3.27273	1.97435	15.2239	3.16639	21.5357	11.9028	22.8953	12.2708	12.7358	15.1546	1.55602
Apoe	166.333	275.993	178.321	102.821	106.345	469.774	72.5369	175.263	573.035	112.823	540.616	65.5487	94.9447	98.0977	283.243	141.638	186.693	98.1578	689.387	119.627	157.913	227.377	433.772	208.059	126.922	177.629	101.377	109.238	140.306	126.326	245.277	297.727	177.299	233.765	195.575	189.457	379.583	1025.82	414.414	315.628	964.672	357.559	212.809	220.929	160.034	164.382	271.474	173.121	306.326
Apoh	0.214137	0.24147	0.0848103	0.481461	0.0610947	0.114872	0.940107	0.0827547	1.12124	1.9684	0.248248	0.0498188	0.0407689	8.02754	4.90513	4.13567	0.727695	0.0392988	0.16171	0.419467	0	0	67.2471	0.101599	2.21681	1.53665	0.337838	0	2.11833	3.50427	15.4161	2.18716	0.88544	12.4178	1.95237	0.947784	0.230474	1.29742	1.88262	0.733718	4.37393	0.474135	9.08789	4.13404	8.20618	3.43151	2.47963	4.00561	0.200225
Apol3	25.2444	24.188	20.6344	17.9703	25.5468	24.2633	14.378	27.4738	18.4622	17.1662	22.1988	27.7506	23.498	23.6699	20.528	21.0391	26.3536	31.5562	22.5635	26.8793	17.2171	24.7228	24.475	24.0801	30.8838	30.3874	22.1182	22.1234	29.3727	17.0145	20.4902	22.3429	22.937	15.884	27.4524	24.1814	19.6881	46.9477	28.8137	23.1484	23.8451	21.2854	23.641	21.0369	14.5183	31.7213	30.8295	19.6616	17.9825
Apol9a	42.2226	44.0438	60.5307	51.8818	39.4295	49.1321	34.0272	34.7573	32.6677	27.9806	33.5853	35.6598	38.187	58.7754	61.4126	54.3837	79.0247	59.6772	36.8905	40.5352	44.5566	41.9392	35.7263	44.1813	44.5658	36.8081	55.8479	42.7799	45.292	35.7929	47.4044	35.5756	52.2572	41.6956	43.4833	46.6569	48.5192	8.19397	51.3479	56.6982	64.1451	51.1734	41.4148	40.4445	41.9942	48.7414	53.0213	38.2652	42.0822
Apold1	4.84396	4.64889	3.36999	7.20523	6.46653	4.14683	2.74796	3.41902	2.00437	5.97001	3.11767	10.6162	2.9389	4.62589	6.03698	6.7162	5.21693	10.3782	1.36474	7.41727	3.41006	5.62357	5.41926	3.78703	8.89959	8.76511	3.76169	8.91924	5.94142	5.82386	3.48641	6.62653	6.24705	2.86051	6.62126	7.40286	2.10701	3.35305	5.09274	5.49186	2.27366	2.24322	4.38119	3.83021	4.40001	9.42708	4.63746	4.82962	9.09957
Apoo	61.2475	71.4382	84.7617	97.5258	66.0082	75.2265	80.2602	103.104	62.7876	90.4427	68.6479	71.6762	73.7674	80.6634	101.527	85.6944	97.5738	81.9515	55.6114	72.3117	81.9678	74.6001	73.7765	78.5969	69.109	74.932	89.9804	86.3632	92.7931	78.4047	95.6105	91.3839	89.9485	95.2122	90.1769	106.828	66.4473	18.6138	85.6842	98.3775	69.5328	106.276	105.042	106.3	101.458	108.646	118.753	107.915	94.2865
Apool	22.156	22.5991	26.3918	27.8709	24.4437	26.3091	27.9534	33.8835	20.332	29.8882	25.0037	24.9445	24.4513	25.0104	26.8968	25.5704	25.917	22.8647	16.0803	25.1437	23.4589	24.6817	24.3311	24.8018	22.6921	22.637	28.5435	28.8744	26.3179	24.1093	29.5629	24.9315	28.4865	23.7246	27.2391	29.1403	22.9475	10.7762	26.0909	30.7373	20.6161	24.5066	30.2564	28.4604	30.8161	33.7881	31.031	27.2802	31.0358
Apopt1	6.86359	9.21337	9.57845	8.73561	8.48515	8.70802	7.26369	8.27319	7.77152	7.60439	9.36374	7.14721	9.33331	8.72375	11.287	9.04541	10.5515	14.0349	8.76152	7.7738	7.74808	9.06692	8.42984	9.07115	9.65658	7.73109	10.7425	8.52679	9.24845	8.46809	10.1494	9.67132	9.71244	8.74105	10.4622	10.8864	10.7877	11.0894	11.1242	11.4647	12.5771	11.907	9.023	11.8902	13.5287	9.73795	11.0087	11.0254	12.5297
Apopt1.1	6.86359	9.21337	9.57845	8.73561	8.48515	8.70802	7.26369	8.27319	7.77152	7.60439	9.36374	7.14721	9.33331	8.72375	11.287	9.04541	10.5515	14.0349	8.76152	7.7738	7.74808	9.06692	8.42984	9.07115	9.65658	7.73109	10.7425	8.52679	9.24845	8.46809	10.1494	9.67132	9.71244	8.74105	10.4622	10.8864	10.7877	11.0894	11.1242	11.4647	12.5771	11.907	9.023	11.8902	13.5287	9.73795	11.0087	11.0254	12.5297
App	102.039	94.0754	67.5044	68.6504	80.3104	124.975	65.5517	92.8121	163.522	76.2485	160.201	96.7931	66.7514	76.4318	49.5161	56.0048	50.1984	59.2841	125.539	75.6003	74.1675	91.4659	82.6866	85.2135	51.5042	91.2214	68.7482	67.9307	56.0652	57.9292	80.4028	85.6941	83.8784	76.9847	94.1093	79.7216	84.0441	66.5908	99.6269	88.8981	67.9818	49.8366	72.8669	49.7842	81.8042	83.4616	99.5083	68.4499	55.5769
Appbp2	3.2868	4.17	2.50891	2.8064	3.55878	4.25031	3.58387	4.37842	5.73531	3.60189	5.63496	3.26661	2.53644	2.67892	2.13459	2.3143	2.01567	1.80377	5.00572	4.05711	3.14228	3.65365	4.21631	3.26121	2.66204	3.87895	2.11197	2.69779	2.35857	2.86263	3.05138	3.49794	2.58246	3.0608	3.22191	2.96684	2.45988	8.96137	3.26119	2.59995	2.41656	1.9981	3.27822	2.6794	3.00503	4.08799	3.41191	2.71615	2.32784
Appl2	7.77149	9.93169	6.39755	8.98434	10.385	8.91293	7.36031	9.34895	11.817	7.87351	11.5602	7.34599	6.56817	9.16691	6.43947	6.40279	6.59549	5.21797	11.0668	10.3905	8.94744	9.5526	7.97325	9.97017	9.47404	11.344	8.24437	8.51779	8.30604	6.84915	8.89372	8.42309	7.1028	6.88402	8.61877	9.14393	8.46925	3.29898	7.13493	8.99196	8.71969	6.32631	8.18851	6.94727	8.26526	8.32703	9.34916	8.78995	6.74836
Aprt	126.247	114.769	168.75	136.173	125.282	127.605	91.5443	111.664	81.4356	89.5397	117.083	113.051	129.069	117.705	154.955	136.538	177.583	186.404	75.1815	97.6744	95.4198	115.706	102.879	113.73	143.527	120.509	156.473	121.626	121.356	97.0913	123.97	122.427	129.997	108.801	127.749	157.757	137.366	139.874	158.806	153.348	137.883	192.163	137.511	140.559	116.47	133.244	138.463	125.673	142.152
Aptx	2.10668	2.10994	1.77855	1.7867	2.32516	2.73606	2.09927	2.08891	2.72153	1.48108	2.25869	1.58647	1.39327	1.50162	1.17225	1.05966	1.06758	0.976749	3.14	2.46677	1.70656	2.40552	2.14484	1.65716	1.54245	1.90074	1.2245	1.3018	1.4157	1.32848	1.31476	2.3522	1.33249	1.9066	1.38162	0.813653	1.49171	5.18957	1.87471	1.41113	1.18165	1.33913	1.74567	1.235	2.59677	1.62414	1.35694	1.83341	1.71062
Aqp1	232.319	122.52	183.55	233.819	325.375	197.415	128.742	137.007	167.133	201.704	239.204	255.937	176.23	137.358	132.508	225.858	215.922	209.525	186.54	217.907	162.994	205.009	277.837	224.612	224.965	195.182	163.34	179.805	166.263	155.063	143.194	164.65	192.957	158.528	272.861	231.235	141.647	93.9535	218.374	170.722	151.676	160.347	181.21	183.954	138.644	303.105	229.184	216.408	128.102
Aqp7	52.3917	51.7928	65.0292	66.3122	53.6067	49.9721	49.2142	48.2853	4.67427	46.0762	33.3782	44.3304	50.2109	66.313	50.7132	65.4198	66.7921	64.1626	2.0045	39.3682	53.5998	43.7254	31.5543	55.8181	43.7536	45.8553	84.0029	54.7101	69.4391	51.0468	53.902	42.0578	49.5869	39.5903	52.0128	50.086	28.9765	22.8597	43.9806	43.4639	20.7667	51.4066	49.6199	35.266	40.2314	43.4379	50.4466	46.7396	58.1029
Aqr	4.1771	3.76608	2.86091	3.97909	3.67488	4.62937	3.70141	4.13656	5.8676	4.21252	6.32027	3.78629	2.84994	3.49318	2.72197	2.72029	2.44796	2.93883	4.69916	4.07936	3.26383	4.16526	4.09471	3.77825	2.88121	3.86251	2.63146	3.42867	2.44245	3.00103	3.58727	3.57874	3.21654	3.16924	3.70294	3.05145	3.3406	10.6374	4.10071	3.8908	2.84684	2.2248	3.0978	2.60125	3.4384	3.59557	3.95127	2.95095	2.86826
Araf	38.3099	36.4707	38.0598	40.9917	38.1901	44.18	39.7403	46.3856	46.7439	41.5959	44.3843	37.8654	34.1715	38.8751	34.3989	34.1251	33.8192	32.5957	43.2078	39.4818	40.7007	37.7863	37.8283	40.8215	36.307	45.462	41.9598	38.3902	33.6052	34.955	36.8686	37.0776	39.9904	39.3916	36.3791	40.8054	36.826	32.0403	40.5506	38.1074	33.2755	31.1378	37.8817	43.744	39.9791	44.2345	42.4496	40.0318	37.6057
Arcn1	23.0206	25.373	22.5704	21.6971	22.851	30.0368	23.4382	30.1123	42.3162	24.8401	36.3773	23.663	21.8175	22.431	18.7186	18.7328	18.3472	17.6999	33.6332	24.7358	24.8083	23.8634	26.1974	25.4368	19.1175	23.1949	21.3679	22.2701	19.1939	21.1908	22.6817	24.4492	24.8626	21.2061	25.7406	23.8397	21.6658	44.4702	26.0583	25.8229	21.4358	16.5332	23.6738	19.779	25.0733	27.8092	27.1283	20.672	19.6186
Arel1	5.9682	6.01227	4.73346	5.43382	6.9763	6.35033	6.06042	6.94382	8.80898	6.46599	7.20392	5.41363	4.88851	5.90993	4.01832	4.2207	4.20937	3.73568	6.41026	6.49989	6.09602	6.19683	6.62319	6.08126	4.60874	5.90342	4.6191	5.11983	4.57564	4.84593	4.33988	5.41991	5.38103	5.17371	6.06651	4.70288	4.84793	11.4493	5.73159	5.23682	4.42557	3.34926	4.44217	3.88869	6.09446	5.36114	5.56867	5.07883	4.28405
Arf1	127.574	124.028	115.665	113.607	122.454	132.715	108.678	136.338	175.607	120.454	149.623	115.47	116.458	117.776	94.0089	102.123	95.8463	97.1132	145.053	115.716	119.788	125.13	113.948	123.879	81.7876	116.008	112.479	110.287	97.9417	97.9952	103.862	109.966	123.757	122.331	126.76	109.117	116.976	142.881	138.673	136.171	93.2484	89.4931	107.081	95.6904	119.261	125.439	135.433	103.663	104.749
Arf2	9.2923	8.03195	7.92717	9.31212	8.1287	8.9653	8.49012	10.2602	10.2268	7.77363	9.84294	9.0755	7.95181	6.97497	7.62933	7.33957	8.61735	8.321	9.44682	9.94472	7.65959	8.40524	8.25707	8.98771	6.25489	9.09172	7.2764	8.17054	5.96688	5.90866	8.64904	9.38772	8.28716	7.89625	10.2416	7.5652	8.27938	6.61994	9.39283	10.0304	7.98069	8.77709	8.62116	8.15168	8.0205	9.71634	9.48737	7.4025	8.56924
Arf3	6.37086	7.76893	4.84804	4.38289	4.76233	8.5674	4.18494	6.45025	15.9247	4.38123	10.017	5.81745	5.57074	5.12623	5.00579	4.86101	5.02939	5.87441	13.2479	5.49537	5.48874	6.7821	6.65014	6.18046	5.30825	6.05389	4.71577	5.22598	4.27648	4.24658	5.11905	7.13209	4.95694	4.64965	6.52515	5.16967	8.85289	14.3362	7.6	6.51502	10.212	5.613	5.2275	5.27398	4.41345	6.2938	5.89206	3.91419	5.44694
Arf3.1	6.37086	7.76893	4.84804	4.38289	4.76233	8.5674	4.18494	6.45025	15.9247	4.38123	10.017	5.81745	5.57074	5.12623	5.00579	4.86101	5.02939	5.87441	13.2479	5.49537	5.48874	6.7821	6.65014	6.18046	5.30825	6.05389	4.71577	5.22598	4.27648	4.24658	5.11905	7.13209	4.95694	4.64965	6.52515	5.16967	8.85289	14.3362	7.6	6.51502	10.212	5.613	5.2275	5.27398	4.41345	6.2938	5.89206	3.91419	5.44694
Arf4	36.5078	43.1464	38.4702	30.8553	32.1945	53.5992	33.691	45.2499	74.2361	34.0293	63.0815	37.3839	33.1995	32.5002	36.6937	34.4602	34.0358	31.87	61.2174	34.7232	39.4149	38.9395	44.9294	39.1115	31.7344	37.3437	34.7479	38.8282	31.6945	29.6763	41.7036	40.3483	40.3365	34.2074	41.7544	36.7286	37.897	88.8416	48.083	51.1665	51.1515	36.5797	40.5114	33.2808	35.4901	52.1423	44.2625	29.5584	39.8178
Arf5	78.3362	89.0888	106.265	88.6821	76.4152	81.1737	58.9742	74.3906	79.9721	64.3185	75.8063	79.6756	94.2955	79.919	121.522	91.9838	127.396	122.841	87.9319	78.8503	71.6191	84.0647	70.3031	85.9509	99.0766	97.8647	102.038	96.9515	93.622	76.5659	99.2868	83.8135	89.2371	89.1323	89.0552	92.2673	110.411	92.8739	100.575	103.317	155.427	124.226	89.728	108.029	73.6936	89.4172	83.9124	80.4712	107.165
Arf6	22.1051	21.7607	19.0017	18.8042	18.5551	22.7248	15.6803	22.4141	22.9814	13.4756	24.0843	23.2663	18.9992	17.7031	16.7572	16.0482	17.3506	16.7097	24.9591	25.5987	17.1264	20.0741	17.6511	19.9305	15.912	21.3655	17.213	15.7626	16.5807	15.121	20.5883	22.8961	17.5789	20.4172	24.6687	22.5017	16.983	70.346	21.9673	19.2048	20.0098	19.4003	22.3805	21.612	16.5448	25.5208	25.6455	17.8067	17.2463
Arfgap1	12.6866	13.1029	11.644	10.9718	11.9729	13.2404	8.90384	9.35775	19.2169	9.98729	14.2031	9.96183	11.427	11.5168	12.1234	10.7353	13.4956	13.8359	19.5764	10.4121	10.5746	13.6499	12.7552	11.7786	9.94531	12.547	12.0284	11.6066	10.58	10.1719	12.0542	12.205	12.0437	11.0781	11.3943	12.4477	14.661	20.5098	14.9883	14.2316	17.8397	14.1439	12.5535	9.78325	12.0631	12.4014	12.2325	10.8398	11.6057
Arfgap2	21.6671	22.5069	25.3084	23.9866	20.5497	21.7228	18.9191	22.3459	25.6985	19.6025	20.9698	19.0145	27.2607	23.3807	26.9396	22.2402	27.9688	27.8703	27.3749	22.805	22.9711	22.8822	21.8171	22.0464	22.272	23.985	27.1311	24.5482	25.8608	20.9789	22.6286	21.282	23.6718	20.9428	20.6671	22.2383	30.1123	27.0998	27.4781	26.9794	31.3172	27.7417	24.8945	20.7965	22.4705	21.926	23.3793	19.3699	26.5536
Arfgap3	4.66505	5.69127	4.53536	3.05167	4.04156	6.09707	3.35158	4.86766	8.64294	3.48441	7.13643	3.88767	4.06967	3.32973	4.08036	3.59712	3.95526	3.86065	8.13522	4.86612	4.6217	4.2716	4.804	4.88987	4.24429	5.79357	3.9699	4.63274	4.21483	3.0737	4.38242	5.75403	4.4284	3.64179	4.70901	4.82172	5.41653	10.6635	6.29146	5.42532	5.92603	4.61001	5.12891	3.46434	4.05353	4.22657	4.57661	3.71201	3.62836
Arfgef1	8.92026	8.4816	4.29206	5.81895	7.08054	11.2511	7.85278	9.24867	19.7915	7.26657	13.9614	6.24036	4.25183	6.18708	3.32847	3.71305	3.56595	3.33485	15.8476	7.69043	8.93904	7.47866	9.13947	8.31623	5.3718	8.77517	4.91146	5.47776	4.68965	5.14394	5.48512	6.8137	6.14337	5.14795	7.07829	5.53065	5.83134	14.8537	5.56126	5.07498	6.93007	3.10331	5.32103	4.21268	6.92647	6.89607	7.09914	5.07033	3.96744
Arfgef2	4.09859	4.00858	2.91639	3.93321	4.76061	4.3973	4.07082	5.01809	5.09698	4.53268	5.11233	4.2533	2.41712	3.69503	2.02613	2.12317	1.96527	2.21679	3.41041	4.02987	3.43936	4.54524	4.20342	3.83794	2.40957	3.7403	2.77532	3.18619	2.06103	2.93977	3.07225	3.30624	3.86256	3.58771	3.90987	3.12678	2.78469	6.03235	3.34473	2.40291	1.88989	1.89838	2.74783	2.51856	3.93892	3.51494	4.11481	3.2839	2.59444
Arfip1	5.03285	4.6333	2.59314	4.43985	4.11726	6.57038	5.7929	6.14474	9.09581	4.75957	7.74529	4.19671	3.38347	4.09124	2.00128	3.13921	1.66489	1.44681	7.87068	4.41228	4.82219	4.46249	5.49534	4.15255	3.68875	4.54554	2.98635	3.2073	2.73576	3.22791	4.52685	4.58443	4.10946	4.38507	4.60235	4.76262	2.68443	7.04311	4.24734	3.35747	1.5031	1.29102	4.23786	3.07583	5.12082	6.35683	5.09918	4.06182	2.28006
Arfip2	14.8027	16.7532	15.1488	11.3194	13.8789	14.1144	8.27634	9.47371	14.7861	10.1762	15.7939	14.3035	12.2183	10.1776	15.1529	11.7295	13.7874	14.6044	20.8395	16.7378	13.5329	15.9311	15.0532	12.6364	20.0973	13.5765	12.9256	13.1718	13.3757	11.4274	11.6319	12.606	11.8092	9.69384	11.4944	10.7345	15.2874	23.0957	14.323	13.6753	16.3002	14.8298	13.0324	10.6269	10.6273	11.9553	10.4381	10.8047	13.831
Arfrp1	14.2266	15.3343	18.0079	15.4001	14.3252	15.4132	13.3943	15.6315	19.4738	15.3047	16.4461	14.7314	14.5514	15.1107	15.6792	14.8295	18.1165	15.7672	20.7491	15.3777	14.7064	16.7978	13.7091	18.1317	15.9426	17.2746	18.044	17.7577	17.263	14.9987	13.5453	15.0486	15.8589	15.4231	17.0115	17.1543	18.1142	23.8309	17.5435	18.1597	20.5612	21.1678	14.0659	14.7052	14.5824	14.8769	15.8562	14.7214	18.4538
Arg1	0.568159	1.00473	0.36823	0.696823	0.530522	1.85641	0.51022	0.329353	1.31851	1.15733	1.36014	0.684961	0.472028	0.973236	1.55633	0.925553	0.438808	0.682511	1.34571	0.433629	0.603085	0.876092	18.2276	0.698448	0.46788	0.494196	0.570416	0.539049	0.499067	0.724517	3.19356	0.892833	0.800941	3.23922	1.09885	0.649771	0.555912	0.798006	0.733584	0.606793	1.88073	0.748582	2.40424	1.55334	2.05279	1.43558	1.3458	2.01873	0.362213
Arglu1	26.8392	32.3048	27.4629	26.4007	24.1882	30.5325	18.8072	22.553	30.9544	21.2569	25.26	24.6162	24.5028	25.1818	33.934	23.8484	30.2514	29.5057	36.3835	29.4975	26.8409	29.5389	26.046	28.6371	36.4258	28.1204	26.9108	26.2977	30.3111	24.8396	34.2304	30.9184	30.2003	25.3089	31.6306	31.8732	28.7912	63.4597	28.3236	27.9479	34.5133	28.799	31.1875	29.6977	25.0935	34.0245	29.4582	27.2533	26.3191
Arhgap1	17.8346	23.8497	20.5642	23.2668	24.2231	23.1826	19.8794	24.0889	43.2566	24.107	33.5839	21.7716	21.2506	20.0707	22.992	19.7581	27.4539	22.3126	33.4256	21.3302	18.21	23.8347	23.8562	24.8321	17.5136	29.5233	23.5732	21.9346	20.7635	17.7754	19.9214	19.4893	25.7659	21.8836	20.6576	17.8981	28.7792	24.3013	28.2941	26.2649	32.7515	19.3076	20.2331	13.3658	20.6747	20.6727	20.0216	21.7569	19.069
Arhgap10	7.46425	7.16119	5.29513	6.09589	7.48585	8.91966	6.64911	6.89399	12.7074	6.81696	9.67328	6.97905	6.3317	6.3798	5.37413	5.07404	6.49912	5.82735	14.5451	6.92149	6.5336	6.20753	7.32431	8.76177	3.94676	7.06186	7.31614	6.55487	4.84401	5.04648	6.55822	6.60935	6.84596	6.51764	6.24718	6.9496	8.33345	3.7209	7.21495	6.65332	8.53395	5.9878	6.94001	4.71575	7.07693	5.94199	7.58732	8.06705	6.26965
Arhgap11a	1.23784	1.21907	0.745516	0.597389	0.827342	1.13704	0.80964	1.00262	1.17662	0.716089	1.7188	1.34929	0.900781	0.738904	0.815746	0.901438	0.691482	0.793606	0.979678	1.03927	0.899957	1.36458	1.25	1.11034	0.976528	0.811212	0.682181	1.04416	0.514931	0.75325	1.29265	1.38577	1.32801	1.05209	1.73167	1.25633	0.876017	9.03067	1.05518	0.996089	0.662647	0.686105	1.56708	0.45334	0.890633	1.89801	1.24525	0.577832	0.63024
Arhgap12	2.55415	3.022	1.43225	2.17269	2.60394	3.57933	2.59879	3.43532	4.69663	3.06696	4.52032	2.534	2.13925	1.92653	1.38061	1.89418	1.35721	1.39054	3.85253	3.14436	2.635	3.01138	3.41338	2.9822	1.93127	3.12341	1.596	2.13411	1.75288	2.04645	2.24852	2.48066	2.10295	2.05158	2.8697	2.34693	2.0077	7.52457	2.27113	2.13538	1.65675	1.15253	2.40662	2.01405	2.52584	2.81344	2.87803	1.74018	1.83141
Arhgap17	5.21354	5.75905	4.46621	3.59932	5.97548	6.08069	4.14257	6.28251	6.77219	4.97241	6.128	4.79307	3.99673	4.26842	3.93472	3.84353	4.01743	4.21098	6.05974	5.43305	4.69139	5.92482	5.24421	5.18337	4.7918	5.35275	3.6285	4.35094	3.96869	4.04282	4.28361	4.66822	4.04242	4.15497	4.54312	4.87936	3.87688	22.0587	5.98155	4.92519	5.02576	4.00012	4.17284	4.18127	3.6462	5.82234	5.01393	4.37523	3.71639
Arhgap18	15.1043	13.4301	12.3869	9.57962	11.7133	12.7425	14.7721	15.2664	14.218	9.67951	11.6582	14.2821	12.4435	14.9946	13.4444	9.92809	9.13969	11.4439	13.4544	13.8191	14.6968	16.1051	12.267	9.78546	15.4327	12.5064	10.4382	12.9177	14.9685	10.6203	14.1877	15.0892	14.7647	11.5355	11.7513	12.3164	12.4356	5.27968	13.1411	12.3545	8.34115	10.2129	11.9967	11.1447	11.3617	13.9407	10.5249	11.2239	11.7013
Arhgap21	36.8291	24.5365	22.0492	23.9081	32.0267	24.0075	32.7891	25.167	25.8339	26.948	23.2034	28.261	19.7414	23.1095	14.6785	18.6017	13.8311	14.8334	21.6367	31.9834	34.3992	33.7954	25.8406	25.0897	19.1299	22.7136	20.8469	21.6415	15.0792	18.9359	19.454	20.8822	22.6085	20.1499	23.8238	20.2551	15.9883	5.40593	20.704	18.2029	10.7239	14.1544	17.9412	13.4971	24.338	20.1594	20.877	21.406	13.4305
Arhgap22	0.571494	1.38965	0.806391	0.588989	0.642046	1.05385	0.735091	1.22162	1.40283	0.708004	1.47302	0.698064	0.693668	0.799238	0.925223	0.597383	1.05196	1.02265	0.768782	1.16952	0.909938	0.873569	0.784311	0.762652	1.47915	1.13918	0.788926	0.894672	0.714896	0.542795	1.17989	1.20684	1.1632	0.626275	0.759908	0.748934	1.53773	2.85663	1.81187	0.996617	1.74473	1.31578	0.855779	1.07424	0.709823	0.965943	1.26915	0.715941	0.75145
Arhgap24	6.49981	6.08325	4.58971	3.49425	3.12387	6.68774	5.59199	5.52822	12.4504	2.47946	7.79601	5.00167	3.6366	3.9843	3.14037	3.0232	4.49607	5.35354	15.9938	2.79562	6.58834	3.37315	5.61259	4.34176	3.06815	4.01433	4.93816	4.21202	6.34284	4.43744	7.15256	4.01897	4.08979	6.57512	4.53395	4.56162	8.14251	3.65568	3.78369	3.78161	7.19226	3.2496	5.78067	4.98515	5.72883	3.94222	4.22792	5.44639	4.44606
Arhgap25	1.82365	2.39343	1.91788	1.09985	1.27393	1.39433	1.19067	2.32085	1.28983	1.24651	0.947792	2.03372	1.47271	1.30839	1.59571	1.30214	0.937896	1.28111	1.85218	2.19985	1.75775	1.84395	1.60001	1.31289	1.69543	1.83846	1.27321	1.53141	1.38882	1.13942	1.6512	1.54831	1.5116	1.5126	1.47806	1.52372	1.24083	18.4978	1.81478	1.43655	1.07978	1.46842	1.66453	1.89135	1.42828	1.82661	1.67175	1.09245	1.35237
Arhgap26	2.82146	1.39579	0.980472	1.69586	3.09861	2.57017	3.92225	3.95001	1.84692	2.66101	2.31447	1.91362	0.973048	1.56738	0.450279	0.842648	0.527644	0.425013	1.0252	2.27942	2.03427	2.50949	1.97607	1.51557	1.11951	1.48561	0.965854	1.18066	0.973636	1.38463	1.62327	1.84057	2.24967	2.35153	1.90922	1.82321	0.60161	1.93525	1.24223	0.599367	0.2364	0.305413	2.18654	1.51215	3.30611	1.59963	1.78651	1.62729	0.541318
Arhgap27	3.43714	3.68703	2.922	2.74389	2.91818	1.94876	2.48445	3.45035	1.70117	1.73399	1.86055	3.64741	3.01675	2.20497	1.81703	2.03636	1.77262	2.13867	2.08929	3.44878	1.86871	2.87708	2.05996	2.327	2.04322	2.71827	1.63121	2.34776	2.58434	1.38831	2.2249	2.52517	2.31846	1.86568	2.39507	2.3047	2.31586	13.1299	3.2887	1.77829	1.092	1.68756	2.41029	1.96105	1.82469	2.3721	2.44925	1.93244	1.84207
Arhgap29	11.3802	8.1468	4.73604	5.35929	8.03544	11.2531	8.05893	8.68441	11.2374	7.54803	11.7695	10.1153	4.5533	6.35135	2.08856	3.57106	1.80196	2.31968	10.3769	8.67399	7.9975	8.70269	10.4828	6.78094	6.27788	6.32797	3.30953	4.36053	2.72665	5.446	5.38972	7.2255	5.91005	5.54101	9.24486	6.65915	3.55597	6.86328	5.65188	3.48286	1.75442	1.57299	6.4741	3.95306	6.68776	8.62786	8.50316	5.01087	3.13831
Arhgap30	1.14405	2.34528	1.5668	0.973825	1.12867	1.62271	0.798146	2.87756	2.38635	1.35364	1.92696	1.23166	0.930387	0.902051	0.789319	0.961332	0.889577	0.768717	1.58159	1.26984	1.11146	1.59869	1.14556	1.46293	0.928484	1.60793	0.718914	0.900584	0.936794	0.680025	1.80668	2.02654	1.06754	2.52389	1.35551	1.30111	1.44003	50.5066	2.29522	1.25297	1.22275	0.925105	1.64599	1.90083	1.32125	1.29643	2.06707	1.04945	0.775094
Arhgap31	12.1185	8.09813	4.92823	4.95794	8.48602	10.1731	6.67626	7.21257	25.9285	6.86981	13.7589	8.39418	4.3946	5.12965	1.91542	4.17182	2.349	2.58922	16.9596	8.86707	6.5299	7.71208	9.02797	7.82422	4.94834	7.43739	3.12568	3.90221	3.0965	4.27156	4.96257	8.287	5.71469	5.66692	6.71983	5.65771	4.03237	5.24054	6.49699	4.35488	3.66984	1.79703	4.82344	3.24608	5.9532	6.40502	6.44043	3.94046	1.89213
Arhgap35	10.9386	9.11254	7.23858	7.06879	8.97534	8.89253	8.84224	9.41344	13.5067	8.30499	10.85	8.96441	6.49784	7.09186	4.9984	5.77061	6.16736	7.18036	11.8223	8.69952	10.0186	9.01072	9.11052	8.50727	5.65931	10.1742	7.1397	6.41383	5.45586	6.28285	7.58968	7.70191	7.85582	7.30502	8.21777	6.56267	7.77184	4.62227	8.29107	7.06976	7.38711	5.2669	7.09327	5.34435	7.66475	7.98833	7.63541	6.19645	5.53788
Arhgap4	1.34889	2.92826	2.32409	0.994229	1.19311	1.9899	0.869842	1.68115	2.14861	1.20127	1.72026	1.34951	1.52813	0.913447	1.40241	1.34285	1.56616	1.49779	1.88462	1.84974	1.69431	2.27919	1.58674	2.00012	1.42561	2.0614	1.11725	1.5134	1.38092	1.02494	1.73285	2.0139	1.56891	1.91035	1.35291	1.28851	1.83894	34.2027	1.74869	1.65077	2.69552	1.68351	1.75445	2.15371	1.29249	1.26664	1.88172	1.14913	1.5135
Arhgap45	3.0095	4.76689	4.78976	2.09178	2.76344	2.85703	1.75678	4.04949	4.05951	2.32648	3.97856	2.43164	2.59419	1.99772	2.56485	3.0505	2.60325	2.32992	5.31022	2.72579	2.92345	3.92851	2.17416	3.01178	3.21018	3.54846	1.97114	2.20821	2.32881	2.14283	3.38338	3.55446	2.54576	5.12942	2.40593	1.93779	3.43539	88.9488	5.46524	3.38394	4.69779	3.46971	2.69698	5.9125	2.45972	2.48003	3.58624	2.2485	2.31513
Arhgap5	5.02357	4.78004	1.33405	3.16647	6.40128	5.79802	8.97601	9.46427	7.21226	7.23226	7.76252	4.78154	1.72821	3.60808	1.64976	1.3071	0.592758	0.576253	4.39752	4.36148	5.51417	4.30869	6.96392	3.87346	2.204	4.85511	1.35095	1.84699	1.79921	4.14857	5.01262	5.89137	4.61836	4.44024	6.09581	4.06988	0.901135	1.90231	1.64745	1.25752	0.743613	0.551597	4.11632	2.77682	5.99671	6.20393	5.70981	4.13852	0.720592
Arhgap8	1.02359	1.4717	1.45947	0.613744	1.22659	1.23546	0.716214	1.06804	1.70847	1.23498	1.29687	1.46458	0.555417	1.11503	1.46096	0.978245	0.956565	1.60617	1.27546	1.20308	0.923533	1.5545	1.49841	0.910622	0.629184	1.59147	0.807442	0.74778	0.494511	0.628166	1.12705	1.28681	0.674586	1.06988	0.746616	0.786915	1.43218	0.976773	1.0038	1.1023	0.863601	0.927186	0.700675	1.02611	1.01703	1.11491	1.2931	1.23095	0.861377
Arhgap9	4.52479	6.97596	4.59004	2.7545	2.7734	4.01268	1.87923	4.44585	4.13414	2.8775	3.74155	2.68731	3.13832	2.23913	4.49375	3.03646	4.74219	3.40124	5.45623	3.10498	3.6773	4.45937	2.84379	4.39936	4.24835	4.4519	2.20046	3.286	3.38286	1.90927	4.23043	3.93265	3.47338	4.33969	3.05687	3.81579	5.32199	59.8465	6.57038	4.26819	5.55992	4.44418	3.71266	4.43659	3.06145	3.54452	4.50232	2.03309	4.1119
Arhgdia	81.9096	87.886	99.5956	77.9472	78.6039	91.3759	53.7236	78.2376	98.3447	62.6836	96.9693	74.702	78.0866	66.5171	98.3855	82.2042	105.622	117.901	100.124	76.0519	70.9043	84.7314	73.9264	77.9752	85.3416	77.8217	89.3057	82.7124	77.8199	64.3499	79.5041	86.9662	84.1432	76.6537	84.2095	76.1368	107.327	199.667	109.029	107.015	151.869	121.768	82.244	80.9253	71.7168	95.5542	83.7855	66.944	93.6582
Arhgdib	33.0753	45.517	39.2988	24.6797	26.0747	48.1316	21.9721	38.0521	57.6332	26.4406	40.1097	25.2616	30.864	26.1377	33.089	27.1649	32.7007	30.4698	61.1288	28.0107	31.8748	33.732	33.4089	32.0568	32.1473	35.1049	29.1234	28.0455	30.6368	23.3581	37.0439	38.6377	32.7849	42.9912	34.256	37.105	40.7509	494.796	61.5124	35.2199	61.5811	38.7631	42.3512	50.249	31.5538	40.9723	41.6899	30.7459	36.3182
Arhgef1	18.4545	20.401	22.6046	15.0439	18.4067	18.53	12.9817	16.4754	20.8688	13.3553	20.951	16.5819	16.5202	15.7713	17.4428	15.5629	16.8833	17.3528	21.6792	19.1812	18.9851	20.4393	15.4896	16.5197	18.1107	16.6739	15.0422	15.7576	15.7049	12.8081	16.0939	16.8795	16.6388	16.4663	14.3301	14.5688	19.1521	117.879	23.1483	19.293	19.9674	20.0359	14.4713	13.9668	13.2922	15.3334	15.273	12.7715	19.4843
Arhgef11	6.31072	5.12983	4.88974	4.55776	5.96707	5.96346	5.38479	5.6253	7.17669	5.06833	7.19453	5.23017	4.02573	4.90062	3.13326	3.43931	2.86983	2.63776	5.13134	5.50465	4.51467	5.99047	5.81197	4.69929	3.14956	4.73793	4.05759	4.55124	3.64543	4.20017	4.05779	4.7539	4.63155	4.70131	5.02151	4.34659	4.11496	5.31669	5.42135	4.29189	2.57743	2.33675	3.69994	2.71961	4.8607	4.48701	4.57102	3.67804	3.17648
Arhgef12	12.7064	9.25843	5.37531	6.88586	12.8721	10.9822	10.4603	10.9993	12.1887	10.0461	13.1411	10.1623	4.82396	8.06418	2.0813	3.90091	2.41344	2.48227	9.21731	10.5514	9.70182	10.1711	10.8888	8.15367	4.87523	8.51862	4.26263	4.91469	3.91059	6.41617	6.85255	7.94658	8.5958	7.78843	9.36629	7.98566	3.60588	4.71456	6.12999	4.02077	1.98828	1.63168	7.0813	4.43725	9.00784	9.34821	9.8873	6.99427	2.50105
Arhgef15	14.7596	11.5931	11.0975	8.94422	11.8162	11.4529	8.8761	9.09839	7.30057	6.93991	7.48872	14.3713	11.4489	11.5386	9.00862	7.43021	9.38646	13.6662	9.76266	15.9604	9.16832	12.6523	10.7134	9.89443	14.2689	12.7477	9.24354	10.0932	11.5726	9.16251	10.0245	11.0618	10.5225	6.39049	10.3823	10.4117	8.51985	2.6048	10.7876	8.46591	7.34224	9.77298	10.6244	8.62253	8.89835	10.5311	9.56088	9.26258	7.16467
Arhgef18	3.16607	2.75466	3.22277	2.27968	2.37987	3.14723	2.00853	2.78916	3.55089	2.52329	3.50721	2.70896	2.28168	2.2386	1.93173	2.20294	2.01171	2.19316	3.18817	2.60103	2.19228	2.88739	2.59265	2.69769	1.9826	2.63299	2.41694	2.16742	1.95015	1.90364	2.25883	2.50578	2.47267	2.83171	2.54542	2.31612	2.89463	17.0272	2.92446	2.36648	2.77165	2.45344	2.32276	2.4145	2.14254	2.1909	2.43738	2.30887	2.68184
Arhgef2	10.1112	9.45154	8.40434	6.21263	9.20415	10.2686	6.87866	8.84579	10.9727	6.7794	10.9708	9.2492	7.03871	7.37554	5.88968	5.64635	6.98876	7.72363	8.71991	9.07028	6.77294	9.5289	8.28686	7.02843	9.04397	9.54253	6.3649	7.13518	6.48911	5.86065	7.42064	7.46792	7.47396	6.30682	8.74239	7.86969	7.15817	18.1792	9.77346	7.75093	8.48556	7.36016	7.75379	6.65657	6.35005	8.28056	8.58411	5.43077	6.4515
Arhgef25	5.51642	5.83207	5.54635	3.55165	4.2981	6.5255	3.26032	4.2842	7.59223	3.41324	9.78652	3.92442	3.75688	4.39356	6.05671	4.7947	5.58782	5.12059	6.64965	5.13606	4.50425	5.6215	5.25047	4.68122	6.91002	4.99053	3.65418	4.74239	3.66081	4.69169	4.0734	4.86252	4.74343	3.72013	5.15876	4.99246	7.84022	3.8565	6.91201	5.34876	8.69936	6.61996	4.38141	4.01772	3.89014	5.33933	5.19343	3.79204	4.91004
Arhgef3	6.71872	6.76587	5.61894	5.55307	5.75112	5.79209	5.17419	7.88084	8.93817	5.11123	7.7341	6.6013	5.19955	5.69672	5.23925	4.54279	3.58214	4.52387	6.98626	6.91465	6.69254	7.62475	7.2107	5.84779	7.61126	7.77639	5.19117	5.68589	4.77301	4.45681	6.14152	6.85878	5.88203	5.82005	6.76694	6.32115	4.38966	37.0128	7.56963	5.10223	4.77727	3.84332	6.63605	4.12626	5.85959	6.86781	6.44112	5.09481	3.99317
Arhgef37	1.87425	1.86499	1.45978	1.8181	2.11664	1.76583	1.76336	2.08164	2.59817	1.90036	2.4808	1.31923	1.20553	1.90129	0.782671	1.24181	0.669031	0.494309	1.81991	1.65293	1.88915	2.42931	1.95153	1.74876	1.38603	1.70789	1.15544	1.24108	1.39137	1.60181	1.38743	1.44804	1.42891	1.48708	1.57014	1.48617	1.01709	0.844522	1.66189	1.31841	0.68543	0.599231	1.41243	0.789521	1.46446	1.44348	1.41781	1.45227	1.60153
Arhgef39	2.75271	3.45206	2.70687	2.31219	2.11244	3.02972	1.5237	1.54068	5.43648	1.67697	3.18346	2.35195	1.73495	2.43134	3.41211	2.57975	2.20421	2.53471	6.2365	1.95242	1.86399	2.0968	2.43168	2.53338	2.7638	2.83814	3.06996	2.15464	2.22738	2.30236	2.29132	2.94602	2.4655	1.9203	2.01941	3.05166	4.18866	4.27019	2.31113	2.9737	7.46059	2.57946	3.54123	3.2776	1.95365	2.8878	2.66063	2.94893	2.46293
Arhgef40	5.49308	6.52183	5.66238	3.37589	4.54629	7.7054	3.87609	5.34005	9.26154	3.4894	8.48214	4.87415	4.12515	4.1321	4.2387	3.36261	4.05159	4.1079	9.12171	5.5286	4.35798	5.26704	5.66643	5.02678	4.83493	4.50677	3.51675	4.33844	3.75974	3.76911	4.81659	5.58561	4.60346	3.99611	5.39238	4.42778	6.04679	3.3385	7.72338	5.95147	5.97973	4.82838	4.28203	2.93923	3.72136	4.08385	5.07407	3.13465	4.95277
Arhgef6	6.54797	6.39844	4.04135	5.52746	7.75429	7.19572	7.64072	8.21799	7.80258	6.82115	8.56015	6.45625	4.53903	5.91467	1.9156	2.29735	1.92632	2.08267	6.01335	6.16461	6.44439	7.07188	7.39515	6.5155	3.2291	5.52505	3.7862	5.52354	3.35648	3.92008	6.00388	6.51892	6.85177	6.75235	7.22628	5.22087	3.28427	17.4773	5.46074	4.07667	1.72205	2.07313	5.61389	3.61153	8.09915	5.7785	7.68023	4.58736	2.4297
Arhgef7	26.7011	25.0197	24.9787	22.4503	24.1427	23.348	20.853	22.6372	28.2125	22.0918	23.0342	21.6666	21.3866	22.4363	21.4406	20.2237	24.1772	25.1279	24.2845	21.7682	21.4428	23.5392	21.4504	24.9196	16.5947	20.986	21.8014	22.0148	17.8785	16.1193	19.1376	19.9494	21.3308	18.7382	21.4524	16.7275	25.6739	11.1146	24.2316	24.604	24.1151	22.4408	17.4033	15.8121	22.0963	18.8973	19.2169	18.5755	18.5427
Arhgef9	2.37531	2.00902	1.99821	1.89075	3.07682	2.86416	2.18037	2.44923	4.22436	2.62685	3.4676	2.0101	1.29675	2.09189	1.54463	1.51925	1.41675	1.3773	3.30997	1.78248	2.43207	2.53738	3.09912	1.94495	1.56419	2.17884	1.55868	1.70025	1.27667	2.0641	1.58462	2.03168	2.72201	2.66513	2.10832	2.35077	1.47056	1.08892	1.97628	1.50233	1.84825	1.09172	1.84189	1.56885	2.044	2.43181	2.50637	1.66434	1.42988
Arid1a	10.1299	9.90333	7.65574	6.87294	9.01532	9.53204	8.24246	9.3454	11.9531	7.69094	9.93038	9.3296	6.70497	8.00939	6.03439	5.25998	5.69847	5.98803	11.7868	10.1846	7.67152	9.66723	8.66441	8.26393	7.25918	9.33576	6.33542	6.43774	6.22653	6.48268	8.24814	7.9757	7.81708	7.66516	7.89243	7.108	7.44085	28.3319	8.66936	6.86467	6.33185	4.19291	6.88094	6.16117	7.83749	7.0353	7.93725	5.94633	5.59779
Arid3b	0.998914	1.41876	1.20936	1.01718	1.00025	1.02117	0.993007	1.38755	1.34482	0.877148	1.37664	0.907732	0.979683	1.08765	0.996373	0.641697	0.950053	0.695295	1.30242	0.712077	1.04031	1.60595	1.02479	1.05975	1.25615	0.796468	1.1002	1.03272	1.13168	1.20077	1.1175	0.888618	1.16917	1.00415	0.68741	0.737721	1.13598	4.95028	1.22382	0.728873	0.820227	0.603253	0.799939	0.692841	0.976555	0.863675	0.610191	0.925604	0.845901
Arid4a	2.44196	2.12616	1.68981	2.29345	2.16407	2.49665	2.25863	2.59798	2.98084	2.25315	2.79075	2.55675	1.52615	2.18235	2.38447	1.54442	1.17968	0.957017	2.52228	2.38792	2.4091	2.43661	2.44824	2.16747	1.73814	2.48536	1.56371	1.63415	1.54656	2.06542	2.79844	2.2124	3.15222	2.00534	3.14345	2.70085	1.43781	8.2245	2.01123	1.6806	1.42888	0.893514	2.25186	1.76017	2.23286	3.58261	2.57484	2.34671	1.52109
Arid4b	1.29747	1.77273	0.897938	1.26113	1.63542	1.58325	1.73274	2.2519	2.72539	1.5827	2.47773	1.51847	0.97731	1.36015	1.4472	0.834613	0.637953	0.659448	2.05131	1.60408	1.58911	1.79422	2.06483	1.62369	1.16247	1.71662	0.877278	1.12351	0.91515	1.3334	2.05307	1.72058	2.01551	1.36235	2.29272	1.31321	0.828664	5.62374	1.08013	0.92829	0.734468	0.611349	1.39575	1.17533	1.70452	2.59205	1.79015	1.55764	0.68991
Arid4b.1	1.29747	1.77273	0.897938	1.26113	1.63542	1.58325	1.73274	2.2519	2.72539	1.5827	2.47773	1.51847	0.97731	1.36015	1.4472	0.834613	0.637953	0.659448	2.05131	1.60408	1.58911	1.79422	2.06483	1.62369	1.16247	1.71662	0.877278	1.12351	0.91515	1.3334	2.05307	1.72058	2.01551	1.36235	2.29272	1.31321	0.828664	5.62374	1.08013	0.92829	0.734468	0.611349	1.39575	1.17533	1.70452	2.59205	1.79015	1.55764	0.68991
Arid5a	4.2019	4.96011	3.37646	2.31116	3.36382	4.05409	3.58349	4.55612	4.7491	3.02209	4.56612	4.15667	4.45487	4.71716	3.65955	2.60013	3.49274	5.55919	4.28057	5.91346	3.75427	5.15148	3.05025	3.50699	4.94873	4.65188	3.3146	4.8902	4.75684	4.09914	4.30158	4.79821	3.25811	3.87339	3.38106	4.03554	4.94541	10.2475	6.17473	5.77113	5.34271	5.00202	3.33167	4.47853	4.50565	3.42901	3.24627	4.02944	4.8334
Arid5b	2.94831	1.45465	0.667308	0.789281	1.81768	2.26884	2.13819	2.63485	2.38953	1.11924	2.99968	1.94768	0.781901	2.12885	0.853537	0.503163	0.318068	0.50247	1.94832	1.39975	1.26672	2.48533	1.89007	1.29904	0.942527	1.03547	0.470684	0.824232	1.05375	1.31298	2.00676	1.62727	1.4969	2.10672	2.03756	1.70503	0.698867	4.48178	0.973363	0.558408	0.529944	0.360343	1.50172	0.957921	1.46984	1.5293	1.64908	1.51266	0.381516
Arih1	10.6178	11.7269	7.32591	9.2016	12.7243	12.4427	12.8802	13.9143	13.3274	12.0793	14.82	10.9975	8.50667	10.5041	6.05499	6.9805	5.64124	6.04998	13.7667	11.2266	10.9797	11.1281	12.9575	11.1555	7.47336	11.6666	8.7756	9.00845	7.85758	9.20109	10.2005	10.2492	10.3687	9.78495	11.8343	10.4764	7.28434	15.6015	8.72945	8.22245	5.2688	5.65934	10.4856	8.80612	11.8443	11.5066	12.6578	10.2025	6.29308
Arih2	11.4448	13.7346	13.9596	14.9275	12.4403	11.791	11.8239	13.4664	14.5992	13.5379	12.3713	11.5066	11.9165	13.8469	12.5113	11.2615	13.6295	12.4049	12.9222	12.5201	12.6914	13.2676	12.5316	12.9874	9.99259	13.4462	12.989	11.3317	11.4166	11.6733	10.5125	10.5567	11.9159	12.0504	11.737	10.1185	13.6231	12.4505	13.7391	13.9598	14.4392	11.9122	11.1294	10.005	12.669	13.2095	13.107	10.6349	11.9724
Arl1	29.7156	32.8756	23.6143	27.0147	28.1016	39.4075	28.9509	35.2421	56.9404	29.3013	47.2428	26.5189	26.5983	28.5104	22.5568	23.8601	19.3134	18.9344	38.5149	32.3068	28.1296	30.2436	32.6506	27.8731	19.478	31.4616	26.4381	26.2317	22.9967	25.1105	31.6856	34.6733	31.7982	28.6413	30.8521	28.3224	25.2715	33.8243	37.9492	31.4263	20.1593	17.414	32.1436	22.4607	31.4571	34.5418	37.1502	25.3826	23.845
Arl10	1.1589	1.27406	1.51456	1.12896	1.28941	1.80287	1.04929	1.47795	1.97187	0.998639	1.3818	1.61759	0.860433	0.818794	0.612564	0.969115	0.590735	1.59501	2.23151	1.94569	1.10712	1.78267	0.969419	1.23708	0.824755	1.57085	1.09701	1.63263	0.639864	0.880453	1.17777	1.09248	1.07804	0.937611	1.12697	0.647832	1.6215	2.52776	1.25382	1.5315	1.23495	0.83972	1.66577	0.645294	0.657858	1.30569	1.37228	0.928939	0.650162
Arl11	0.751978	1.45369	1.27643	0.80515	0.459749	1.84408	0.486371	3.45614	2.10944	0.694341	1.8948	0.862261	0.674946	0.347904	1.30612	0.930418	1.73403	0.7689	1.03436	0.94697	1.02626	1.80094	1.31984	0.764555	0.695081	1.45612	0.720299	0.700707	1.2604	0.439505	0.545924	0.717453	0.749618	0.833071	0.914166	1.12617	1.32964	1.07394	3.23309	2.91844	3.81619	1.265	1.94869	0.717929	1.06736	1.49288	1.7812	0.915079	1.61969
Arl13b	2.72535	2.83441	1.79912	1.93692	2.43654	3.04311	2.62582	3.01926	3.73988	2.03564	4.34337	2.17003	1.70664	1.90204	1.51547	1.53143	1.42924	1.05598	3.20173	3.15256	2.16431	2.81914	3.08191	2.18402	2.41663	2.35008	1.75173	2.32821	2.285	1.82895	2.88982	2.10985	2.22285	1.57931	2.68748	2.27178	1.91206	3.41257	2.23937	2.06542	1.64954	1.09724	2.10061	1.68662	2.20663	2.89661	1.83322	1.61866	1.55729
Arl14ep	8.7214	10.4282	5.50292	9.4667	9.21532	10.1959	8.76364	9.76264	10.5114	10.0559	11.4457	9.27769	7.07702	9.42074	7.72622	6.43093	6.60884	6.32509	9.53868	8.18029	10.4067	11.6255	9.93693	9.76002	7.51103	7.43344	9.44186	8.56832	7.43061	10.6165	9.01697	7.84486	9.74645	8.88241	8.92059	9.66819	7.37992	11.6433	9.92545	7.74319	5.128	6.64682	7.90507	6.29739	9.94587	10.3917	8.21563	10.7894	6.66442
Arl2	14.8832	17.0638	18.1577	13.8482	14.5336	18.7008	9.45533	10.5963	18.8925	10.3292	16.724	12.8272	14.9469	11.4097	21.1725	16.4673	21.4981	22.7118	21.2709	11.8233	13.4655	13.5138	14.309	14.2883	19.4525	15.2119	20.0139	14.9583	17.8552	12.2591	15.9888	15.3807	14.8677	13.9412	13.9636	16.4032	23.7592	18.8823	19.0481	18.0409	31.2239	23.0406	15.657	19.8014	13.3256	14.1054	15.0616	13.9123	21.8551
Arl2bp	38.1135	39.035	41.6167	40.5355	36.2556	40.512	34.9295	40.908	52.1379	36.1508	41.7212	34.2404	36.1204	37.9162	38.683	32.659	37.7976	38.5271	48.5723	34.0609	36.2686	36.8083	36.1553	42.0935	35.6434	36.4433	38.6679	39.8165	39.1487	32.5012	38.4612	38.6925	38.3255	33.2075	38.1223	35.4571	41.5819	28.5158	41.7887	42.2331	45.1217	38.3233	39.2374	37.728	36.7983	40.1783	38	33.9075	39.335
Arl3	31.7632	29.1751	33.6385	24.6042	29.3229	35.0355	20.2693	22.6882	43.5971	21.22	31.6785	23.2468	30.0305	27.9469	33.264	31.4789	40.9659	33.3356	54.0334	29.1604	29.675	27.1677	27.9881	28.8687	35.4814	31.8708	35.754	32.3391	36.3723	28.0179	35.6655	34.391	32.3689	24.8639	31.3798	35.2455	41.2285	30.3808	35.4747	33.9461	58.3141	37.6402	33.6288	42.2614	27.5185	35.3844	36.3435	33.4942	42.9643
Arl4a	11.3134	14.0103	11.1377	10.9012	11.9657	19.6809	7.25059	9.79049	39.7202	13.51	23.0055	12.5209	8.44637	9.23083	12.6441	15.5909	17.3923	14.504	43.8461	9.29415	9.52135	12.3357	15.7588	16.3331	14.5875	19.201	11.0281	10.8368	14.8913	10.5793	10.3347	14.412	11.9662	8.82722	15.0792	11.0122	17.7429	19.3153	15.0285	19.2237	34.4472	13.3218	11.3395	9.81029	7.62713	23.1271	20.7348	11.0939	16.831
Arl4c	1.61985	1.96727	1.94948	1.18306	1.15547	1.57081	1.40189	2.33547	2.31106	1.00229	1.92962	1.46406	1.6726	1.82213	2.51412	1.17844	1.61142	2.02393	1.92914	2.59794	1.80761	2.00711	1.59605	1.35985	2.1635	1.68897	1.08121	1.82067	2.06394	1.56585	2.51543	2.10514	1.91629	2.24089	1.86833	2.14829	2.27987	6.15288	3.30097	2.46019	2.10267	2.50831	2.18934	1.82757	1.82777	2.21532	1.82025	1.08233	2.60688
Arl4d	5.19036	4.8239	7.79365	4.83059	7.03008	10.0358	2.01893	6.48043	10.7892	3.93232	13.631	5.45392	6.58075	3.35849	5.84929	5.45104	11.4035	7.06572	11.5006	7.90093	4.60128	4.81471	6.44106	9.58006	7.60238	5.22992	6.47896	5.89303	4.95998	3.96698	5.74877	5.91553	7.78315	5.76926	6.13645	7.93255	4.23579	8.81221	10.5309	11.8378	11.7012	7.68084	6.05169	6.79765	6.63855	9.55444	11.979	4.34409	4.59983
Arl5a	12.4517	10.6512	3.80435	6.02583	9.74413	12.7867	9.54696	14.4774	45.8251	11.7116	22.8017	9.18724	4.87675	7.7507	2.70807	3.74004	1.93436	1.99788	20.7138	9.07953	11.0269	9.34601	15.3634	9.92516	4.92597	7.88581	3.76056	4.64097	3.29018	6.81997	7.17134	13.5286	7.72302	6.95686	11.3311	7.9063	4.05878	14.4203	7.02542	5.29387	5.11832	3.26545	8.4259	6.73613	11.4623	9.56706	11.2353	7.77191	2.84415
Arl5b	1.66308	1.33963	0.407778	0.732117	1.73991	1.33114	1.54293	2.05055	1.81442	2.04757	2.03307	1.38193	0.497594	0.8705	0.209329	0.346896	0.313978	0.261628	1.22609	1.30763	1.17688	1.3954	1.80798	1.16489	0.632006	1.07346	0.312357	0.675005	0.491916	1.00291	1.09562	1.51425	1.37143	0.872332	1.73303	0.922542	0.28412	3.21483	0.714199	0.465205	0.351679	0.223187	1.19269	0.558709	1.68628	1.68561	1.43828	0.978911	0.481321
Arl6	2.85026	2.26871	2.19128	2.88998	2.43954	4.13729	3.93332	3.69327	9.16269	2.7452	5.6644	2.74991	2.44189	3.30712	2.17135	2.00294	1.8992	1.2923	4.93783	2.81505	3.73735	3.47199	2.23524	2.80405	1.7899	3.67628	2.5129	2.79953	2.02501	2.25374	3.33701	3.88585	3.50955	3.44805	3.51581	2.87059	1.89476	2.74276	3.68495	2.50303	3.27568	1.61989	3.67246	3.26782	3.80737	3.65225	3.97103	2.85614	2.0576
Arl6ip1	12.3054	14.422	11.0707	10.093	11.8271	15.8805	9.98522	13.9812	17.5137	10.6657	19.775	13.6197	10.503	10.3514	11.7092	10.9833	11.5694	10.2985	17.8827	12.7811	10.3749	13.6609	16.1572	12.4866	13.2629	13.3437	10.3726	13.3932	11.623	9.84318	12.686	13.1777	12.7582	10.1953	16.0926	11.8442	11.4657	61.9564	14.5293	14.5084	13.3331	10.9982	13.8388	11.0048	10.1061	17.0088	13.1033	10.0422	12.1059
Arl6ip4	17.9173	20.7997	22.6649	19.7085	17.0268	20.5753	14.132	16.4286	17.5684	14.4426	17.7026	15.4534	19.6113	18.5728	26.3612	22.5846	29.7492	25.9932	21.9937	16.8149	20.7542	20.2619	15.5648	19.394	26.6239	21.8365	21.4425	20.1207	22.3808	19.2315	25.5036	20.9822	24.3494	20.2128	22.775	23.1864	24.6368	22.1036	26.8606	25.1103	33.6996	33.1993	23.9696	25.04	21.9498	23.3867	23.7741	24.6455	28.5696
Arl6ip5	78.623	67.7312	82.2196	106.333	77.0759	78.1159	67.2909	88.1573	106.025	87.1446	85.0808	64.0096	73.6719	67.3653	76.4748	76.3969	70.8721	66.1387	77.7579	66.7686	69.155	73.2972	62.6227	73.4123	51.5783	81.0834	80.8015	69.9055	58.4663	66.1111	72.2056	82.7706	85.2529	101.517	75.9335	83.6806	78.4631	73.4672	87.3416	81.834	60.9623	59.5039	84.2503	78.4981	103.306	86.494	94.2458	75.0639	72.7383
Arl6ip6	6.04922	6.32004	3.75244	4.93405	5.48242	6.681	5.67539	8.56032	8.44326	6.05659	7.42565	5.15357	4.77633	5.29063	3.99726	4.91513	3.45133	3.1347	7.05409	6.1989	5.19352	6.35152	6.23222	5.60327	3.71265	5.92267	4.94728	6.12759	4.66614	5.01745	6.10317	6.18605	6.17328	4.49926	6.597	5.81328	3.30323	8.48906	5.41496	4.89891	4.22682	2.90095	6.12003	5.25172	6.31364	8.8878	5.33828	5.83951	4.17977
Arl8a	13.0571	15.695	13.6019	11.9315	12.5159	16.3355	10.1964	12.2867	18.2642	10.482	16.33	11.3919	12.3874	11.3484	13.7102	11.6454	12.1312	11.4729	17.7796	13.5149	12.2459	13.776	13.045	12.38	11.7469	13.691	12.1694	10.617	11.3262	10.4803	13.0287	14.8271	12.2735	12.7252	13.1554	12.3447	12.9944	21.4981	16.9664	15.4753	15.9646	13.0427	14.0499	12.6512	11.8693	14.6454	14.5465	11.517	13.8603
Arl8b	35.4419	40.3813	38.0953	41.4753	44.0587	41.7818	45.5074	51.6947	50.0085	47.573	48.9274	38.0274	38.405	38.4474	35.192	36.948	35.8638	31.6833	43.3169	41.0458	42.1995	37.8568	44.2983	42.6234	36.3208	43.6519	39.6997	40.3249	38.7036	38.5827	38.3424	37.1816	41.8315	37.3879	41.6149	40.9081	36.5121	30.6858	38.7585	39.3002	33.1091	31.4378	40.1024	39.5688	43.072	45.0875	45.6056	39.9244	34.3593
Armc1	9.05724	9.39786	8.39521	10.0316	10.6833	10.8527	10.915	13.0266	13.3652	11.883	13.1142	10.2757	10.1513	8.83392	8.63821	9.44429	8.81411	7.60886	11.5295	10.0866	10.0435	9.53983	11.2279	11.2534	7.87448	10.2493	10.6311	12.019	8.46354	8.71388	10.2815	10.5653	10.7153	9.6763	11.957	10.0721	9.41321	10.5509	9.72577	11.1374	8.26516	9.19127	10.9727	8.35548	10.471	12.3218	13.2958	9.98192	9.60379
Armc10	7.68974	10.0033	7.93122	7.89947	5.57975	8.1455	5.2377	9.57144	10.3225	6.59349	9.34825	7.11098	8.04881	9.0331	8.91427	7.20455	7.93681	8.48929	9.72801	7.66851	6.04933	8.79212	7.7345	6.94539	8.23381	8.74565	7.17444	7.00701	6.81584	7.02691	8.19936	8.31191	8.02049	7.42318	8.16212	7.39335	8.90656	12.5228	10.5603	9.01877	9.53347	8.67465	9.13843	7.522	7.86792	9.50049	8.99979	7.43277	8.04785
Armc5	4.92396	5.11286	5.01507	2.89994	3.55625	5.14133	2.64203	3.86101	6.00044	2.53861	5.00243	3.14539	3.67895	4.32338	3.84647	3.1775	3.67278	4.27249	5.15471	4.00486	4.33999	4.8213	3.76954	4.22428	5.13479	3.61056	3.31197	3.63635	4.0052	3.0579	3.46317	4.18013	3.66468	2.78703	3.91512	3.05751	5.65449	10.6082	4.99571	4.16436	6.55978	4.50025	3.23531	3.47711	2.98001	2.88982	3.43683	2.86407	5.19498
Armc6	1.79691	1.70395	2.32918	1.99976	1.9109	1.92787	1.25507	1.57824	2.6018	1.64242	1.67738	1.67224	1.92829	1.95583	1.69829	1.78886	1.57285	1.61892	2.59064	1.37143	2.02297	1.93311	1.85043	2.17021	1.40929	1.3459	1.71814	1.81849	1.39049	0.700153	1.52195	1.583	2.0687	1.83594	1.45631	1.40806	1.52375	2.96922	2.61469	1.81247	2.27286	1.74276	1.49095	0.727806	1.50714	2.08606	2.10665	1.52792	2.10021
Armc7	1.42776	1.75886	1.65964	0.907323	1.22212	1.64838	0.945394	1.1875	1.44253	0.615242	1.49594	1.29987	1.17011	1.11489	1.36188	0.630348	0.984447	1.12792	2.10965	1.40717	1.02134	1.60394	1.29818	0.972004	1.16485	1.41063	0.905914	1.18238	1.26387	0.907073	1.26191	1.19506	0.722004	0.920995	1.03769	1.25824	1.20262	3.92097	1.51151	1.24588	1.76424	1.5745	1.40232	1.10637	1.01336	0.979284	1.59304	1.3065	0.935954
Armc8	6.56196	5.67077	5.76326	6.39196	6.39032	5.96888	6.73295	7.06563	6.68201	6.84384	6.21389	6.33937	5.02482	5.89881	4.78455	4.60121	4.26415	4.01453	5.83563	5.84201	5.66986	6.57148	6.20673	6.35138	4.76913	6.29366	4.97626	5.49219	5.25083	5.14174	5.92066	5.35572	5.70283	6.0289	6.08926	5.25131	5.06662	6.38141	5.2747	4.91923	3.71642	3.95328	5.7182	5.19101	6.4576	6.2512	6.20796	5.11529	4.63507
Armc9	1.26895	1.23006	0.847111	0.833625	0.951962	1.47617	0.645568	1.0414	2.36138	0.688136	1.72154	1.11464	0.830714	0.856389	1.07033	0.740932	1.04172	1.05198	2.05131	0.933719	1.08968	1.05178	1.07341	1.14673	1.29163	1.03452	0.843537	0.892858	0.728184	0.900045	1.1473	1.06438	0.972926	1.12504	1.11805	0.916858	1.27369	1.74932	1.18621	1.10976	1.67155	1.11076	0.985811	1.1118	0.910807	1.29602	1.11462	0.986026	0.929879
Armcx1	2.62181	3.42968	1.82765	1.65072	2.57332	4.21934	2.67628	3.22202	4.9655	1.95826	4.49863	2.85477	2.91524	3.10826	2.08822	2.10894	1.28694	1.55904	5.34603	2.34791	2.41191	2.7993	2.97903	2.36362	2.8048	2.92664	2.61969	2.53563	2.96755	2.34968	3.70114	3.59834	3.03579	1.88595	2.99613	2.95635	1.91884	1.42966	3.07367	2.58392	2.7942	2.06884	3.70915	2.18059	2.03449	3.44008	2.37382	2.24221	2.25535
Armcx1.1	2.62181	3.42968	1.82765	1.65072	2.57332	4.21934	2.67628	3.22202	4.9655	1.95826	4.49863	2.85477	2.91524	3.10826	2.08822	2.10894	1.28694	1.55904	5.34603	2.34791	2.41191	2.7993	2.97903	2.36362	2.8048	2.92664	2.61969	2.53563	2.96755	2.34968	3.70114	3.59834	3.03579	1.88595	2.99613	2.95635	1.91884	1.42966	3.07367	2.58392	2.7942	2.06884	3.70915	2.18059	2.03449	3.44008	2.37382	2.24221	2.25535
Armcx2	1.58705	2.61109	0.852495	0.782205	0.986299	3.80197	1.44968	2.01641	6.19068	1.01178	4.91506	1.22916	1.19215	1.35701	1.28723	1.07783	1.40372	1.25689	6.52652	1.3142	1.31538	1.73238	2.00045	2.05799	1.42082	1.23074	1.18333	1.27065	1.41042	1.28342	2.43073	2.20377	1.56777	1.53949	2.10124	1.7019	2.59729	1.73872	2.20572	2.21362	3.74588	1.44421	1.59244	1.38041	1.21903	1.68218	1.54503	1.17662	1.26542
Armcx3	17.0719	24.6463	14.4311	15.0001	19.255	21.4303	21.3163	24.3533	36.4245	19.5184	31.9372	23.7784	16.2085	17.5641	13.507	11.7257	11.4645	12.0492	27.17	16.7377	13.743	22.8395	22.1039	20.577	13.0234	21.56	14.7624	19.2124	15.5254	13.6167	18.827	21.667	23.7201	19.8318	22.1474	20.7674	18.7853	7.91387	18.3143	18.0971	14.9584	9.018	25.4383	13.4858	24.6126	20.1977	22.949	20.0184	10.6329
Armcx6	2.14067	2.79808	1.57241	0.846007	1.43255	1.87911	1.60201	2.03059	4.15273	0.805031	2.24328	2.03747	2.60107	1.74181	2.77765	0.604455	1.76353	2.27155	4.27676	1.60115	1.03285	2.07268	1.60754	1.74518	1.78807	2.9792	1.81145	2.05134	2.25642	1.7289	1.81315	1.95728	1.90124	1.28611	1.23024	2.28504	2.93234	1.20267	1.948	2.30533	3.62952	1.59829	2.07818	1.69081	1.68505	1.81274	1.44441	1.36523	1.44661
Armt1	11.2528	11.1489	12.2249	13.1578	11.2832	10.193	13.2335	13.307	12.4168	13.6602	10.7989	10.9287	11.0921	12.0786	12.1693	9.41003	11.472	9.984	9.28737	11.4179	13.4803	11.0592	12.0016	12.4253	9.65278	14.3299	12.2497	13.4219	11.0503	10.9931	12.5812	11.6716	14.1848	11.5348	11.4719	12.7412	11.35	7.53861	10.5031	12.5591	9.5942	10.5234	11.8407	12.1049	13.3491	11.8345	12.6933	12.9855	12.1977
Arnt	6.67771	5.36677	4.38025	5.34499	8.12126	7.99107	6.29316	7.12887	9.63238	6.38001	10.4043	6.15839	6.52397	5.35558	1.85292	2.72531	3.55963	2.21269	5.47667	5.22586	5.80527	14.041	8.29358	6.34416	3.44105	6.04713	4.3142	4.33613	3.6703	4.1856	4.8627	4.67734	5.66985	5.27767	6.33664	5.23751	3.64235	9.41909	6.29458	4.58524	1.98584	1.75175	4.36439	3.13019	5.68314	5.9243	7.15767	5.3298	3.00892
Arntl	10.7583	7.86964	0.403085	0.16346	0.954073	7.33099	14.0028	7.14941	1.28476	0.396769	1.64941	5.95328	11.4876	9.98775	1.29375	0.231571	0.61756	4.14916	10.6228	1.72918	1.0288	0.812459	1.25413	4.29419	2.52426	0.908028	0.841008	8.93962	9.68262	3.86636	12.9299	5.95951	1.14609	0.539249	1.67909	6.82514	9.54489	3.96381	0.934166	0.877733	1.35576	5.01907	10.9641	2.99602	1.10067	0.509664	2.18117	4.37123	5.99823
Arpc1a	31.4034	38.8372	41.0098	31.3087	31.7821	35.6257	26.6232	36.7229	44.3423	27.5741	36.8976	33.9118	35.8457	34.8021	39.2831	34.1531	42.5357	47.5479	42.3972	31.8778	32.2332	34.7471	32.0618	37.0746	35.0794	38.9758	36.5739	36.0461	37.0085	30.2442	36.5516	33.7917	37.2118	33.2301	38.5669	36.6485	40.442	50.1696	40.4741	44.4723	49.2014	41.7743	35.6924	36.7387	32.6952	37.944	36.452	32.5599	36.9463
Arpc1b	50.5019	55.8207	52.6524	34.9666	38.3743	62.0785	26.716	53.7867	60.9033	28.6415	66.852	40.5487	40.0154	36.9646	50.8913	41.8154	46.3365	53.6348	58.3272	44.5379	42.1785	51.3925	43.7242	43.7901	49.5702	50.1367	40.6172	47.6035	38.516	33.8637	52.9502	57.8249	52.5443	48.1897	59.4027	47.8359	57.3215	255.342	70.4215	64.5384	75.7063	64.3862	53.2257	60.7121	39.3482	64.4643	59.5038	37.4759	47.1601
Arpc2	72.0786	80.0891	73.7068	77.269	71.5623	82.132	61.8193	80.256	85.1225	69.7337	80.8439	64.2934	68.229	65.974	76.437	68.8267	76.4239	74.1711	82.0845	78.717	73.829	78.1069	70.7466	77.2021	74.4492	80.4065	70.1958	72.1013	69.1445	60.159	76.3462	76.4312	80.1458	69.6685	78.0811	69.3275	79.2317	246.461	82.719	82.5222	85.562	82.8099	75.832	71.4177	69.4654	85.3192	76.1547	68.4373	76.9943
Arpc3	35.1695	38.3255	35.9354	28.0877	24.0807	48.0823	23.5727	34.7165	45.9022	24.8516	43.8319	29.1739	29.5559	24.3164	40.8983	32.7113	44.3914	43.4267	42.113	28.9336	31.9984	35.1952	31.941	34.6826	32.5062	36.9351	33.6879	32.4547	32.1094	26.7788	36.5089	40.0233	38.8713	32.6559	39.3318	35.5301	43.9089	141.458	42.8764	47.5111	64.5163	53.1522	37.0721	42.3012	32.6574	40.3046	43.7094	33.3272	37.0656
Arpc4	46.6875	55.616	66.6734	56.8051	40.339	52.574	37.4795	53.2652	69.9572	45.8878	47.0235	40.0498	47.8867	45.3746	68.1543	57.2229	63.1253	71.9256	69.3708	43.3143	54.1212	50.835	41.8726	48.0567	53.1411	47.29	60.7	55.6853	52.4227	39.4971	49.8143	54.6998	55.3019	52.93	48.3138	47.9614	64.7841	105.751	60.8395	66.4555	98.3955	80.6527	54.7864	64.6497	52.0288	50.6808	55.4459	44.1914	65.9452
Arpc5	23.951	31.1927	25.778	20.7486	19.461	31.2828	18.252	34.1064	37.7736	21.9874	35.4638	23.7433	20.8924	22.8156	23.7399	23.0144	21.0606	20.8079	33.079	25.7908	24.7325	26.4266	26.4503	24.0873	29.2541	27.4346	20.2625	23.7739	22.4295	20.1612	28.2245	32.2861	26.2411	27.124	29.4073	24.5938	23.9569	136.085	30.6959	29.2466	32.1766	21.6694	27.4741	27.5484	23.1576	35.4296	32.067	20.4375	23.4599
Arpc5l	37.3435	42.5195	46.6943	45.3387	34.447	39.1854	38.1136	44.0627	35.3009	42.1301	35.2902	40.1968	48.0271	41.3772	68.4244	46.1941	56.7705	52.6856	32.1548	38.1823	36.9607	39.7618	40.9602	46.5551	52.6507	46.1214	57.3234	51.7109	50.2838	38.0843	48.9925	51.247	51.6947	43.5144	49.7298	51.2705	46.8458	97.1722	43.2156	51.4413	49.0183	57.2907	52.5926	56.8398	51.6611	56.008	51.3481	47.4737	52.2874
Arpin	3.17164	2.54492	2.70567	2.49914	3.4457	3.73	1.97491	3.60639	3.00763	2.41798	4.48518	2.78137	2.74063	2.87322	3.07384	3.03601	3.59269	3.33583	4.19166	2.66276	2.50338	3.68917	3.23133	2.74931	3.07831	3.20971	3.75286	2.67355	2.97474	2.78063	3.40963	3.29087	3.34197	3.50989	2.89184	3.524	2.9322	2.10642	3.19018	3.54298	3.61128	4.02709	3.17317	2.89874	2.6839	4.27634	3.56381	2.93408	3.39331
Arpp19	78.1853	66.909	66.7287	87.0562	69.805	88.8643	60.2997	64.585	90.7217	77.0161	78.3713	53.5131	62.4804	62.9738	83.1245	72.095	86.9042	77.4351	110.084	75.0269	79.8794	73.9707	65.9132	73.3349	86.5775	88.8343	73.625	59.1199	82.6275	73.3531	92.2369	92.7974	84.3818	94.1231	98.8462	108.465	63.6384	157.657	92.089	74.8206	119.701	88.4702	95.6055	130.463	95.9424	92.4427	105.582	96.8392	88.7549
Arpp19.1	78.1853	66.909	66.7287	87.0562	69.805	88.8643	60.2997	64.585	90.7217	77.0161	78.3713	53.5131	62.4804	62.9738	83.1245	72.095	86.9042	77.4351	110.084	75.0269	79.8794	73.9707	65.9132	73.3349	86.5775	88.8343	73.625	59.1199	82.6275	73.3531	92.2369	92.7974	84.3818	94.1231	98.8462	108.465	63.6384	157.657	92.089	74.8206	119.701	88.4702	95.6055	130.463	95.9424	92.4427	105.582	96.8392	88.7549
Arrb1	6.78306	4.59929	1.87593	2.1913	4.55459	7.9048	3.17692	5.38959	8.87951	3.22514	8.04772	3.18341	1.50296	3.33984	0.772773	1.04783	0.728611	0.676088	7.22	3.63275	3.78622	4.22103	3.82142	3.20448	1.70257	2.61093	1.52219	1.8918	1.13	2.52904	3.31828	4.22685	3.30959	3.19392	3.83865	4.57706	2.01394	5.0486	3.7174	2.23259	0.830898	0.600292	3.00204	2.27957	2.94644	2.81119	4.89387	2.34398	1.18919
Arrb2	4.18268	8.50601	4.52317	3.73378	4.30424	5.8237	2.24385	4.87651	7.56742	3.32114	6.39805	3.77225	3.43596	3.56983	5.01842	4.32303	5.05736	4.70933	8.14529	4.34012	4.789	4.94974	4.25067	5.11755	5.53437	6.25779	3.92968	3.50691	4.47607	2.85668	3.78152	7.2007	4.5184	6.3384	4.34212	5.12395	5.46282	33.0159	6.22988	6.83244	9.18236	6.72615	5.43683	5.2871	3.73567	4.3776	6.08558	4.23885	4.02079
Arrdc1	6.20702	6.40704	5.9234	4.24926	5.81488	6.68563	3.50025	5.80797	6.33418	3.83291	7.86785	6.10618	4.80154	3.88513	6.22654	5.80945	9.07944	8.66478	6.97589	6.85234	4.20216	7.03684	6.15806	6.99166	7.08367	7.24824	5.55173	6.24839	4.55372	4.48478	5.00889	4.95385	4.96418	4.28455	5.58509	5.56776	7.15397	21.2318	8.66039	6.41162	9.89647	8.85427	5.21912	4.6273	3.95428	5.76405	5.17101	4.89799	5.79233
Arrdc2	1.97168	2.25934	2.79627	3.07491	2.80375	1.89361	0.99481	1.82504	2.35229	2.74071	2.40177	1.19863	1.70748	1.59172	2.4881	3.51414	2.16138	1.94358	2.30561	2.66992	2.49796	2.98565	2.07827	2.05969	2.9837	3.06811	1.63059	1.90843	2.80936	1.84015	1.75084	1.49931	1.62745	2.42342	1.54646	2.11156	2.22478	5.14451	3.26939	2.66198	3.21978	2.26616	1.7851	2.05458	1.26397	2.84284	1.90841	1.88043	1.6503
Arrdc3	6.71136	4.58451	2.68366	7.15805	7.67766	9.06987	5.20588	12.6814	10.0104	8.00824	14.1396	6.62097	2.7644	7.2956	1.19395	3.39206	0.950291	0.888239	6.35969	5.58017	5.54844	8.09468	7.96227	4.63867	4.30067	8.74715	2.49436	3.83879	3.02858	6.33634	4.26323	4.61394	5.6537	6.35321	6.982	5.14133	2.22257	6.15809	5.32444	2.24274	0.974277	0.428659	3.66639	3.6657	7.83135	6.25325	9.1711	5.30286	1.85545
Arrdc4	5.6327	3.84162	1.83501	1.97444	4.58771	2.38805	5.30954	3.89716	3.86483	2.58356	4.46853	7.16495	1.19343	4.17239	0.960457	0.868256	0.77183	1.05036	4.42502	4.49979	3.47165	4.08515	2.70737	3.49137	2.29242	3.62189	1.07499	1.75397	2.31996	2.28312	2.23137	2.14124	1.47906	2.20524	4.19666	2.09507	1.17337	2.88983	2.21172	1.51192	0.645437	0.329156	3.48241	1.41654	3.22348	1.84251	3.87308	2.27588	0.637107
Arsa	7.22897	6.63062	6.53284	5.30367	6.14402	8.5205	5.57364	6.46284	12.3625	4.86987	9.18174	7.78158	6.13538	5.51566	6.16272	5.29103	5.73782	6.13837	10.5533	7.05202	8.10565	8.83578	8.0379	6.95653	6.42322	7.67168	5.54184	5.2333	5.93783	4.84994	6.25218	5.71999	5.72335	6.17932	6.06507	5.69271	8.32838	8.42052	9.0552	8.07393	10.3535	6.11776	5.57571	4.36622	4.15496	4.81844	7.0342	4.59163	7.81843
Arsb	8.83763	6.61742	5.7804	4.04127	5.48262	7.58975	4.90572	7.61405	8.01388	4.43707	8.98362	7.21542	5.09425	6.49301	4.02896	4.50397	2.89305	3.68291	7.39367	7.11335	4.90561	6.66847	5.46823	4.29908	5.63968	5.01016	5.37248	3.63861	3.30153	4.47825	4.66982	6.08411	6.38091	7.05331	7.58976	5.80841	6.02126	9.35821	6.71758	4.80235	4.24847	2.47263	7.10425	4.38017	5.58181	7.09561	5.69772	4.38786	3.7811
Arse	4.44796	4.24961	4.45323	3.58081	4.97059	6.2303	2.9835	3.96312	4.60987	3.3364	6.07758	4.88684	4.79894	3.49219	3.72296	3.09964	4.29201	4.62589	5.87844	4.49499	4.02193	4.9388	4.26334	3.04846	4.90333	4.17044	4.80823	4.85706	4.80372	3.46631	4.18601	4.33636	4.5984	4.33266	3.5048	4.23134	4.69864	4.9033	5.57101	4.63686	5.34025	4.75038	3.55228	1.92675	3.09839	3.40317	4.52016	3.26072	5.0832
Arsg	1.02487	1.98124	1.15977	1.0242	1.42028	1.93733	1.48645	1.81059	3.48194	1.76647	2.32783	1.36253	1.53315	1.06327	0.877158	1.42839	0.718667	0.859847	1.99022	1.02431	1.03607	1.57859	1.50539	0.97255	1.1368	1.12846	1.57841	1.146	0.943105	1.11244	1.77744	1.68723	1.21086	1.21768	1.24592	1.15969	2.10105	1.55237	1.51832	2.17392	1.77705	1.14939	1.16926	0.706678	1.45473	1.09981	0.963341	0.929269	1.74544
Arsk	1.35499	2.36841	0.536673	2.23429	2.39693	3.56168	2.82574	2.98478	4.05029	2.72473	4.73513	2.11217	1.70269	2.04786	0.596909	0.944249	0.767437	0.472492	3.0187	2.31308	2.3492	2.22707	2.97532	1.96089	0.847514	2.845	0.926351	1.48484	1.09103	1.8743	2.10406	2.16483	2.03116	1.82749	2.63561	2.02029	1.40975	2.87338	1.98559	1.10546	0.521468	0.436406	2.04059	1.00619	3.14145	2.30715	1.96144	1.62953	0.728502
Art1	12.4573	22.6811	26.9993	8.81788	5.43004	12.4061	7.88084	11.9352	33.4078	5.56659	11.2326	4.9109	7.21407	9.33876	6.61567	8.81886	6.20625	7.62075	24.1068	4.16395	13.5904	13.9681	9.67881	12.9705	9.17974	6.57576	3.27558	6.22955	8.51798	4.88758	5.51974	4.44077	3.80079	9.41145	5.85428	10.3587	16.9458	5.29384	9.90715	13.0142	25.5582	9.26399	5.96121	12.5905	4.58416	6.58501	6.51157	2.42743	6.43064
Art3	124.928	128.827	143.692	139.82	137.355	148.503	132.921	157.578	176.518	121.574	140	128.922	153.704	148.764	139.474	135.236	166.975	145.324	171.417	131.941	134.896	137.965	123.536	132.209	151.937	181.821	160.265	135.017	165.257	151.411	127.411	112.536	104.567	145.442	104.541	136.552	144.985	36.2213	164.716	155.043	124.725	116.719	120.789	115.608	125.68	144.005	124.17	131.204	143.655
Art4	1.59642	1.12094	2.89909	0.993401	1.13445	1.09876	1.58696	1.41432	1.65623	1.06433	1.31704	1.63989	1.10113	1.27705	1.41718	0.98955	1.2795	2.00674	2.25205	1.87137	2.78163	0.986206	1.62202	0.686024	0.740626	1.2969	2.20974	0.958819	1.35126	1.84857	0.969492	0.970406	1.2145	1.686	0.952095	1.07369	2.13966	8.5957	1.97617	1.62192	1.23058	2.09187	0.989735	1.37565	0.91928	0.610938	0.737308	0.815077	2.13344
Art5	2.52307	4.33159	5.14578	2.90724	1.57944	1.55549	1.55	2.22662	2.66218	1.42798	1.66526	1.1828	1.97889	1.86266	2.13008	2.78919	2.45277	1.59652	1.70636	1.3911	2.43833	3.50573	2.36256	2.25136	2.92398	2.22191	1.12882	1.17906	2.65099	1.34262	0.701715	0.887694	1.51834	2.28557	2.08303	2.50038	2.87767	0.273794	1.73194	2.63603	3.17725	2.00123	2.34583	2.93627	1.12254	1.52758	1.84354	1.01899	1.47887
Arv1	4.36803	4.36034	3.5734	3.86398	4.22899	4.95528	3.47771	3.5283	4.12434	3.08545	4.376	3.49845	4.3353	4.17416	5.48857	4.61937	6.40794	5.55882	7.86796	5.9514	3.80045	4.49101	5.09146	4.73946	4.1698	3.76825	4.63187	4.67061	4.49728	3.59916	4.00278	4.05072	3.88617	2.80051	3.69958	3.50299	6.31973	9.50141	5.27849	5.88849	7.37675	6.7888	3.92125	4.14724	3.2523	3.55005	2.88329	3.15732	5.17226
Arvcf	4.93112	6.00139	5.21088	4.44395	4.96205	6.66363	4.46228	4.1459	8.19313	4.28228	5.7046	4.3878	4.14977	5.79639	5.68133	4.94652	5.89488	4.67372	6.24713	5.98888	6.59276	5.37536	6.29755	4.98324	3.19077	5.58248	5.59722	4.98942	3.66308	3.9053	3.96953	5.32425	5.54578	4.7472	4.95387	4.14388	6.60375	3.16443	7.29447	5.12262	5.96758	4.88747	3.47873	3.66902	4.23473	5.25964	3.46282	3.99905	5.21349
As3mt	9.42955	10.7685	11.773	13.7763	16.3473	13.3265	9.92948	12.2919	11.5297	12.334	13.4847	12.2611	11.7835	12.4014	12.7275	14.2383	16.7269	13.994	11.0071	15.8732	12.7529	12.7071	17.067	13.3882	13.8441	17.8612	13.8195	11.8893	13.7757	11.6101	11.7571	11.5462	11.839	10.0385	11.6962	12.913	10.9217	8.7438	12.7226	12.6993	12.1154	13.8746	11.1403	10.983	10.0215	11.3262	12.9632	13.0957	14.1988
Asah1	22.1368	28.0567	23.5104	24.3259	26.606	26.6752	27.3618	37.1722	45.7795	32.275	36.323	25.7292	21.5216	24.3401	18.8136	24.4755	18.1964	15.7119	31.8085	24.3966	28.1417	28.657	29.6505	23.2381	22.3095	30.0942	22.1756	24.0576	23.0072	23.7589	24.6958	23.1412	24.3038	24.4186	25.5824	25.125	18.5193	18.2194	25.9478	24.8371	16.5866	16.1091	23.7587	20.8396	29.0826	29.7758	30.3441	25.9488	17.7449
Asah2	1.98564	1.70362	1.10335	1.84176	1.46736	1.92345	1.69344	2.62504	3.57222	2.24072	2.22879	0.997114	1.12605	1.6067	1.17055	1.12632	0.857624	0.951734	2.49217	2.30278	2.04705	1.90471	2.07624	2.13517	1.48821	2.01604	1.25082	1.46112	1.38028	1.47789	1.3552	1.87465	1.53972	1.85939	1.32859	1.49773	1.0455	0.571239	1.33341	1.61537	1.20531	0.767804	1.56466	1.09801	1.93663	1.38435	1.87253	1.36017	0.861531
Asap1	3.22474	3.07526	2.2888	2.51449	3.72365	4.51628	2.36962	3.38738	5.78028	3.74912	5.93604	2.82491	1.61946	2.07733	1.25855	1.91325	1.17675	1.0844	4.09442	3.68863	2.71081	3.38086	3.97157	3.00376	2.08662	3.46852	1.82675	1.8861	1.46382	2.12519	2.96973	2.89112	2.34946	3.31323	3.1574	2.58674	1.8169	10.11	3.11802	2.18246	1.07642	0.849555	2.51865	2.12156	2.22738	3.13785	3.02488	1.51838	1.10795
Asb1	1.96182	1.06443	1.2755	1.38721	1.45745	1.38996	1.31027	1.52346	1.76875	0.765613	1.72882	1.29181	1.036	1.24239	0.958819	1.23815	0.293506	0.917118	1.42567	1.61598	0.90369	1.35793	0.948257	1.15917	0.718527	1.80033	0.671579	0.907843	0.459842	1.27645	1.03462	1.25066	1.29154	1.972	1.3275	1.2418	1.43421	2.72488	1.47709	1.35896	0.723235	0.961194	0.96287	2.06157	1.49746	1.22347	0.993729	0.667743	0.648948
Asb10	12.6128	9.76347	16.5616	14.3566	16.0659	11.2614	14.7472	12.2683	4.36584	13.7071	7.01034	15.9357	14.1154	15.6091	14.5104	17.0085	17.8227	22.952	3.14816	14.2504	13.6151	16.2752	10.3271	13.2674	14.9666	11.9657	14.3002	11.5347	14.7836	14.119	13.5076	10.5823	14.5201	12.6286	14.4758	15.8674	11.2281	0.621712	13.4175	12.8713	7.82216	11.9027	13.8728	14.8111	15.8399	13.2324	13.6724	16.7538	14.272
Asb11	21.3083	17.1535	21.8038	22.7564	27.3318	21.9222	26.5343	27.7484	13.0382	23.9294	21.174	25.1102	27.7891	26.8708	25.655	24.6623	29.9833	29.6119	16.4107	21.6897	22.2978	23.0964	22.9117	26.5497	21.3641	40.7178	27.0464	29.9865	29.6208	25.0135	23.4669	19.4928	27.7998	25.5624	22.6383	28.729	21.3746	2.63327	29.8015	24.4653	19.5135	24.2769	24.1309	18.8255	29.5163	24.3041	32.2656	27.5844	25.5257
Asb12	10.1107	8.95586	14.6436	12.7791	9.52461	9.01827	9.30786	10.5082	9.55468	10.6725	8.91744	10.4809	9.46542	12.8932	11.3852	12.0785	12.0629	9.94757	8.47124	10.6982	10.2242	12.0827	9.44602	9.92084	9.32901	9.30186	15.0075	10.3021	10.8593	12.0284	8.91819	8.79014	10.2511	11.1749	10.6912	9.9511	11.3972	0.978693	13.2712	12.1532	8.66047	10.3325	12.7772	11.1282	8.70398	12.4934	11.1004	10.5519	8.76856
Asb13	3.51277	2.26998	1.64144	1.56792	2.66894	2.68897	2.9892	3.08876	3.64281	2.89129	4.19673	2.61714	1.30757	2.30088	0.646812	1.03733	0.357672	0.586749	2.28027	2.91603	1.8853	2.35098	2.53812	2.27539	1.53232	2.48615	1.12085	1.33876	1.00789	1.59176	1.90554	1.73673	2.08103	2.18257	2.2792	1.68273	0.892088	7.60458	1.76186	1.21719	0.350536	0.476703	1.72918	0.923252	2.32506	1.71966	2.71133	2.33379	0.553576
Asb14	10.7686	10.9041	10.7146	14.1319	15.8515	9.89435	12.883	13.0463	11.0733	12.7166	10.9232	11.5215	12.3656	14.0643	11.3459	11.1952	10.7842	8.51408	6.75362	13.3266	12.3402	14.0371	13.3444	10.8466	13.8633	12.4484	11.5809	12.1137	11.7525	13.8294	10.1309	9.779	14.2435	9.95068	10.5094	12.2401	9.34424	1.38843	12.3237	11.0169	6.94948	8.1682	10.1773	8.5916	13.0907	11.8401	10.4447	10.5682	9.74666
Asb18	5.85445	8.3098	6.53284	5.60891	5.09823	4.15101	3.05922	7.43669	3.49881	5.26472	3.76881	4.90346	5.32121	7.614	9.36518	4.10511	4.00782	5.1013	3.22942	5.04326	4.26898	6.16497	5.32311	3.69566	4.5786	5.47977	6.14421	4.1707	7.09729	6.45667	4.48432	5.19999	5.52599	5.18377	4.88919	7.00915	7.23254	0.231333	6.71393	7.17683	4.20471	2.52088	5.29693	6.40757	5.78081	3.70943	5.54697	6.98948	6.3904
Asb2	167.828	150.597	126.853	123.94	144.11	119.929	166.378	145.145	66.8916	119.592	88.2073	187.872	216.575	193.885	157.607	111.179	183.33	252.437	98.766	138.948	104.778	168.021	129.149	151.126	120.724	168.503	183.656	208.396	215.69	130.636	170.513	134.956	131.207	115.884	144.586	163.077	212.069	14.1436	148.361	184.061	125.39	198.751	143.114	115.209	161.27	88.345	140.27	174.168	187.04
Asb3	3.08436	3.2258	2.83738	3.45536	3.86081	3.34474	3.82227	4.78711	5.44907	3.37274	4.38335	3.49548	3.29621	3.71056	2.40195	2.87246	3.81315	2.02693	3.45645	3.42484	3.13315	3.91174	3.72794	3.11581	2.83268	3.06747	3.06094	2.821	2.6094	3.0046	3.11812	2.73631	3.44591	2.92993	4.11259	3.1525	2.2845	5.21445	3.4096	3.50671	2.56258	2.6838	3.15574	1.99492	3.34252	3.18898	3.64006	3.39033	3.34913
Asb5	1.72166	2.11797	1.11582	1.32949	0.803805	0.671688	0.687151	1.69361	0.239041	1.03411	0.648042	0.837522	1.10257	2.33474	1.43412	0.467442	1.03421	0.689391	0.118198	1.095	0.553787	1.2142	1.11832	0.891144	1.4853	1.62233	1.02887	0.952845	1.80035	1.55512	1.36984	0.778855	0.849465	0.668446	0.951362	0.802169	1.40379	0.189659	1.09383	1.09813	0.324337	0.315053	1.1071	0.639222	0.999716	1.05814	0.700277	0.731975	0.84149
Asb6	4.14795	4.11711	4.96946	3.10905	4.10801	3.88019	2.51159	3.97438	5.43035	3.27935	4.05383	3.61303	4.1707	4.0372	4.78422	3.7062	4.6986	4.64317	4.46585	3.74148	3.78434	3.65112	3.40525	3.78176	3.83738	4.50995	4.19147	4.04285	3.9511	3.02549	4.00694	3.52867	3.80101	3.46769	3.93833	3.6179	4.98093	8.10029	5.10089	4.81607	5.38886	4.76143	3.8016	2.90208	2.72501	3.47648	3.62713	3.22948	3.94257
Asb8	23.5957	26.2107	28.3902	27.1553	23.4094	25.0363	23.9819	27.2914	29.8445	24.5943	25.1094	23.2127	24.2172	23.8498	27.4811	25.1029	29.7797	28.4587	25.7192	25.3317	23.5473	25.2556	22.5353	27.3988	22.0238	26.1021	27.6998	26.3129	26.7996	21.9573	25.2101	22.2486	26.1035	22.252	25.2523	25.3736	27.4754	20.7351	29.2539	28.7575	25.8401	26.9277	25.6147	23.3857	24.3685	26.1271	25.8195	24.3179	30.9312
Ascc1	9.8541	9.61974	12.3937	10.7249	10.6778	13.8059	8.28436	11.1207	11.5619	8.4019	11.8495	10.2802	10.2988	10.9566	12.5795	11.8346	15.8231	13.91	10.2126	11.3532	9.01328	11.351	10.3311	11.3779	10.717	11.5766	11.4532	11.9252	11.6846	9.09862	10.7436	12.2728	9.87546	9.22525	10.5139	12.162	14.9497	15.6247	13.3645	13.4444	21.9718	14.8767	11.0869	13.0193	9.48589	12.7964	11.2154	11.0835	12.2035
Ascc2	4.99184	4.60803	5.52478	4.29754	4.95654	5.35566	5.37739	6.63068	7.48753	5.23628	5.2299	4.30057	4.20366	3.82968	2.98573	3.57803	2.94035	2.70139	5.55794	5.07708	4.45091	4.89475	4.68273	4.36495	2.99007	5.2993	3.66772	3.8553	3.32707	2.75094	3.76909	4.55007	4.24665	4.3475	4.57754	3.30956	3.4078	7.69943	4.74614	4.32863	2.93873	2.65283	3.78818	3.14567	4.51478	4.15706	4.79755	3.91659	3.62066
Ascc3	2.64702	2.15246	1.22505	1.30887	2.401	2.86486	3.05843	3.4296	3.07652	2.51348	3.20279	2.35981	1.64465	1.97988	1.17842	1.12619	0.962652	0.935861	2.39896	2.56553	1.95203	2.35955	2.40847	2.04268	1.55657	1.7551	1.24551	1.73518	1.54484	2.19864	2.36013	2.18227	2.36949	1.9794	2.58016	1.87618	1.46946	5.73141	1.33813	1.21396	0.948641	0.813314	1.96467	1.314	2.33373	1.93969	2.14159	1.53598	1.20496
Asf1a	4.67324	4.8436	4.42952	4.21152	4.78633	4.97037	5.24806	6.40452	6.36573	6.09951	6.29492	5.09081	3.95001	4.75609	4.74105	4.2597	4.31446	3.15315	7.19123	5.32963	5.7347	4.51812	5.4655	4.44123	4.19497	5.94458	4.60269	3.89061	4.5117	5.0524	4.91928	5.20043	5.00604	4.18997	4.7947	4.34252	3.92495	5.7447	4.14746	4.70749	4.05452	3.73572	4.60446	4.69411	5.86685	6.65593	5.31117	4.44	4.26228
Asgr2	1.55983	2.88276	1.16694	1.81856	2.42299	2.35533	1.04624	4.72199	2.68477	1.34425	4.19077	1.12903	1.2869	1.90498	1.89344	1.38031	2.51948	1.87665	1.76694	1.40653	2.26895	2.43836	5.73873	1.35684	3.77539	3.13231	2.1419	1.59774	1.43539	1.11426	2.59335	1.90645	1.83647	2.37638	2.6688	2.74553	2.11408	2.4677	2.57872	3.87421	5.2846	2.89561	2.80777	1.67304	1.76301	2.64721	4.014	0.984218	2.51185
Ash1l	5.3025	5.4053	3.60049	3.98828	6.64888	6.48877	6.15688	6.38452	8.20182	5.684	8.0566	5.4763	3.15937	4.43945	2.48858	2.7112	2.3154	2.18477	6.83109	5.37062	5.10517	5.14641	6.38994	4.8139	3.51673	5.92955	3.01142	3.32558	3.14925	4.30816	4.77151	5.21093	5.12343	4.46008	5.54393	4.5216	2.96351	7.08103	3.78187	3.20495	2.4829	1.85892	4.18557	3.24816	5.4493	5.4377	5.31711	3.69976	2.34409
Ash2l	12.7282	12.6071	11.8442	11.6554	13.2578	11.9119	12.4727	12.0898	13.3308	11.5775	13.8372	11.7956	11.7026	12.0282	11.0577	10.2225	11.4301	10.9597	13.585	11.2269	9.40864	13.6594	11.5452	11.0019	10.2006	12.9365	12.2421	10.7393	10.8802	11.1861	11.6382	12.7007	12.5091	10.7969	11.8572	12.0688	10.6623	16.1112	12.5296	12.131	12.4484	9.61284	12.4083	9.2927	10.9931	11.9808	11.4308	11.6499	11.0338
Asic1	1.37625	0.845115	1.54573	0.975073	1.09736	1.72939	1.05537	1.42072	0.888567	1.03987	2.11706	1.27644	1.18456	0.710503	1.09632	1.24997	1.66573	1.31832	0.939713	1.13964	0.840489	1.25686	1.21235	1.28816	1.2687	1.27771	0.758456	1.09204	1.02791	1.11295	1.29347	1.30367	0.950216	1.13158	1.29498	1.21231	1.09571	0.702485	1.24967	1.43047	1.1051	1.53702	1.39383	1.57508	0.909923	1.55788	1.83109	1.02034	0.806475
Asl	5.38923	5.83434	5.54982	4.41643	3.62888	5.62783	3.28297	5.7066	6.02057	4.52068	5.80175	4.23806	5.43829	4.54857	5.92582	4.76421	7.10177	6.528	5.98288	3.98163	4.38573	4.46437	8.05824	4.83293	6.18382	5.84394	4.76136	4.93085	5.60399	4.59886	5.26461	3.5571	4.2344	4.96694	5.02301	4.62044	6.53508	8.48962	6.85264	5.52239	8.58346	8.11461	4.99268	5.883	4.46245	3.83249	5.36173	3.85278	7.2563
Asmtl	20.0412	20.6512	26.3543	19.5391	17.6526	21.5019	10.5706	16.0729	18.1462	13.1623	18.1254	18.5364	24.6151	18.6166	27.5639	22.3147	31.0221	30.369	25.2354	17.8043	15.6967	20.3763	16.6831	20.563	27.192	18.3842	27.0906	21.422	24.2391	19.161	23.1531	18.1141	23.6067	21.5155	20.9917	26.2419	24.502	17.7718	23.8813	24.6666	38.1869	35.3651	25.2382	26.2204	18.916	20.8267	24.1166	22.2264	29.8144
Asna1	27.1445	25.0399	36.2932	28.825	25.5925	39.7531	25.0957	28.8876	24.4441	27.0812	27.2066	23.3651	28.4969	25.6839	33.3161	27.4199	35.7621	35.1516	30.2173	28.5474	27.6308	27.4043	31.6321	28.874	25.4157	24.5415	29.7371	31.5717	27.0695	24.7397	27.6584	23.9533	39.5462	30.5203	38.6293	38.638	37.4184	31.1167	36.0024	34.0356	37.4361	44.2899	26.8482	26.8386	26.6705	27.745	40.318	31.4914	36.2625
Asns	0.334242	1.53911	0.926696	0.417543	0.635774	1.59379	0.336294	1.24864	2.5039	0.256049	2.4542	0.388825	0.487895	0.393633	1.06016	0.776407	0.673092	0.347614	2.56629	0.62359	0.39421	0.571342	0.718402	0.792962	0.384483	3.19803	0.322254	0.368216	0.461365	0.694606	0.975135	0.671174	0.748693	1.00179	0.857833	0.726784	1.07922	12.5895	1.02985	0.818073	1.88004	0.740104	0.889791	1.1583	0.421733	0.725352	0.527834	0.483856	7.0579
Asnsd1	19.8529	16.7912	17.7018	16.8679	18.0741	17.1177	13.7708	16.3935	18.6564	17.4905	18.1133	19.4307	16.5861	17.8607	16.5518	18.4569	20.4148	19.2551	17.7343	15.2898	17.8905	18.3023	17.0624	18.106	14.2347	18.8744	18.5737	17.1622	16.8168	15.2195	17.2968	15.2774	17.1313	14.2824	18.495	18.4423	15.5245	16.5225	17.4197	18.9884	15.3894	16.7161	19.4023	14.6609	15.5915	19.2526	18.3427	16.702	13.5903
Aspdh	0.809993	0.532791	1.49704	0.404681	0.616239	0.579352	0.444492	0.573882	1.23695	0.542898	0.581282	0.376878	1.23366	0.953844	1.09418	1.07516	0.815576	0.99098	1.22333	0.982197	1.05085	0.745482	2.72907	0.832646	1.22282	0.574076	1.20691	1.36186	0.621144	0.683782	1.2958	1.1313	0.62795	0.54615	0.328213	0.628926	0.581191	0.24538	0.912923	0.616728	1.19886	1.1956	0.616036	0.200468	1.27732	0.405614	0.63947	1.0822	1.26228
Aspn	3.65709	4.59656	1.3881	2.36031	4.52149	9.29138	3.55403	6.03599	11.3703	5.82185	19.6594	5.6723	2.78513	3.08058	1.58418	4.45988	1.75485	1.45421	5.63868	3.24085	4.20539	4.16745	5.20483	4.51874	2.69493	2.95642	2.48417	3.8697	1.33211	2.7015	4.21604	6.50522	4.29264	3.80195	6.48357	5.39583	4.4281	3.73911	5.97732	5.37043	2.8419	2.26979	4.62431	3.05509	4.21765	6.98236	7.49953	3.81769	2.24404
Aspn.1	3.65709	4.59656	1.3881	2.36031	4.52149	9.29138	3.55403	6.03599	11.3703	5.82185	19.6594	5.6723	2.78513	3.08058	1.58418	4.45988	1.75485	1.45421	5.63868	3.24085	4.20539	4.16745	5.20483	4.51874	2.69493	2.95642	2.48417	3.8697	1.33211	2.7015	4.21604	6.50522	4.29264	3.80195	6.48357	5.39583	4.4281	3.73911	5.97732	5.37043	2.8419	2.26979	4.62431	3.05509	4.21765	6.98236	7.49953	3.81769	2.24404
Asrgl1	10.1115	8.17706	8.68173	8.40781	7.70701	8.03737	8.38415	8.47134	7.82572	6.93288	8.4341	7.05727	9.35847	9.99539	8.85636	8.77307	10.0326	11.2559	6.35393	8.30285	7.99106	9.25789	7.91037	9.03468	8.93002	8.70959	8.96608	9.89772	9.93307	7.50569	8.93906	9.04611	11.3871	10.0033	10.0041	10.0064	9.37359	5.63449	9.98275	9.75431	8.71761	11.2314	11.0641	8.3026	9.21849	8.98139	8.79897	12.4994	11.2316
Ass1	2.24861	3.31704	1.18056	1.17581	1.02948	1.68314	1.42055	1.21254	1.30068	0.856257	2.28643	0.401488	1.19475	2.18622	2.12855	1.18695	1.54012	0.662206	1.89558	1.18536	1.33219	1.32017	35.3228	1.41427	1.59027	1.04238	0.907516	1.03693	1.37146	1.49762	4.42914	1.27373	0.851445	7.08794	2.54288	1.86391	1.18193	1.47328	2.15738	0.9983	2.13632	1.73683	3.43643	2.85408	2.52367	1.45343	3.63341	2.56789	1.32019
Atad1	23.5185	25.25	18.5163	25.7107	26.7592	25.8505	28.2113	32.6457	35.9004	27.4111	29.6513	23.3392	21.2744	24.8148	14.8687	17.7749	13.864	13.2135	27.9833	25.5211	25.7114	25.7116	25.679	25.7345	15.7975	27.8092	20.9249	20.9221	19.1246	21.9378	22.6306	22.3773	25.1085	23.8014	24.3906	23.7733	16.944	21.2869	22.5078	19.7985	11.7936	10.4347	23.8974	18.463	28.0929	26.0081	30.3949	22.6726	16.2236
Atad2	1.01772	1.19023	0.641985	0.809957	1.44117	1.61762	0.806789	1.23089	1.89996	1.23446	3.03412	1.39444	0.60286	0.754671	0.4716	0.70546	0.569295	0.470431	1.32372	1.28697	0.826879	1.36798	1.76045	1.35929	0.76423	1.07193	0.515384	0.786808	0.546305	0.778454	1.0536	0.918215	1.00351	1.03379	2.00869	0.957256	0.311027	7.58209	0.917843	0.959496	0.636072	0.326277	0.946131	0.58785	1.07017	2.10484	1.10129	0.780762	0.352443
Atad3a	8.61428	9.76719	9.457	9.38108	10.8466	8.63937	8.32467	7.67126	6.55818	8.84962	7.22668	8.25653	8.80685	9.37312	10.9887	9.22822	11.0129	9.72658	7.4956	9.22374	7.42107	9.29552	8.30568	8.55238	6.6039	9.33215	10.9069	9.49538	9.26257	7.68007	8.98828	8.01962	10.7935	6.39866	9.4291	7.06791	11.6565	13.1048	9.56285	10.4351	9.23064	12.2703	8.0121	6.67518	8.48427	8.55782	8.69958	8.91489	13.8767
Atat1	1.99252	3.18311	2.56479	1.36893	2.9372	2.82063	1.18459	2.50257	4.2386	1.81254	2.69497	2.04743	2.11808	2.0206	2.28213	1.38852	2.19434	1.98076	4.63956	2.74151	2.40875	2.66355	2.08343	2.2453	1.86222	2.55958	2.13935	1.73288	1.48976	1.22925	1.87513	2.00043	2.53186	1.82882	1.78305	1.70199	3.3955	5.08043	2.20851	2.41123	2.31025	2.47332	1.32604	2.46593	1.96402	1.66305	1.79171	1.55306	1.97951
Ate1	5.7352	5.83679	3.78608	4.45046	5.36162	6.50339	6.43595	7.57722	9.28927	6.2288	7.90816	4.88195	4.02175	5.8118	2.83474	2.92439	2.42961	2.20794	6.05692	5.44156	5.47734	5.76951	6.65509	5.04445	4.53578	6.7044	3.70268	4.05543	3.41117	4.88752	4.88421	5.93574	4.57979	4.6855	5.61207	5.17113	3.11146	8.67302	4.88849	4.15423	2.51236	1.73647	4.60708	4.53624	5.58212	5.9781	6.27159	4.4085	2.7249
Atf1	12.0973	11.6634	10.9379	11.6051	11.5322	13.9439	12.8619	15.3541	18.7231	12.7357	15.7541	11.1024	10.2137	11.9624	10.7579	11.0179	9.94782	8.00058	15.1822	12.1699	12.2794	12.883	12.7967	12.4254	10.1325	15.2417	11.5181	12.2022	10.4668	10.5338	11.4413	11.9166	10.8293	11.7971	11.7483	11.561	9.86949	25.5785	11.9749	12.6722	10.1488	8.58339	12.651	11.1573	11.3895	13.83	14.342	12.0532	11.5009
Atf2	5.02879	4.97935	2.91479	3.95307	6.33416	6.03134	5.51961	6.58862	7.11863	5.84897	7.41461	5.25072	2.6622	3.05746	0.821292	1.68504	1.18096	1.23808	5.14087	3.91302	4.77376	5.28985	4.74525	4.48115	2.38088	4.88979	1.67706	2.56016	1.58016	3.51272	3.63605	4.14412	4.46976	4.10807	4.57272	3.57184	2.02416	11.6301	3.67771	2.1214	0.871448	0.86414	3.58235	1.86716	5.01994	4.91397	5.45566	3.40084	1.72027
Atf3	2.07308	2.25913	1.18427	1.97217	1.91097	7.22857	1.60811	1.66394	3.15759	1.27124	3.56552	2.75481	1.25243	1.7137	1.66493	2.21462	2.77731	4.43397	3.5226	3.11275	1.60807	2.13877	1.95924	1.98619	1.65093	1.78009	2.23284	3.99432	1.84349	1.25827	1.8572	2.44339	2.07108	0.967854	2.76259	3.12073	1.5447	8.3696	4.0985	4.58606	2.93875	2.31123	1.30995	1.90951	1.47133	2.48568	3.30526	1.59817	3.01942
Atf4	60.1158	70.3509	70.1715	59.1704	62.9959	79.71	44.2121	53.4511	68.4128	52.8637	74.2426	59.8465	56.9306	58.8871	68.7702	63.3299	76.5218	76.565	76.7443	69.3193	62.0963	66.942	66.6746	77.8374	62.1126	76.2299	75.1097	71.1991	66.9452	52.8173	64.9319	73.4117	72.1393	49.7803	75.215	71.2174	67.6403	108.459	75.8506	81.2705	94.4077	79.8387	61.8978	65.4697	55.1985	75.7095	74.7383	65.7164	72.2814
Atf5	27.9253	35.46	33.6659	25.1015	23.6911	34.6612	20.7622	23.6884	35.4817	17.9958	40.6461	21.9478	24.7429	30.0402	29.9123	26.4144	27.3654	30.5685	33.8583	27.4308	34.8575	28.3933	28.7285	27.5086	27.1813	26.3141	25.3231	28.8863	27.9205	23.5477	30.587	40.598	31.9349	32.1371	28.5711	34.6234	38.0764	26.1234	36.7174	34.4726	64.6532	32.8849	34.7542	36.939	27.4301	32.5407	38.6628	25.5212	40.2003
Atf6	4.12872	3.26553	2.17454	2.42561	4.71851	5.80641	5.07073	5.26538	8.37101	5.19317	8.21695	3.05319	1.54248	2.60207	0.755077	1.15975	0.632004	0.589827	5.08167	3.279	3.36388	4.13775	4.58547	3.28803	1.70402	2.91829	1.61964	1.9682	1.34004	2.23059	2.70317	3.27939	3.7206	3.76271	4.61246	2.88578	1.8015	8.19417	2.80768	1.74797	1.14962	0.498672	2.6583	1.61592	4.56198	3.55423	4.26466	2.8183	1.15814
Atf6b	12.6115	12.148	13.0082	9.8468	11.7446	13.0921	8.3392	10.4414	16.2814	7.64848	14.3892	10.9218	10.6887	8.09669	10.6641	9.46856	11.2268	11.991	16.4692	11.2744	10.164	11.942	11.2485	11.7394	10.0682	9.35724	11.5604	11.2275	7.97866	7.28591	10.4348	10.0245	10.0957	10.4737	10.8602	8.93705	14.8618	32.501	15.0064	12.6328	15.7639	13.2928	10.0521	8.51995	9.63481	10.5046	10.3731	8.19225	10.9937
Atf7	4.72631	3.49425	2.4349	2.37823	5.1489	5.19489	3.78192	4.57905	5.14908	3.44659	6.53599	3.64494	1.98225	2.70523	0.576582	1.34245	0.898532	0.909891	4.56779	3.88479	3.22763	3.37677	3.69784	3.62262	1.53979	3.47857	1.4861	1.87995	1.84767	2.58859	2.71547	3.29825	2.53711	2.85299	3.51583	2.74895	1.38733	5.43682	2.5484	1.39139	0.675135	0.718541	2.39826	1.25174	3.30757	3.15319	3.47096	2.41807	1.25161
Atg10	6.40024	6.11021	7.60481	8.46749	8.1759	5.41014	7.34415	8.23534	5.74444	6.97826	6.62502	6.83614	7.80988	6.33823	7.02302	6.7481	7.33229	7.52826	4.1194	6.75731	8.3377	6.63679	7.09787	6.3841	6.55693	7.53872	8.14683	7.26151	7.9644	7.19811	7.3511	7.73379	6.9925	6.89904	7.13232	7.1841	6.78414	3.349	7.44399	6.31332	4.82289	6.32454	6.70452	7.12896	7.70823	7.43023	9.1881	8.21199	7.65054
Atg101	13.1367	14.8417	17.2602	14.3297	12.957	14.552	8.15781	10.7226	16.5284	10.5682	13.7331	11.7777	14.5445	14.1766	19.4385	16.2946	22.3582	21.8518	19.3393	13.8417	12.7538	14.8181	13.6435	13.5821	17.0732	14.7397	13.9407	13.3122	16.4299	12.8302	14.1606	15.1015	16.0231	13.4788	14.3837	16.2245	18.5892	19.1223	19.0125	18.3324	28.6505	20.544	15.7221	18.2301	11.7034	14.9073	15.0893	12.1262	17.821
Atg12	10.5843	13.9334	12.4415	11.495	12.7617	14.912	13.9364	15.3389	20.6549	12.1625	14.4906	11.0618	11.9127	12.7165	12.2435	10.8598	10.0879	9.77551	18.9522	12.2783	13.9229	13.2889	13.6704	14.4589	12.6295	14.383	12.5912	13.1995	13.2352	12.5557	12.9415	11.8493	12.3988	12.0308	11.7261	11.9717	13.2598	16.0062	11.9699	12.9251	12.1041	10.55	11.8421	11.3464	10.7837	12.6746	11.9297	11.8625	11.1138
Atg13	15.0938	14.4953	11.7185	12.6658	17.5525	14.4519	14.4303	16.1746	19.1307	15.7809	17.6287	15.4462	11.8159	15.7222	8.47197	9.78801	8.97452	8.79072	12.9432	13.9344	13.2769	17.0083	15.3266	15.3865	9.06618	18.4837	12.1911	12.411	11.7038	11.757	10.6708	12.1911	12.3564	12.2067	13.7624	12.0417	13.0415	12.16	15.5574	12.9669	7.23673	5.64703	10.847	7.43535	16.1333	12.7164	15.527	10.6675	9.00347
Atg14	2.18203	2.46665	2.29364	2.29611	2.01146	2.39734	1.72722	2.90681	3.25505	2.18796	2.68966	1.5377	1.98942	2.39685	1.80794	2.03023	1.56858	1.70974	3.18493	2.25475	2.27163	3.06234	2.53389	2.50877	2.40298	2.1413	2.01918	2.32116	2.34583	2.34229	1.866	2.14329	2.0987	2.4196	1.67074	2.39037	2.07752	3.31785	2.93759	1.75629	2.34792	1.67252	2.18315	1.84638	2.30823	2.2854	2.33601	1.42992	2.08931
Atg16l1	7.71877	7.75124	8.82242	7.84282	8.78848	7.29546	6.5358	8.09661	9.49589	7.68709	8.328	7.93612	7.44624	7.37338	7.26718	7.02557	7.03641	7.63646	9.07717	9.31954	8.01119	8.72864	7.22543	8.89464	8.19738	8.57713	7.98314	8.40119	7.61032	6.47371	6.70397	7.74048	8.28422	7.40337	7.16458	7.72429	9.23069	14.03	8.63501	8.06076	7.37767	8.18334	6.86073	5.75944	7.68731	7.84173	8.95861	6.77823	8.45453
Atg16l2	2.02413	2.1024	1.85659	1.19776	1.30703	2.24785	1.37395	1.29686	2.11528	0.856913	2.09966	1.90853	1.4807	1.52646	1.40794	1.12419	0.92518	1.70103	3.86182	1.759	1.35698	1.9191	1.16964	1.51645	1.51651	1.86873	0.980432	1.14891	1.83813	1.36986	1.02265	1.8137	1.21152	0.81422	1.07928	1.46435	1.7199	5.51872	1.6092	1.28634	2.1446	1.60837	1.26406	1.34489	0.856924	0.826955	0.925305	1.10327	0.996116
Atg2a	5.72189	5.70185	5.90043	5.25864	6.27721	5.81551	5.06241	5.42648	5.76207	5.12036	5.75161	5.27169	5.02158	5.61572	4.21287	4.71416	5.1405	5.70359	4.58215	5.16297	5.03809	5.72083	5.3755	5.17264	4.3054	5.1828	5.55125	4.96519	4.5694	4.31192	4.70737	3.91925	5.24444	4.98265	4.98411	4.62007	6.27638	7.05313	6.21324	5.98841	5.11116	5.41501	4.38228	3.68768	4.85496	4.08436	5.32334	4.83403	5.10416
Atg3	17.7441	19.0217	21.352	16.7721	18.2351	20.3712	14.6532	16.8376	22.2668	17.7268	21.1982	16.7233	17.01	16.238	20.2834	18.126	19.0115	15.5876	20.9323	18.787	17.6952	20.1732	17.6674	18.1385	17.6238	20.6813	17.5188	15.8939	17.7846	15.6883	17.8049	16.7834	18.5333	16.9193	21.6398	17.5747	15.9959	31.6363	21.9373	21.0503	15.8589	13.8547	18.7997	17.6239	17.0045	22.1585	22.2642	16.1398	19.0615
Atg4a	5.20407	5.14062	4.43708	5.56802	6.12064	6.56364	6.73667	4.60567	7.41095	7.22383	7.54002	5.7951	4.87852	4.58486	5.1661	5.45761	4.63494	3.89332	6.0752	5.86993	6.45166	6.25253	6.25152	5.76783	4.6268	5.06795	3.72911	4.93375	4.30452	5.15457	5.51821	4.90068	4.77432	4.71497	5.28828	4.85887	5.21627	6.31814	4.97063	5.406	4.37487	4.84598	6.68969	6.94724	4.45475	5.55059	6.49299	5.29509	4.03949
Atg4b	6.14458	7.02226	6.01907	5.81886	6.41412	6.62458	5.05831	5.76856	7.22031	5.34723	7.29757	5.96256	6.62574	5.73623	6.11629	6.23047	6.94332	7.74009	7.23236	6.31637	5.15421	6.04195	6.06452	6.67728	6.24508	6.54831	7.377	6.9291	6.18533	4.88784	6.22004	6.59469	6.48431	4.4268	6.24939	5.13266	6.77464	11.0052	7.94704	6.79337	8.01278	7.69293	5.72464	5.37549	5.29719	6.28209	5.70389	5.25702	6.57915
Atg4c	1.81525	2.10094	1.32444	1.45609	1.82639	2.6309	1.73028	2.56606	2.62663	2.16824	2.57924	1.9561	1.27334	1.63149	0.976451	1.50276	1.1183	0.841658	1.47913	1.52402	1.99444	1.93463	1.84813	2.22128	1.15396	2.56462	1.02999	1.86128	1.64845	1.39603	1.61845	1.57651	1.82731	1.41746	2.07133	1.66939	1.33676	2.77851	1.40008	1.68364	0.763664	0.461568	1.50423	1.2416	1.60481	2.1531	2.0117	1.3086	1.22832
Atg4d	20.0296	18.9065	22.7869	19.5428	19.897	19.9723	15.0533	16.4393	14.2267	14.8912	17.3631	19.686	20.934	17.9082	22.979	23.2337	28.8764	29.1595	18.696	18.735	17.5598	17.636	15.8393	21.149	18.7759	18.596	25.8547	21.268	19.1714	15.6016	17.2932	17.0169	21.328	16.7992	20.5823	19.1438	25.7691	14.3655	23.1111	24.1418	24.6015	29.6895	19.413	21.3614	16.4155	18.5386	18.5378	18.7534	25.9461
Atg5	4.69406	5.66727	5.87566	5.39841	5.30614	5.90117	5.66354	6.87538	7.36494	4.81746	6.89014	5.15217	4.58465	5.42265	6.17524	5.92871	6.21018	5.30714	8.32126	6.76879	4.48816	5.76702	6.23834	6.12071	5.63408	6.25694	5.70973	5.83395	6.13313	5.38246	6.49495	5.8564	6.75145	4.97788	6.49075	5.76017	7.01903	8.82523	7.7311	6.43732	8.36966	6.88122	6.30395	5.02914	4.80661	7.40231	5.74356	4.77622	6.86005
Atg7	1.88519	1.59445	2.16411	1.86808	2.32476	2.14257	1.4993	2.1671	3.45107	2.03776	2.41317	1.69498	1.80685	1.93795	1.3682	1.25965	1.48396	1.30187	2.38895	1.69004	1.39058	1.91585	1.83756	1.61464	1.36455	1.65598	1.66354	1.16717	1.21288	1.5314	2.46281	1.85793	1.85816	1.68074	1.96168	1.49628	1.99462	8.45036	2.4853	2.18975	1.33376	1.19635	1.66234	1.06776	1.54211	1.75221	1.84178	1.15283	1.8374
Atg9a	17.2329	18.0362	18.7673	18.3884	20.3756	18.2564	16.3418	17.3562	20.2466	16.2865	17.7542	15.9373	15.9933	17.4983	15.7917	16.5897	17.6059	18.118	16.5762	17.758	16.5256	18.445	16.1792	18.0157	13.5965	17.4174	19.4199	16.9183	16.1771	13.7915	16.6232	14.6588	16.4009	15.9131	14.6066	15.632	20.4508	12.0535	21.1546	20.4193	19.4628	17.422	15.7017	12.1863	16.2924	13.9616	17.0851	15.3778	17.3129
Atic	22.9312	20.9903	24.0957	24.3682	20.6881	24.1124	20.6	27.5254	24.9662	22.4553	23.7397	21.8279	22.1558	21.6778	24.4942	20.1584	23.7719	24.3267	23.0387	21.5289	20.8368	25.1142	21.7123	25.0897	19.0336	24.4176	22.1811	23.6866	22.2952	19.2948	18.699	19.3852	22.5572	20.9903	21.5714	19.2618	24.4903	40.5826	27.4513	27.3992	24.057	22.6946	20.3383	18.3533	26.3379	23.293	22.2961	21.2097	21.5999
Atl2	9.35344	12.0827	8.07753	10.4015	12.6439	11.8996	11.1502	10.4293	19.5895	10.8142	14.2853	11.4876	9.2548	10.0977	7.75474	9.43369	9.78459	8.72408	19.1073	11.4575	10.9592	11.3615	14.3764	11.6592	9.128	13.9987	9.77729	10.7755	9.40093	9.70914	10.5417	10.7435	10.126	9.56525	12.0548	10.8602	8.25164	14.1909	11.0799	10.7086	10.5996	7.50057	10.8115	9.08113	11.645	11.4612	12.7333	9.78413	10.8067
Atl3	4.92034	3.34797	1.09896	2.16287	3.07164	6.48954	3.47182	6.04762	9.49272	3.82596	9.83415	4.05404	1.58484	2.02594	0.625823	1.50264	0.838126	0.733291	5.65763	3.16807	2.78812	4.01319	5.06748	2.79102	1.53201	3.00874	1.69262	1.69886	1.02131	2.57312	2.85147	3.60458	2.4956	3.21834	4.58748	3.41308	1.19452	8.4055	2.95255	1.62985	1.31425	0.580868	3.03897	1.97801	3.99104	4.41873	4.96592	2.6695	1.34907
Atm	1.44362	1.25081	0.652698	0.876266	1.74209	1.64705	1.34498	1.58388	2.39718	1.32916	2.30241	1.12072	0.434432	0.75058	0.171251	0.370155	0.203411	0.279178	1.48384	1.38352	1.21841	1.61679	1.81139	0.882152	0.884013	1.06682	0.444401	0.602687	0.374233	0.794411	0.81719	1.08463	1.07576	1.10185	1.26282	0.826942	0.333488	7.83997	0.838342	0.424018	0.168871	0.127585	0.752045	0.494222	1.14465	1.16914	1.08993	0.790513	0.281489
Atmin	2.88399	2.12973	2.19185	2.63365	2.89473	2.83503	2.28983	2.74108	3.23917	1.98087	2.90238	2.35025	2.05711	2.35345	1.76455	2.0287	2.12262	2.01517	2.67008	2.37219	2.68833	2.65652	2.75535	3.00087	1.68617	2.61466	2.00938	2.07034	2.02074	2.23333	1.92202	2.0822	2.24767	2.33993	2.22476	2.2307	2.11135	3.77855	2.69337	2.80207	1.98933	1.83009	1.94422	1.59818	2.14053	2.47446	2.27734	1.84876	1.87874
Atn1	4.92918	5.32489	5.10327	3.73139	4.7067	5.68987	3.70965	3.89469	5.39917	3.42098	5.83609	4.0197	4.05146	4.52155	3.77544	3.77022	4.72667	4.46968	5.1417	3.78334	3.59173	4.45367	3.92935	4.78198	2.70531	5.0457	4.38879	3.48064	3.88473	3.07127	4.53341	4.28245	4.7809	3.93868	4.57854	3.77507	5.34023	5.2042	4.81953	4.71442	5.21586	4.57816	3.25184	3.20757	3.00214	3.42184	4.05931	3.66855	4.51767
Atn1.1	4.92918	5.32489	5.10327	3.73139	4.7067	5.68987	3.70965	3.89469	5.39917	3.42098	5.83609	4.0197	4.05146	4.52155	3.77544	3.77022	4.72667	4.46968	5.1417	3.78334	3.59173	4.45367	3.92935	4.78198	2.70531	5.0457	4.38879	3.48064	3.88473	3.07127	4.53341	4.28245	4.7809	3.93868	4.57854	3.77507	5.34023	5.2042	4.81953	4.71442	5.21586	4.57816	3.25184	3.20757	3.00214	3.42184	4.05931	3.66855	4.51767
Atoh8	2.47735	3.24772	3.7532	2.48359	2.3591	4.452	1.70799	2.08232	11.5542	2.66881	3.84664	2.65859	1.73344	2.27936	2.93031	2.92252	3.12193	2.96675	13.8215	3.66583	3.87872	2.51642	3.96654	3.3501	2.58482	3.62958	2.29621	1.40589	2.26546	2.00907	1.99343	3.01728	2.08899	1.98394	2.24001	2.53233	2.99964	2.72992	4.35653	4.01707	7.94829	4.58172	1.56868	2.65608	1.82424	2.74499	2.12731	1.95524	2.01961
Atox1	75.0291	73.6209	83.6242	67.8272	58.655	83.7274	35.0659	59.3333	72.1114	39.5039	68.0958	58.4941	62.0172	58.8902	84.3211	73.5867	96.2691	108.09	83.3957	55.1986	62.9265	60.5461	58.8394	62.4469	71.3025	64.6239	71.4247	66.8058	70.0023	58.7244	76.473	86.0173	69.6273	81.7835	76.6931	91.5548	92.2179	112.595	82.0237	80.2331	152.559	111.703	105.861	134.829	65.3759	93.3878	97.037	101.361	73.7273
Atp11a	4.43161	3.6934	2.03809	2.77289	3.87281	3.37199	2.83924	3.75129	4.12097	2.77266	4.02626	3.53337	2.12891	2.72428	1.64193	1.92161	1.50703	1.73564	3.82305	4.22671	2.67677	3.97918	3.89706	2.7187	2.38167	3.17865	1.86492	2.21105	1.8492	2.06465	3.03911	2.76848	2.86849	2.73243	3.43781	2.64398	1.88592	5.29143	2.82198	2.60964	1.63039	1.20939	2.72277	1.93132	3.11922	3.4615	2.79666	1.84917	1.44336
Atp13a1	5.66612	6.21119	6.46706	4.17732	5.08943	6.46903	3.59045	5.01328	7.34503	4.1765	6.65875	5.59419	4.68444	4.68654	5.0449	4.3753	5.61604	6.43461	7.47455	5.46136	4.39212	6.28642	5.20357	5.31963	4.87242	6.07822	5.05775	4.55198	4.72098	3.98727	5.16246	4.61355	5.04398	4.34921	4.22604	4.15581	7.28195	21.1062	6.63122	6.21345	7.96239	5.67303	4.134	4.00717	4.28627	3.93448	5.23953	4.22181	4.84924
Atp13a2	4.63196	4.99625	5.01374	3.30331	5.28116	6.01577	2.77882	4.35916	5.70827	3.50715	5.78642	3.97922	3.98476	3.71038	3.58877	3.49482	4.24848	4.84264	7.15923	4.47145	3.62283	4.86764	4.46094	4.8584	4.44119	4.41093	4.02368	3.85572	3.55921	3.28829	3.85985	4.0524	3.94069	3.83206	4.50274	3.35552	5.65138	17.3498	5.6191	4.78276	6.49558	5.45867	3.60734	3.80195	3.088	3.64868	4.24991	3.11999	6.27297
Atp13a3	1.71763	1.35572	0.40814	1.0297	1.76407	1.28997	1.88507	2.1905	1.49875	2.66421	2.78756	1.59832	0.130797	0.87646	0.18158	0.273591	0.324276	0.252162	0.907912	1.53801	2.18786	1.12912	1.49667	1.14085	0.666761	0.913018	0.541972	0.597474	0.31612	1.00381	1.55165	2.24889	1.77534	2.0845	1.87911	2.48045	0.616222	3.74646	0.774304	0.112093	0	0.138286	1.09728	0.76513	3.16886	1.54817	1.44633	0.803141	0.240906
Atp1a1	132.044	127.637	117.939	138.988	146.227	163.872	118.813	128.187	248.991	105.884	170.016	125.597	123.47	103.224	106.091	112.651	146.745	141.57	226.009	115.5	110.387	115.853	116.983	168.292	71.7782	141.346	156.126	126.896	91.4029	84.3237	106.535	108.917	126.388	125.182	134.825	108.641	157.487	69.9985	151.412	167.662	192.101	136.702	116.3	84.8813	126.005	102.564	132.372	107.291	123.411
Atp1a2	55.7642	39.7087	45.9753	52.1938	53.9487	30.3023	35.3909	37.7211	20.7091	43.4495	43.0408	49.0501	38.7756	49.0554	31.089	45.1454	37.4504	43.126	21.6295	37.8929	25.0328	44.6529	40.0569	43.7991	30.4052	37.1393	44.4194	32.8325	31.3751	29.2837	39.0611	32.3236	43.0189	36.7431	48.2915	39.1111	39.1456	26.5803	39.4173	36.8718	25.2121	27.4788	45.5645	27.9281	41.6925	43.1425	36.4259	38.0265	44.791
Atp1a3	0.962086	1.06802	4.28702	1.00661	0.583334	1.06446	2.85455	4.03175	0.472343	1.03645	0.567672	1.14721	2.46151	0.76718	1.3139	1.34089	1.38496	6.10294	0.272472	1.21162	18.3396	0.861833	1.19461	1.52644	0.75223	0.367571	1.05934	0.470681	1.02366	0.39832	0.356523	2.12626	0.637221	2.24389	0.88942	1.34491	2.41612	0.473615	3.61974	7.87881	0.569649	22.9137	0.535118	0.491204	3.40009	0.150571	0.917971	1.50664	4.98986
Atp1b1	93.7251	100.375	98.78	102.692	98.7634	101.584	84.9623	96.6338	127.677	88.4837	99.5545	87.0608	80.3698	90.4185	81.9203	96.4995	81.1399	83.3969	119.926	102.292	104.27	94.7047	89.6326	92.9397	76.726	92.9905	113.461	84.1297	81.3737	79.5471	89.3267	93.7552	85.5803	102.713	98.6527	83.3002	93.0209	28.9739	95.1898	106.229	90.3185	87.0835	87.4795	87.4691	108.434	94.8105	98.595	91.2022	88.6735
Atp1b2	7.73229	7.93398	7.60377	6.35906	8.81798	6.43643	8.30095	6.6883	7.58443	6.43416	7.46718	8.03645	7.43499	9.06358	7.59869	7.49981	9.2942	7.31369	7.66103	8.62864	8.05324	8.07971	6.90655	6.52124	6.49329	8.89029	7.4762	7.04549	8.64891	6.2904	6.09771	6.24736	5.78891	5.45982	6.42411	6.53958	9.99183	3.45857	8.24658	5.69545	7.31945	8.212	5.85736	5.34618	4.74834	5.73579	6.54586	6.07334	7.03728
Atp1b3	31.441	35.2914	31.8168	30.1517	27.6963	34.6261	24.6481	36.0896	43.5866	28.46	42.9963	32.816	28.0678	28.9599	33.5938	29.8244	32.0299	33.2464	37.8808	29.0185	30.2795	35.9424	29.9582	31.8912	32.8734	35.0966	30.7805	28.5543	28.8848	26.0192	31.5332	32.3615	33.4515	27.5212	36.6788	33.2965	32.226	82.0518	35.2912	38.5274	41.4597	34.4279	34.1226	26.6256	29.1124	37.1325	35.9722	29.9655	49.763
Atp1b4	1.40564	5.12798	0	0	0	2.53468	0.0139417	0.0490859	19.7999	0.277318	3.43327	0	0.00967362	0	0	0	0	0.00932479	17.4393	0	1.31228	1.63677	2.24008	2.15762	0.0219168	0.0135032	0	0.00883769	0	0	0.0143448	2.64828	0.0262642	0.0114214	0.185303	0	2.57006	2.89357	1.1455	1.33474	4.2717	0.0920474	0.0231868	0	0.0120204	0.0127223	0.106984	0	0
Atp23	3.21632	3.75636	4.45841	3.09916	2.88397	3.86154	2.14324	4.08403	3.85932	3.69562	4.37544	2.83273	4.37386	2.38979	3.40033	3.88805	4.16377	3.58372	5.4649	2.3144	2.4386	4.25909	3.44315	4.68701	4.95477	2.01495	3.80572	3.63627	3.6468	2.8644	3.69695	3.6701	3.85909	4.07929	3.90989	4.17429	3.87379	6.82049	4.55737	4.12324	6.66476	5.36417	4.14107	3.75281	2.82593	4.65936	4.47402	4.14388	4.67215
Atp2a2	1867.29	1593.22	1875.73	2100.58	2049.5	1620.88	1934.56	2006.88	1949.49	1905.18	1593.91	1713.23	1738.36	1773.8	1413.63	1530.14	1578.12	1573.11	1614.57	1654.42	1738.23	1872.26	1670.25	1843.7	1127.03	1633.26	1900.35	1745.81	1518.08	1594.47	1584.61	1315.79	1782.64	1864.93	1702.75	1525.92	1749.92	253.796	1857.65	1876.19	1361.93	1399.39	1609.45	1295.86	1875.22	1485.78	1696.67	1637.84	1561.05
Atp2a3	4.44357	4.75794	5.03673	2.693	3.89806	3.42342	2.80194	3.05998	3.78562	3.10991	5.61378	3.94853	2.81722	3.0342	3.19879	3.48247	3.34672	3.85221	3.74863	3.78367	2.87687	3.9285	3.64951	3.52159	3.28316	5.37733	3.43067	3.37963	2.63179	3.30644	2.92297	3.36797	3.16462	4.04887	2.97891	3.02881	3.96851	48.3322	4.77485	3.286	4.21247	3.39723	3.3871	6.442	2.48291	3.51568	3.06092	2.32157	3.71287
Atp2b1	6.48282	5.00268	3.81194	5.34782	7.66592	7.23316	7.04245	7.51597	8.80471	6.10557	9.43111	6.82253	3.29264	4.63411	3.70098	3.41319	2.16707	2.94392	6.24621	6.28455	6.33154	6.79543	7.42503	5.63685	3.79482	6.55447	3.67725	4.24624	2.929	3.83802	6.49594	6.26275	6.27069	6.03978	7.91194	5.74582	3.41676	10.7813	4.97259	3.85236	2.44852	1.92725	4.59804	4.03889	7.06811	7.76949	7.12457	5.4927	2.13251
Atp2b2	0.700638	2.1868	1.67683	1.5312	2.13712	1.22284	0.357449	1.39578	0.187339	0.408234	1.65243	0.847233	1.16118	1.59222	1.69549	2.00409	1.51464	0.869367	0.0782543	1.1185	1.80166	1.05496	1.15566	1.24319	1.41119	0.755348	0.614963	0.278085	1.23954	1.05554	1.97265	1.53541	0.887647	1.77031	1.67962	1.21398	1.87991	0.089684	2.05586	1.61347	0.166525	1.22171	0.851187	1.07731	1.57598	1.40852	1.74552	1.42425	1.52246
Atp2b4	3.50225	1.79483	1.16852	1.0087	2.05273	5.26606	1.59071	2.88028	5.50004	1.75453	7.06366	2.44458	1.06431	1.58485	0.346581	0.494646	0.263828	0.322978	5.41378	2.53485	1.66648	2.2391	2.48947	1.65772	0.971229	1.45813	0.993482	0.783273	0.547724	1.15966	1.97279	2.23691	1.7525	1.74528	2.22331	1.88118	1.02127	4.35888	1.64538	0.962786	0.520974	0.29173	1.59441	0.78796	2.33888	1.78854	2.79278	1.19311	0.556539
Atp2c1	8.25507	9.41022	6.19441	6.60539	9.059	10.9024	8.17149	10.6718	14.0428	8.66554	12.0996	7.7559	6.80384	8.07382	5.09647	6.49203	4.90198	4.85203	13.1378	7.87814	9.20218	8.31023	9.69204	7.98993	6.13642	8.21048	6.55696	7.26679	6.32822	7.81364	7.69395	9.00089	8.21747	7.25296	9.20268	7.38725	6.16405	10.1114	7.25494	7.9563	6.4819	5.1061	7.24482	6.58669	7.47117	8.39018	9.496	6.25544	5.62881
Atp5a1	1271.92	1242.21	1539.49	1615.3	1543.44	1151.35	1400.03	1436.51	889.668	1412.46	1121.86	1288.57	1469.84	1548.23	1429.91	1359.56	1507.18	1485.22	693.878	1198.45	1228.16	1351.88	1136.36	1337.33	923.147	1261.44	1615.23	1484.85	1427.16	1210.76	1342.85	1104.97	1458.19	1371.05	1362.84	1397.65	1388.97	333.408	1568.86	1537.2	951.33	1365.47	1399.1	1223.13	1442.09	1243.91	1478.22	1477.03	1511.95
Atp5b	2543.89	2774.59	3167.62	3307.01	2813.45	2429.91	2582.07	2797.82	2190.09	2604.62	2314.3	2672.98	3158.05	3177.72	3441.35	2988.42	3665.18	3705.62	2067.23	2613.26	2495.55	2936.59	2436.54	2990.57	2656.93	2571.22	3562.58	3224.44	3147.98	2660.42	2982.2	2548.99	2979.63	2789.3	2940.56	3078.36	3506.27	876.25	3490.02	3365.35	2906.04	3595.57	3104.59	2945.94	2915.04	2942.15	3052	3183.8	3362.84
Atp5c1	551.569	539.364	672.236	706.321	610.668	500.409	599.563	644.963	403.208	638.483	501.16	568.299	661.789	664.384	777.756	670.055	760.326	701.739	351.036	539.954	536.003	576.143	521.411	570.081	553.575	558.214	769.722	702.12	666.429	596.184	681.153	579.219	677.065	655.687	616.359	726.867	608.86	157.418	682.414	668.953	479.655	693.129	742.863	680.354	660.254	681.648	717.475	674.301	744.399
Atp5d	531.312	496.721	730.404	572.923	589.191	496.649	398.34	432.276	314.346	445.694	398.883	516.813	630.853	557.652	809.016	678.104	944.033	978.592	391.795	462.869	452.998	510.495	404.844	533.65	658.235	431.007	745.978	679.731	669.715	512.523	622.567	497.926	632.018	528.321	565.992	640.549	755.865	217.706	661.501	647.897	770.172	969.949	620.184	755.851	489.927	582.818	573.811	694.635	840.494
Atp5e	1999.95	1810.82	2690.31	2386.61	1992.91	1942.15	1217.91	1636.95	1278.22	1362.04	1610.84	1427.52	2065.5	1987.83	3130.09	2337.86	3210.63	3056.27	1467.87	1456.49	1448.48	1479.71	1405.74	1570.03	2665.41	1699.17	2498.16	1938.04	2310.89	2064.5	2847.59	2588.08	2775.09	2596.38	2311.67	3422.67	2266.78	1063.78	2187.04	2041.44	3058.98	2996.15	3778.68	4736.39	2229.85	3256.52	3297.46	3114.59	2751.42
Atp5f1	300.108	298.956	375.281	451.851	314.538	320.76	333.87	354.42	217.468	375.734	270.163	285.14	305.832	376.803	336.117	301.552	307.251	282.525	234.65	333.868	315.784	292.63	308.865	359.248	287.344	305.61	344.459	340.911	348.566	339.408	378.123	336.086	384.297	409.926	343.742	398.92	319.831	117.413	349.485	359.823	229.407	328.6	460.689	498.443	373.535	464.246	437.297	431.817	330.082
Atp5f1.1	300.108	298.956	375.281	451.851	314.538	320.76	333.87	354.42	217.468	375.734	270.163	285.14	305.832	376.803	336.117	301.552	307.251	282.525	234.65	333.868	315.784	292.63	308.865	359.248	287.344	305.61	344.459	340.911	348.566	339.408	378.123	336.086	384.297	409.926	343.742	398.92	319.831	117.413	349.485	359.823	229.407	328.6	460.689	498.443	373.535	464.246	437.297	431.817	330.082
Atp5g1	1807.63	1586.26	2165.67	2135.1	1769	1562.39	1357.52	1507.44	995.351	1568.81	1237.72	1649.54	2214.67	2010.91	2771.88	2429.24	3190.33	3366.08	1188.43	1574.76	1548.86	1743.2	1339.24	1804.19	2163.44	1482.28	2580.07	2183.45	2272.37	1750.28	2017.92	1776.69	2222.53	1972.35	2102.75	2365.07	2382.18	349.096	2313.81	2278.44	2359.16	3366.56	2332.85	2605.77	1873.58	2027.58	2137.86	2478.31	2300.78
Atp5g2	545.685	498.422	649.228	577.238	546.223	501.551	435.599	489.707	532.829	480.51	472.948	507.003	644.321	552.136	768.578	595.072	830.558	854.796	509.584	435.142	441.665	495.899	440.329	498.019	566.136	542.499	712.097	627.447	618.619	544.593	575.917	506.348	571.531	584.231	518.165	607.285	757.205	390.624	679.504	661.229	812.493	784.13	611.502	624.855	493.143	581.982	608.093	588.101	695.507
Atp5g3	1681.77	1568.31	2098.48	2099.57	1666.93	1483.03	1485.2	1543.03	986.557	1629.6	1278.55	1622.95	2107.53	1911.3	2625.37	2271.32	2888.57	2685.68	1116.88	1563.43	1576.07	1662.26	1406	1679.98	1970.86	1398.22	2376.46	2162.03	2067.52	1790.97	2049.38	1660.25	2059.4	1890.04	1969.53	2251.38	1937.38	413.143	2030.62	2021.36	1893.92	2720.51	2318.23	2564.25	1752.68	2193.7	2100.09	2104.57	2160.85
Atp5h	1263.24	1097.19	1511.15	1641.63	1140.02	1083.82	1007.47	1048.17	811.767	1127.89	862.353	1191.03	1521.49	1302.16	1996.93	1643.22	2106.74	2047.25	934.384	1145.8	1060.1	1240.37	1002.09	1161.62	1439.94	1098.89	1644.88	1424.54	1569.16	1294.19	1548.53	1521.28	1606.9	1587.73	1540.36	1902.77	1391.96	487.425	1483.63	1404.3	1711.55	2142.59	1933.19	2069.73	1486.44	1680.97	1772.68	1852.38	1735.29
Atp5i	2741.12	2472.39	3406.34	4185.55	2394.17	2355.95	1775.37	1597.5	1476.99	1782.15	1442.97	1777.7	2860.09	2472.48	4569.28	3222.86	4423.79	4224.29	2477.15	2318.73	2293.87	2321.58	1880.34	2043.99	3287.89	1975.4	3320.19	2386.33	3252.54	2608.08	4103.84	4469.03	3749.13	4794.75	3411.55	5975.78	2672.84	952.967	2890.16	2529.38	3988.42	4424.14	5357.96	6685.52	3834.86	4077.21	4751.27	4908.31	3702.42
Atp5j	791.57	726.924	919.975	1018.83	783.799	734.683	716.392	728.822	578.84	757.701	603.341	703.6	883.644	834.863	1157.54	969.186	1200.33	1086.43	609.937	710.395	718.536	753.457	663.716	695.24	821.022	803.78	1019.72	880.814	1000.9	818.115	1014.13	961.681	1004.01	1020.89	898.208	1194.02	779.848	242.896	874.678	886.117	927.692	1115.99	1186.82	1221	1045.69	1088.36	1165.8	1141.72	954.794
Atp5j2	1331.62	1169.43	1679.49	1787	1223.9	1251.15	967.459	1220.49	906.266	1156.01	1026.36	1144.24	1533.69	1390.96	2101.58	1753.26	2153.36	2259.19	944.302	1129.6	1224.93	1181.69	1018.92	1279.59	1597.47	1173.46	1726.97	1500.85	1616.56	1355.65	1778.91	1658.64	1817.04	1751	1673.28	2095.61	1574.54	599.908	1663.63	1645.26	1863.46	2355.99	2167.39	2485.39	1623.53	1942.2	2041.87	2052.41	1911.03
Atp5l	1890.65	1742.98	2406.23	2340.97	1812.48	1831.11	1521.08	1781.97	1336.46	1716.72	1548.43	1585.94	2009.55	2001.49	2934.1	2314.87	2925.43	2661.04	1370.45	1627.87	1673.73	1704.14	1519.39	1725.18	2286.84	1528.43	2482.11	2145.84	2245.85	1977.7	2441.41	2313.11	2529.33	2172.46	2319.07	2941.86	2049.55	752.668	2159.11	2121.99	2370.72	2845.94	3245.66	3385.52	2122.8	2874.73	2902.88	2753.13	2730.04
Atp5o	1136.25	997.07	1373.06	1283.67	1063.97	1003.75	879.038	1063.02	789.8	1007.02	922.741	1077.92	1286.34	1159.9	1607.77	1397.06	1718.26	1776.28	843.682	951.348	964.623	991.55	927.427	1047.33	1340.46	964.873	1442.14	1300.28	1320.74	1150.6	1352.21	1212.26	1381.05	1205.01	1245.65	1475.86	1394.44	373.746	1327.75	1310.13	1310.7	1628.83	1580.32	1772.41	1159.22	1427.42	1399.44	1475.77	1541.56
Atp5s	9.06536	10.626	9.699	11.7851	9.30507	10.2104	10.2805	12.1673	10.6861	10.6979	9.38233	8.79543	9.49664	9.67942	10.2607	10.65	9.37403	8.82282	9.0336	8.87411	10.7805	10.268	9.89198	10.2001	8.10496	10.9771	11.0382	10.5211	10.7479	9.56372	9.87674	10.936	11.0831	9.20814	10.1291	10.9631	10.3642	4.23906	11.3977	11.1768	7.81731	9.29076	9.99081	13.1146	11.4531	11.9244	11.6429	10.5932	10.4724
Atp5sl	23.1801	24.5063	23.9547	25.6329	24.522	20.4474	19.6194	23.1365	18.9396	20.3638	19.7498	21.4774	23.7997	23.0694	24.896	23.8645	25.8413	27.8174	16.5503	23.0242	22.7424	22.8917	20.632	23.5268	21.8642	20.9553	25.0135	24.4477	25.321	20.704	23.5049	20.6508	23.4473	22.0442	23.4173	23.132	25.6513	14.2422	24.7587	26.4293	23.2326	27.5775	21.9299	21.6833	22.1866	21.3369	22.8785	23.4353	23.2673
Atp6ap1	40.1318	45.9454	44.5693	46.0763	42.7777	46.8536	37.5028	48.7977	58.0185	37.3421	55.7325	39.4466	43.8347	40.7467	45.2984	40.6031	45.7037	44.3113	52.5436	41.4753	39.2428	46.2877	41.7375	48.1247	35.5686	45.7776	46.8201	45.1651	38.2856	37.0009	41.2648	39.5516	43.2633	45.284	41.2761	43.2915	53.75	46.2684	53.193	53.5883	60.0204	47.1689	44.1225	36.0584	44.3695	39.9443	46.0996	39.8601	44.596
Atp6ap1l	7.88127	8.52696	14.3417	9.41877	10.0274	8.91275	7.53962	3.25156	10.6421	10.1572	9.24255	8.02807	6.9347	5.72759	13.3992	14.2924	10.134	7.23191	12.7077	5.4839	3.76836	6.63763	6.12498	6.36699	3.95083	6.28401	8.73745	7.03939	5.92942	10.2499	6.19402	6.30372	5.72499	7.22945	7.07776	7.83999	9.39955	2.38756	6.96257	8.02832	13.9984	5.87397	9.62316	9.96425	4.38377	6.56014	7.45569	8.75163	6.47297
Atp6ap2	9.03952	8.17429	4.62667	6.82688	8.27275	11.1158	6.75416	11.0041	16.8848	7.07095	15.7192	7.13416	5.40132	6.34618	3.85947	5.06716	2.9931	3.29238	11.0272	6.77157	7.74997	8.00897	7.81605	7.7695	4.31908	11.1994	4.66238	6.24079	4.0312	4.87676	5.94821	7.15682	7.70918	7.83024	7.31185	8.06672	4.71488	18.4529	7.80621	5.88827	3.08763	2.43539	6.9968	5.18895	8.53699	9.50624	8.78389	5.5048	4.43742
Atp6v0a1	19.3965	22.0589	16.0325	14.3398	16.8763	18.537	17.5003	18.0065	24.7212	12.4382	16.659	16.9049	19.1813	19.7011	17.6867	12.4224	17.4024	19.1242	24.4436	17.1632	13.5879	19.6813	15.9063	15.9885	14.7995	21.106	16.2936	17.8384	19.9455	16.0627	17.7058	16.2728	15.4116	12.9616	13.2779	15.9739	22.46	12.5845	17.2929	17.1067	22.2817	17.0781	14.8195	12.6797	15.7681	11.1348	14.9243	13.7183	16.3127
Atp6v0a2	6.41938	5.04503	4.21891	4.62005	5.34894	5.74445	7.15517	7.19544	8.64589	6.3892	7.35305	6.06676	4.42928	4.81707	2.59773	2.88427	3.33013	3.51887	7.30421	4.45946	4.94467	6.35311	4.76691	5.19561	2.665	5.68459	4.63812	5.2768	3.54827	3.53622	4.95612	5.20044	6.29903	5.45932	5.09346	4.68529	4.43283	7.87344	4.99506	3.93494	2.85064	1.88688	3.53886	3.16403	6.61254	4.35289	6.14544	4.27013	2.92812
Atp6v0b	37.5918	41.8535	52.5923	36.8676	36.0226	50.9984	26.6401	39.2917	51.4772	34.3931	50.0405	40.7187	39.9531	38.5389	56.3856	50.1966	74.149	67.8361	54.7425	37.8908	37.5917	43.3916	38.9276	48.3372	50.4239	48.0266	51.9799	46.4209	47.181	33.7579	41.2997	34.5451	45.3389	36.106	45.517	43.0995	65.6101	52.2357	52.6988	59.2448	104.524	78.3467	38.3453	50.5875	35.94	46.9848	40.6714	45.3694	51.1974
Atp6v0c	129.585	135.628	153.041	142.674	137.565	135.491	90.9055	115.041	150.039	101.587	126.088	120.69	128.055	126.96	161.145	149.679	195.958	199.586	160.205	122.186	122.794	130.654	118.143	144.469	132.489	138.611	163.822	139.344	135.401	105.873	134.863	126.777	137.145	135.78	130.456	143.945	174.205	128.663	160.066	177.999	238.919	206.229	132.3	130.663	129.411	123.392	147.109	144.641	156.928
Atp6v0d1	30.0898	34.1103	37.5492	30.5574	30.5139	35.7884	26.255	34.2915	44.8493	24.5025	40.1018	28.9328	31.6435	27.9121	38.5412	30.9358	40.741	41.2696	45.1894	29.5607	30.2312	30.6062	29.066	31.2726	29.1566	30.7186	36.2771	34.9403	33.7925	27.3632	33.1685	31.2678	32.2537	28.8085	33.0226	32.7886	44.1951	58.0167	41.1628	43.8766	58.6867	45.8832	31.8475	34.3848	27.8275	32.1279	32.0753	28.5421	36.2174
Atp6v0e1	59.3501	62.1548	61.1628	61.4531	50.25	70.2373	46.6636	55.0592	58.1923	54.6266	68.8007	56.3416	59.5318	56.8628	68.871	68.2965	84.8797	80.4562	52.7684	56.5193	58.0309	58.6493	54.1619	61.9925	67.8513	72.4245	70.0584	63.6	67.9754	52.774	59.5427	64.7573	63.6543	60.8125	71.5633	67.04	70.6319	75.7849	76.0231	76.2157	94.1698	82.5288	62.8282	73.9142	58.0395	68.7065	71.7912	62.2394	72.0529
Atp6v0e2	18.6674	21.9981	22.5426	22.7802	22.6997	23.8038	17.1289	21.5833	35.3156	18.3719	25.0863	18.2966	21.498	19.1594	18.0093	18.0964	18.2569	20.9474	29.3483	17.4692	21.4392	21.4453	19.6792	21.6332	14.3216	20.5776	23.7379	20.9709	17.7414	18.6597	17.3649	17.9509	20.2443	19.2578	19.592	19.6025	29.5335	13.9061	22.8323	25.7134	27.0855	24.5152	19.2709	14.7686	23.0185	18.6955	26.0917	21.8735	17.6692
Atp6v1a	6.57709	6.81381	5.56168	6.03864	6.71715	8.00851	7.94979	9.31976	11.3901	6.67313	10.2969	7.15343	5.41665	6.29105	4.43363	4.812	3.58714	3.68846	8.16041	7.37728	6.81517	7.42668	7.65951	6.47692	5.07773	8.04656	5.00981	5.8929	4.92356	5.48167	6.6321	6.768	6.78651	5.9494	7.66819	6.09303	5.67431	15.5286	7.35561	6.18375	4.37335	3.54115	6.72983	5.81477	7.99042	7.85571	7.68042	5.16193	5.6373
Atp6v1b2	20.8456	22.1986	21.3366	23.9637	23.9914	20.9744	20.8727	28.2531	26.796	21.2699	22.5399	23.0502	23.1353	22.6579	24.3809	22.0802	23.9035	26.3747	21.9933	23.1009	18.8883	24.4136	22.192	23.677	18.5727	25.3189	22.8977	25.3634	22.8476	19.949	21.6819	20.1144	22.2564	21.9794	24.128	20.647	23.7437	28.5156	28.6918	27.467	22.7585	24.2969	22.7173	20.5135	23.5921	24.2803	23.7521	18.9165	24.2947
Atp6v1c1	14.5767	17.4592	15.9201	17.435	18.1551	18.5188	16.0233	20.1633	26.8244	16.662	20.5351	16.1751	13.2617	17.2694	14.0733	15.0415	14.6332	13.144	19.9237	17.7705	17.6964	16.9401	18.8697	16.7732	15.2772	19.5216	17.5922	16.3289	17.1387	14.5396	17.7433	16.5287	18.476	15.4512	16.0496	15.7697	15.9236	26.0193	19.1862	19.3979	16.628	11.8335	17.9251	17.695	18.0271	19.7033	20.6413	15.4395	15.7006
Atp6v1d	56.5295	59.8399	63.9481	68.0744	53.8669	71.5506	52.211	67.5732	86.2533	58.8523	70.6141	55.0997	60.0737	57.6519	75.3573	63.7064	83.3558	66.9258	74.7771	60.2273	66.4102	64.1988	54.6982	68.6311	55.7009	64.467	64.3142	69.8885	68.722	55.6771	68.1152	59.559	71.9492	66.0232	73.9986	67.4371	72.1753	40.6302	70.2151	78.0989	93.4614	84.7835	70.3938	63.7864	74.5553	73.5942	77.7907	75.9032	74.1464
Atp6v1e1	39.7937	49.8716	45.1753	51.3802	51.8213	55.164	49.0274	50.3227	61.2894	53.5905	55.3008	53.2108	47.5204	53.0103	62.4818	47.5779	79.2557	66.8121	53.4078	42.173	51.5801	52.0115	52.561	47.6222	44.8668	53.5621	54.338	48.6223	54.6112	52.5023	56.3956	53.2959	54.8318	67.6148	57.5158	48.6451	48.9782	42.6704	78.0276	82.1892	55.0514	69.3938	50.3434	55.8782	70.229	59.9809	59.1557	63.1728	80.4491
Atp6v1f	70.1049	70.8026	77.467	67.5524	59.8657	74.0648	51.2756	55.368	80.1281	57.5055	66.3837	59.0714	70.8065	60.8291	85.4338	70.3092	101.779	90.1616	83.5626	63.344	65.4782	70.0291	59.059	65.8985	65.6538	71.885	80.6577	65.167	75.1114	65.7453	72.5905	77.3097	77.3559	74.0895	81.0264	85.9843	86.3262	79.4325	79.8957	89.4485	117.298	106.468	94.1822	93.5731	72.4367	89.9024	87.1116	75.6023	86.625
Atp6v1g1	90.9347	103.868	96.9467	97.0769	85.9587	108.288	65.7033	87.1695	109.636	79.8945	98.6052	80.546	84.2557	85.9508	110.378	96.9676	115.03	101.787	120.756	80.2287	77.187	92.9909	88.6669	101.031	114.925	104.08	99.9871	96.0676	98.9882	84.6371	109.642	114.444	107.366	91.5581	110.591	110.32	99.6167	113.793	99.9187	101.415	134.023	97.517	115.719	124.321	95.1002	124.957	128.838	100.02	102.693
Atp6v1g2	0.692735	4.41665	0.886422	1.35792	0.912215	0.743223	0.570249	0.556016	4.32499	1.23992	1.4297	3.83085	1.3392	1.72574	0.760562	1.94158	0.814879	3.90207	5.79484	1.07368	0.848445	2.24911	1.44869	2.76853	1.31019	2.03941	1.38715	0.917608	2.13307	0.74747	1.8956	2.47026	2.1071	1.25768	3.3038	1.34071	2.46616	0.726431	2.05423	4.46036	3.4547	1.67331	2.77222	0.356122	2.79855	1.28091	1.05184	3.09731	0.448427
Atp6v1h	11.255	11.9478	9.52093	12.9487	12.1314	12.3735	11.2096	13.8273	15.7952	11.5358	14.8894	10.6036	11.1113	11.7547	11.5567	9.0467	10.703	9.86904	15.5829	12.2877	10.7669	10.7795	12.4224	10.9442	11.1485	14.1811	11.5455	11.2387	12.5947	11.1532	12.3182	10.8815	12.3537	9.27646	12.838	10.9414	11.7148	20.6681	14.3158	13.0366	11.8468	10.0413	10.5579	8.77044	11.1436	13.0125	13.8603	9.93335	13.9668
Atp8b1	2.71513	1.80846	0.867066	1.23384	1.62688	1.9936	2.08151	2.7642	2.3328	1.25776	2.4874	2.03731	0.872383	1.59884	0.43958	0.719669	0.374836	0.439149	1.59558	2.22259	1.36897	1.66685	1.95183	1.20781	1.17492	2.20546	0.816559	1.07152	0.948658	1.08114	1.39425	1.80019	1.71061	1.133	2.09402	1.19797	0.785359	0.84823	1.33146	0.839009	0.376789	0.204962	1.35916	0.775042	1.74648	1.97594	1.91619	1.02047	0.321309
Atp9b	4.0507	4.44812	4.22593	3.35542	3.96103	4.89838	3.35729	4.68034	5.90561	3.97629	5.45142	3.61335	3.60796	4.36634	3.18673	2.78042	3.37523	3.67443	5.10217	3.89665	4.19768	4.73422	4.23553	4.20247	3.59847	3.94141	3.59611	3.81927	3.74334	3.43508	3.47759	3.52837	3.96089	3.50975	3.94807	3.34	4.61096	6.07739	4.87606	4.20112	4.15864	3.22577	3.55318	2.90627	3.82052	3.88885	3.94681	2.83504	3.79395
Atpaf1	8.52842	7.6703	8.54263	9.29831	9.06988	7.95268	9.94127	9.26109	8.3664	10.6708	8.265	7.08433	8.30695	6.64067	7.78746	7.55	7.14565	6.83022	6.44085	8.28458	8.57885	7.97044	8.79472	7.62514	7.34271	7.32451	9.54455	8.28795	7.79938	7.95094	7.44263	7.7723	8.25257	7.62118	8.24037	9.39299	7.3584	5.80778	8.18386	7.92412	5.40436	6.90971	8.44367	7.43262	9.07145	7.95983	8.53382	7.55854	7.3812
Atpaf2	16.7186	14.7723	19.6747	18.6157	16.7333	14.642	14.4661	17.1227	11.6773	16.4335	12.3407	14.9498	17.6036	17.3929	19.3982	16.144	18.2423	20.4685	9.86259	18.4306	15.4785	18.0568	13.7953	18.5895	16.2782	15.4598	17.4439	19.0091	17.5107	13.7987	14.839	16.032	17.6424	17.1812	17.435	15.8282	18.9139	12.5729	18.9656	20.4724	13.1876	22.0629	15.7954	15.5282	16.4143	15.3273	15.4356	18.4675	22.5871
Atpif1	274.14	246.646	336.792	292.074	236.847	272.558	209.957	215.002	238.382	192.64	231.093	232.769	311.152	262.113	414.533	284.653	391.097	371.868	338.256	248.065	210.515	285.975	247.891	269.546	364.933	403.003	333.585	303.224	395.845	306.157	320.779	343.802	342.244	378.281	300.266	413.74	296.349	202.99	312.689	294.454	400.461	353.669	401.231	472.372	303.541	330.949	373.973	346.657	338.077
Atraid	14.4192	15.0906	16.5965	13.9127	12.3413	14.5032	9.1243	15.9335	20.4075	11.4938	16.5664	12.6423	13.0737	14.9105	18.4831	14.6417	17.3542	15.9265	17.4558	13.3152	15.4012	13.4366	14.9357	14.3664	15.743	15.3052	16.9904	15.0005	13.5591	11.9032	16.3337	13.8062	15.1609	13.3074	15.5562	15.0515	21.1449	14.7425	19.3189	18.7913	24.0094	18.5567	16.1618	17.0626	12.8543	17.194	16.7908	15.8032	20.5395
Atrip	1.83492	1.77019	2.00999	1.28941	1.74243	1.96866	1.22731	1.49579	2.40226	1.06249	2.26506	1.30077	1.65403	1.58698	1.75816	1.50703	1.88366	1.72068	2.53335	1.54054	1.43036	1.70778	1.88867	1.3876	1.91082	1.57735	1.60577	1.57095	1.86002	1.37413	1.45706	1.53195	1.08932	1.29545	1.63822	1.42277	2.40692	5.49794	1.97797	1.79645	2.34264	1.4544	1.35423	1.02198	1.1599	1.70148	1.29042	1.49419	1.54816
Atrn	9.75462	9.35865	6.28326	6.98075	9.62	9.3987	10.5513	10.7053	11.0665	8.55671	10.5566	9.76707	7.17235	8.40252	4.56443	4.93562	3.81729	4.51933	8.54724	8.46823	8.65369	10.2833	9.51478	8.2405	5.66345	7.55745	6.36252	6.50314	5.08736	6.61039	7.69432	8.42825	8.54944	7.75509	8.34758	7.03897	6.13279	4.57607	7.42021	6.28579	3.38557	3.42689	6.58051	4.51894	10.1113	7.08493	8.62526	6.35974	4.8759
Atxn1	2.7028	1.49265	0.472301	1.15599	2.76267	2.00427	2.32974	1.83404	1.51952	2.06905	2.55955	1.90876	0.553974	1.16092	0.31939	0.370368	0.657346	0.577768	1.33281	1.62851	1.16446	1.98189	2.02816	1.51634	0.905317	1.58459	0.677245	0.613961	0.680316	0.947871	1.23894	1.27433	1.20818	1.36174	1.70095	1.41132	0.325123	1.24264	0.785032	0.630413	0.649548	0.403263	1.06661	0.796984	1.48958	1.27797	1.8204	1.37039	0.423678
Atxn10	38.8377	37.343	36.3015	32.1211	33.8165	40.0294	32.5224	40.1994	44.9814	30.7657	38.0325	35.3454	36.359	36.916	37.9645	32.0477	40.1299	41.1081	42.8576	33.9063	33.8064	33.6945	35.0522	34.8201	34.5535	39.9763	39.4842	37.5631	37.6937	30.4049	37.22	34.8902	38.388	31.186	38.0824	38.1422	47.4761	28.9067	40.5335	42.6525	45.5687	39.4517	35.2378	33.0048	33.089	39.7066	39.7862	34.7283	40.7364
Atxn2l	10.5178	10.2925	9.71188	8.09432	11.4482	11.0452	7.89738	8.576	12.6786	7.91205	11.6664	8.6438	8.53547	8.3812	7.19257	8.30425	8.41654	8.05495	11.8776	11.1457	8.76323	11.9913	10.2553	9.55437	7.67118	9.88703	7.82792	7.78066	7.61229	6.76529	8.4893	8.92666	8.97515	7.57214	8.61165	8.47104	9.7741	31.3776	12.0282	9.63466	9.26808	8.88457	7.05318	5.77545	7.69973	7.31825	8.68345	7.59589	8.2906
Atxn3	2.11448	1.4506	1.00501	1.32078	2.19205	2.20558	2.05015	2.24718	3.10664	2.00457	3.22195	1.60709	0.912556	1.45265	0.521648	0.81394	0.518958	0.452761	1.78321	2.48537	1.72076	2.27992	2.84969	1.85612	1.2922	1.53609	0.704258	1.02986	0.713457	1.56547	1.51241	1.71692	1.83998	1.36262	1.82802	1.28086	0.581592	4.24907	1.20771	1.11559	0.438191	0.454026	1.25449	1.30856	1.7009	1.97672	1.76242	1.01251	0.691987
Atxn7l3b	8.88912	9.47076	7.62718	8.07455	8.85687	12.0679	7.90118	11.3974	15.9854	9.44099	15.3633	8.66384	7.67986	8.0007	8.21029	7.47456	6.6631	5.83092	13.9236	9.84316	9.32809	10.3839	12.2695	10.4485	8.60814	10.2197	8.08223	8.19968	7.36475	7.32598	9.79322	10.1832	8.99668	8.05686	12.1239	9.32674	7.51869	22.1933	11.2306	9.49581	8.43436	6.9212	9.92475	7.91712	8.30696	13.9638	9.88123	7.30588	6.88689
Auh	45.5806	45.4741	55.8432	52.9092	45.8563	46.7585	46.1181	46.1924	37.4292	47.3923	41.6094	42.3876	48.3123	47.5658	57.1183	48.637	55.9769	51.717	33.0825	40.8099	43.6607	45.2919	43.6494	52.1695	42.7986	49.5026	59.248	49.6546	51.3921	39.941	46.5229	40.5739	50.5346	43.4734	48.7488	46.7233	49.1273	21.3276	50.0977	51.8492	42.8844	48.0417	49.0738	50.5525	44.8842	49.6875	48.7129	52.7839	65.5114
Aup1	25.9745	28.3908	29.032	24.046	25.2472	28.5466	17.033	22.6493	28.3117	20.3928	26.4672	24.8125	25.4915	24.6916	26.6179	23.6011	30.2643	32.9044	37.2157	24.9944	25.6436	25.7232	24.7717	25.6928	26.9187	29.3543	27.088	24.2363	29.2069	19.4589	27.2202	26.9809	25.2163	22.2655	24.3181	23.8069	33.5236	50.6134	32.7892	29.3348	44.7676	34.5943	23.4684	26.6022	20.9337	23.1907	24.723	22.8868	27.8632
Aurka	1.06315	1.16366	1.44905	1.40626	1.68622	1.59354	0.952424	1.28696	1.63748	1.07794	1.2274	1.26588	1.12523	1.47303	2.03321	1.60627	1.43452	1.70446	1.48774	1.52265	1.59319	1.80089	1.25879	1.64689	1.25444	1.34633	1.20865	1.61542	1.38118	1.04175	1.11238	1.52337	1.62447	1.39177	1.74867	1.2676	1.21157	7.61607	1.64964	1.65312	1.74958	1.51067	1.56259	1.18426	1.37599	1.52683	1.38267	1.28488	1.38148
Aurkaip1	69.3557	62.8775	83.531	74.8823	64.2457	64.7742	55.5203	58.2722	57.299	56.1767	52.305	58.034	71.6792	61.0069	93.8182	73.6877	91.2301	94.178	57.941	55.2251	63.517	59.7782	55.0433	65.0181	77.12	56.0585	76.1064	70.8233	77.014	55.132	77.1745	71.9595	77.1873	75.3134	70.2793	79.4686	81.0487	68.8704	88.5662	84.1375	95.183	103.582	79.3901	97.5059	66.6016	73.807	79.0728	85.1061	94.2712
Aurkc	1.75811	3.62438	2.3501	2.38832	2.30428	2.97673	1.62815	1.65612	3.02074	2.0833	2.34759	2.03238	2.47909	1.81164	3.31091	2.26437	3.04949	2.93418	4.72993	2.30624	1.98282	2.55729	2.58515	2.46341	4.017	1.44561	2.427	2.83824	3.22306	2.44044	1.62868	2.1584	2.00209	2.11177	1.87013	2.22705	2.18789	3.09576	2.74964	2.25904	3.02517	2.78691	2.25651	1.59108	1.63765	1.32066	1.12785	1.70682	2.61994
Aven	11.5463	12.3556	12.5055	11.7731	12.975	13.062	8.40522	12.3847	13.1605	10.0178	12.6439	12.9376	13.0548	12.9033	15.7775	14.4503	18.5065	18.7247	15.0363	11.4735	13.8402	12.9505	12.4427	14.7016	14.687	15.6569	14.3127	13.771	17.1845	10.3747	11.9744	11.8484	13.1534	10.8044	11.7445	12.7896	17.2458	13.563	14.1825	15.2633	19.6707	20.7745	12.1509	11.1976	11.2596	12.6851	10.7901	12.8296	13.1646
Avpi1	17.248	22.3324	21.0374	19.0465	18.1595	23.0904	11.8106	17.8732	34.7656	13.351	23.7745	15.5536	18.3513	14.29	25.3754	18.7815	22.3041	23.2359	47.2013	17.9396	18.7133	17.9116	17.4365	21.7258	20.5417	22.6367	24.6229	19.5531	18.0666	15.433	21.5891	24.6439	19.8215	20.5844	19.7149	21.7605	30.5563	15.1898	26.477	27.3449	52.3911	27.0061	18.5975	21.0802	20.2558	22.4149	20.7876	18.6605	23.3883
Axl	16.2839	13.688	12.0664	12.9988	18.1649	23.792	15.6498	25.3496	23.6444	15.5713	39.4214	17.7649	11.4906	12.5656	8.19903	14.4067	12.1106	10.6489	15.4634	11.9932	14.4063	16.4438	17.493	17.2624	11.3112	15.5336	12.477	14.375	7.82852	11.3553	15.6261	14.4414	13.5579	18.7803	20.0899	15.4886	13.1489	13.8135	20.6844	19.2368	11.8207	8.99466	15.7822	8.31875	15.5109	18.2448	24.0595	10.8002	9.02924
Azi2	9.52242	10.8441	8.82019	8.76715	12.1621	12.0667	9.28941	10.7357	12.9816	9.88667	11.698	10.3884	9.33641	9.38215	8.12559	8.95729	8.13239	8.83461	12.4009	11.0477	9.55066	10.1893	11.0349	10.5663	7.85954	10.0437	10.0254	9.62517	7.34827	7.93216	9.04987	8.51333	10.2322	9.22792	11.0068	9.51149	8.79627	16.1159	10.7764	9.26757	8.49038	8.82954	9.39281	8.56074	10.6698	12.2225	11.4263	8.82947	8.36042
Azin1	16.0611	25.7431	15.5127	19.6726	19.7944	17.5509	22.6233	29.2893	32.5426	28.1064	24.2711	19.9963	17.1522	19.6007	16.0351	16.3845	13.3915	9.99647	25.8327	23.2117	22.2293	23.5716	25.2288	18.8	17.6599	28.5431	18.0457	17.5384	15.8537	18.2558	19.2911	23.9382	21.6761	19.0009	19.7726	17.9925	14.6325	24.3499	20.5197	16.6257	10.2148	8.40418	21.7238	17.4023	26.7883	28.6892	20.5474	18.9072	12.2952
B2m	405.39	516.975	431.12	422.37	380.842	500.436	307.567	593.813	484.035	391.147	471.508	429.814	421.927	360.756	513.903	405.28	537.522	475.215	516.999	576.133	419.202	557.908	404.511	635.454	574.446	642.043	428.143	435.714	557.717	317.782	519.092	488.315	436.386	415.829	529.717	508.009	356.007	1024.01	494.149	462.928	548.225	352.216	504.244	540.246	413.214	577.705	676.009	439.977	453.511
B3galnt1	7.2923	7.40785	6.59284	4.84197	6.5133	8.22774	5.83992	7.67334	8.89813	5.12332	8.50684	6.39001	4.57274	5.6709	5.92911	4.33212	4.39956	4.82245	6.15068	7.71941	6.35232	7.59792	8.06016	5.55679	7.71882	10.9968	6.00254	6.9282	6.01759	5.9995	6.64653	6.10363	4.97818	4.67713	6.0949	5.9	5.80116	5.79899	6.56722	5.80066	6.37086	5.19356	8.43737	5.69479	5.51313	7.41312	9.2315	4.56768	5.22507
B3galnt2	12.2533	13.2443	11.434	13.5205	14.4527	15.2826	16.2286	15.8042	15.4997	14.008	15.2927	14.4266	12.1559	12.5528	10.7454	12.1841	12.5124	10.0408	13.0033	16.2333	12.4518	13.84	14.4799	15.8906	11.6133	16.5084	13.0915	15.0925	11.2799	11.4171	14.7746	12.8712	14.9927	11.9702	14.5573	12.2549	11.8887	12.6591	12.1882	13.7254	12.051	10.0987	12.7796	10.2372	14.7595	14.024	15.6234	12.1545	11.2087
B3galt2	2.08436	2.08349	0.994463	0.935071	1.58144	1.34685	2.78186	2.33416	1.54019	1.21121	1.36522	1.89577	1.95728	1.98988	0.667822	0.650806	0.697589	0.782503	2.0035	0.530303	1.54204	1.98086	1.40345	1.53974	0.909373	0.830967	1.44492	1.6563	1.23149	1.78131	2.56802	1.79922	1.35913	1.32052	1.22864	1.10371	1.46159	0.574036	1.06807	1.29862	0.476833	0.734284	2.04304	0.80915	2.05105	1.22182	1.30925	1.55098	0.841589
B3galt4	0.832675	0.911373	1.22219	0.770942	0.670801	0.919639	0.685451	0.766623	0.99388	0.548754	1.19249	0.923055	0.699422	1.06714	1.19106	0.731425	0.638058	1.29447	1.60907	0.822431	0.675895	1.02402	0.640198	0.801788	1.07755	1.05446	0.888671	0.613424	1.04795	1.0306	1.03715	1.73186	0.797522	0.957873	0.684774	0.958514	2.21414	7.87916	1.39134	1.17483	2.34902	1.24231	1.07293	0.763808	0.938586	0.84626	0.8895	1.47261	0.927423
B3galt6	1.32152	1.00005	0.826456	0.990527	0.952565	1.54842	1.08788	1.41117	1.61626	1.19885	1.8489	0.995219	0.675382	0.921516	0.514762	0.456998	0.590902	0.478697	1.49703	1.10949	0.959778	1.12491	1.36363	1.13857	0.540058	0.998232	0.713261	0.798496	0.600042	0.914687	0.913137	0.901767	0.943781	0.609766	0.951268	1.04517	0.860885	3.16059	1.08198	0.970345	0.617723	0.56704	0.737995	0.852234	1.06135	1.25397	1.12585	0.627362	0.658476
B3gat3	17.5607	18.0466	21.2155	17.6472	16.5425	19.6563	12.0735	16.2079	21.5762	13.9079	18.0109	14.448	15.802	14.644	20.5888	16.7594	22.1146	22.7672	25.7826	15.4019	16.0369	14.9377	15.2846	16.4781	20.0907	18.6951	18.7667	17.0985	17.7735	14.1054	18.9453	18.5001	17.7993	17.4653	16.1902	17.2441	22.0153	26.8817	20.8341	21.538	31.3224	26.3042	17.662	19.9426	16.7799	18.7554	18.9391	18.5819	21.0178
B3gnt2	4.35944	4.12463	2.89735	2.86152	3.41535	4.05619	2.96024	3.34091	6.09433	3.29013	4.74828	4.43537	2.57452	2.26251	2.69522	2.32444	1.78556	2.29183	7.19851	4.28042	3.39868	4.16808	4.82877	3.73386	3.31488	3.69195	2.81716	3.0461	2.85575	2.70641	3.08753	4.49004	3.6286	3.23896	3.95248	3.23638	2.33275	31.248	3.74824	3.39998	2.42808	2.40958	3.10231	3.20999	2.98929	4.86607	3.59792	2.59189	2.59081
B3gnt7	0.808984	1.56395	2.02553	0.541406	0.618275	1.90638	0.713538	0.736929	3.91493	0.796806	1.89496	0.806662	0.67663	0.544424	1.31354	0.673053	0.703649	0.811311	2.29109	1.11582	1.13473	1.20811	1.26884	1.02818	0.673021	0.668067	0.729321	0.482467	0.697916	0.472841	0.856524	1.24866	0.649684	0.89629	0.649814	0.969309	1.24386	3.59734	1.27022	1.25875	2.59169	1.46564	0.712018	1.15862	1.04583	0.781351	0.70723	0.723913	1.27647
B3gnt8	1.08677	1.48479	2.28465	1.53513	2.11091	1.79382	0.997858	1.01767	1.83314	1.29682	2.01453	1.19616	1.0505	1.57522	1.76771	2.39684	3.21966	2.25537	2.13075	1.8599	1.10921	1.66532	1.7701	1.42796	1.81207	3.29945	1.45079	1.43958	1.5578	1.34368	1.23912	1.37942	2.00938	1.15569	2.15964	1.22698	1.61956	0.759758	1.86584	2.14839	2.63569	2.62516	1.28759	1.95548	0.830646	3.07713	1.48518	1.46616	1.81737
B3gntl1	1.33676	1.39148	1.28289	1.34872	1.32022	1.46177	0.719498	1.31137	1.1442	0.841862	1.55826	0.717706	0.880995	1.12014	0.516397	0.675627	0.524155	0.396306	1.51427	1.03594	1.30979	1.15601	1.12896	0.548878	1.06454	0.98386	0.648915	0.429262	0.532263	0.871445	0.740296	1.4139	0.597952	0.936106	1.0313	1.04205	0.221345	0.934525	0.591131	0.629178	0.502272	0.58991	0.950249	0.515407	1.45956	0.965537	0.811894	0.875923	0.540829
B4galnt1	11.1052	11.5729	8.67922	8.02653	9.33592	5.53176	5.44161	6.53329	3.22358	4.21566	2.89029	9.59681	8.2877	8.68009	10.7629	7.14657	10.408	12.8113	5.54125	13.8465	8.94614	14.6414	7.8795	9.19768	11.6553	21.5302	8.94267	8.0717	9.92268	6.93511	7.89446	8.15474	8.40577	6.84271	8.11654	9.58669	8.14612	40.3706	13.6362	7.97622	5.69462	12.7741	10.9053	8.39404	7.95225	8.11883	10.6478	8.6123	6.21167
B4galt1	5.76326	6.50835	3.74925	4.10262	5.56704	9.48222	4.58535	6.70041	12.2028	5.49413	12.9581	6.24752	3.47585	3.67807	3.42115	4.17328	4.65009	4.27234	8.57124	5.86582	4.47709	6.09639	6.83422	4.92685	3.68749	6.75167	4.16529	4.67082	3.66651	2.97334	4.63609	4.73099	4.44379	4.60316	6.55637	5.31083	4.99007	16.7668	7.16456	7.23423	6.14796	4.43316	4.87093	3.22781	5.00454	6.31271	7.52523	3.67858	3.99646
B4galt2	2.74065	3.10107	3.30052	2.44284	2.5678	2.72185	1.92075	2.7051	4.29097	1.56399	3.95639	2.37823	2.43276	2.52976	3.40666	2.92011	3.02058	2.99757	3.02073	2.54968	3.22362	2.83424	2.67207	3.08404	2.87569	2.53957	3.15524	3.13088	2.86281	2.14302	2.69777	3.11382	3.70445	3.07203	2.76903	2.66617	4.1057	1.71661	3.50689	4.11537	4.7694	4.51786	2.48456	2.47524	2.68115	3.19946	2.28099	2.33839	3.19458
B4galt3	5.1765	6.18091	5.06541	4.87847	5.40828	7.37101	3.94799	4.76587	7.72358	4.06756	6.14638	5.60562	4.71777	4.57222	5.51322	4.18329	7.45898	6.39185	8.62351	5.17681	4.24224	5.27008	5.1938	5.49928	5.22122	5.49309	6.54547	6.05797	5.35897	4.91653	4.90032	5.05442	5.22374	4.46626	4.83552	4.86829	7.70165	17.6074	6.9765	6.87518	9.43137	6.66584	5.15897	5.89326	3.83604	4.48904	5.59005	5.11158	6.00575
B4galt4	2.72182	2.87756	2.76605	1.82536	2.08454	5.97488	1.44461	2.71962	8.76759	1.51237	5.03585	2.19975	1.90244	2.12995	2.38548	2.16058	2.02839	2.20849	7.78942	2.01452	3.68745	2.71245	3.42645	2.49796	2.82713	2.74131	1.97756	2.28001	2.17511	2.49094	2.27506	2.78594	2.16598	2.10119	2.48172	2.20272	4.16292	2.83168	3.27004	3.57633	5.97969	2.44391	2.50062	2.23398	1.44884	2.98625	2.43194	2.15354	2.96357
B4galt5	3.92457	5.66025	2.258	3.43698	3.11174	6.44888	2.85663	4.43029	7.19293	3.20423	7.61516	4.55583	4.01139	3.38128	3.95278	3.75072	5.2645	5.11775	8.18957	3.84981	3.33266	3.71547	4.6436	4.61613	3.66206	4.84202	3.71501	4.16058	2.79414	2.72844	3.98892	4.41459	2.94688	3.64949	4.69578	4.12884	5.69125	9.34862	5.39253	6.51153	8.40186	6.18697	3.28039	3.35916	3.28382	3.84808	5.02332	2.73251	3.50543
B4galt6	4.68759	5.71547	3.31314	3.9701	5.3987	5.76729	6.19444	6.02751	7.30888	4.72207	6.39468	5.68559	4.22852	4.49544	3.34064	3.6945	3.39971	3.84811	7.02069	6.01081	5.41516	5.36502	5.51257	5.13026	3.56108	5.31998	3.57288	4.39049	4.52089	4.07071	5.21843	4.61165	3.81429	4.33564	4.61838	4.84241	3.94443	1.51596	4.65308	4.24967	3.94704	3.8015	4.7843	3.51289	5.07291	4.12513	5.83601	3.783	3.88497
B4galt7	6.52246	7.94032	8.92427	5.92561	6.25959	8.53525	5.57261	6.58805	9.18546	5.2804	6.94793	5.1043	6.20916	6.80841	7.78402	7.14259	8.78766	9.19553	10.3552	7.55008	7.23812	7.56266	6.17423	7.52586	8.08889	7.60388	7.56182	7.65802	7.53674	5.83379	6.52888	6.13434	7.50913	5.69792	6.36746	5.69816	9.36007	9.07128	8.0874	9.07031	12.9896	10.8914	6.6296	7.32012	6.0669	7.3494	6.20334	5.5957	8.87084
B4gat1	5.10953	4.73765	6.11625	5.56024	4.9567	5.05556	4.64239	5.68249	7.40761	4.63181	5.39719	4.91365	5.36141	5.63855	5.94239	4.9058	5.9379	5.52234	7.16012	4.98881	4.86118	5.34494	4.41265	4.84877	4.92246	6.03556	6.15037	5.58938	6.42593	4.57917	4.71247	4.75833	4.69546	4.97713	4.16415	4.52347	6.76214	2.88939	6.91165	5.57666	7.09256	5.43981	5.69995	5.81795	5.45307	5.71478	4.87125	4.0966	6.5028
B4gat1.1	5.10953	4.73765	6.11625	5.56024	4.9567	5.05556	4.64239	5.68249	7.40761	4.63181	5.39719	4.91365	5.36141	5.63855	5.94239	4.9058	5.9379	5.52234	7.16012	4.98881	4.86118	5.34494	4.41265	4.84877	4.92246	6.03556	6.15037	5.58938	6.42593	4.57917	4.71247	4.75833	4.69546	4.97713	4.16415	4.52347	6.76214	2.88939	6.91165	5.57666	7.09256	5.43981	5.69995	5.81795	5.45307	5.71478	4.87125	4.0966	6.5028
B9d1	2.65337	2.61789	2.88976	2.5683	2.17631	4.21083	1.72902	2.56353	4.84762	2.38174	2.96601	2.08328	2.71511	3.18959	2.92191	2.83961	4.07011	3.40845	4.13248	2.13461	3.40325	3.05246	2.77444	3.85521	2.50349	2.29193	2.96519	3.17272	3.20471	1.80912	3.18348	3.03983	4.02812	3.80155	3.83014	3.24467	3.56974	4.82289	4.33603	4.16669	4.71253	4.67302	4.91874	5.54051	2.98109	3.65383	3.75291	4.87415	4.0316
B9d1.1	2.65337	2.61789	2.88976	2.5683	2.17631	4.21083	1.72902	2.56353	4.84762	2.38174	2.96601	2.08328	2.71511	3.18959	2.92191	2.83961	4.07011	3.40845	4.13248	2.13461	3.40325	3.05246	2.77444	3.85521	2.50349	2.29193	2.96519	3.17272	3.20471	1.80912	3.18348	3.03983	4.02812	3.80155	3.83014	3.24467	3.56974	4.82289	4.33603	4.16669	4.71253	4.67302	4.91874	5.54051	2.98109	3.65383	3.75291	4.87415	4.0316
B9d2	3.3859	4.568	4.69345	2.90002	2.20801	4.10838	1.99079	3.03759	4.95973	3.05678	4.16552	2.757	2.67058	3.56007	4.38927	2.50398	4.93122	4.57156	5.29641	3.31622	2.90946	3.21167	2.73959	4.0735	4.43358	2.95681	3.62482	3.49144	4.17291	2.59137	2.86768	2.72349	4.18751	3.42458	2.84201	3.83095	4.77217	6.59397	4.30693	4.34061	8.30479	4.52731	3.0902	3.95063	2.11675	4.17833	2.54587	2.98899	4.52275
Baalc	2.12236	1.97984	5.78546	4.79581	4.0608	1.82498	4.62482	2.24348	1.26669	4.35757	1.92298	2.74491	3.13766	4.19033	2.92042	4.08279	2.52785	2.97297	1.66176	3.30168	4.77069	2.69632	2.51292	2.95446	1.57524	3.35957	3.69307	3.58316	2.24025	3.15594	2.80223	2.35438	3.82372	3.59925	2.99758	4.25384	2.98971	0.198558	3.65204	2.62787	1.38598	2.67647	2.90572	3.09422	3.34497	4.19685	2.8095	3.09675	3.85221
Babam1	31.5173	29.1991	35.0186	25.8757	29.2419	28.8455	21.3397	24.4415	30.7075	20.9411	27.6728	25.1463	29.4074	26.881	36.4055	30.2146	38.3245	40.2355	39.313	24.3389	25.7934	26.6201	22.3267	28.2099	29.8106	26.089	33.9717	29.2516	28.7261	22.3227	29.0886	27.7878	28.5865	26.7283	27.493	27.5754	40.3953	39.1391	35.2679	36.1251	48.0216	43.4041	31.5791	30.817	23.7335	30.2264	30.0132	29.5351	37.5401
Bace1	5.74534	5.73221	3.59736	4.07428	5.86015	5.96108	7.25019	8.19658	8.67011	5.18865	7.70934	6.96376	3.5175	5.6723	2.25518	2.69199	1.81213	2.02682	4.55978	4.85245	4.6378	5.48272	5.61179	4.70127	3.09425	6.25424	3.52801	3.50079	3.60908	4.78573	4.60408	5.97426	5.22842	4.54734	5.31172	4.7129	3.88792	3.28298	5.21222	3.60393	1.43606	1.47509	4.49817	2.83582	6.71482	4.52268	5.02552	5.34427	2.26785
Bace2	6.3141	3.72966	5.18026	1.61504	3.25987	15.269	2.35134	5.08359	16.5972	3.41173	12.3247	3.39273	3.06264	2.12454	3.15237	2.18508	3.49102	3.28329	21.4576	4.03882	2.55324	5.51506	4.97785	5.45678	2.85334	3.55608	2.49039	3.63477	1.97137	2.02093	4.15952	4.48867	3.14718	4.29167	6.03112	3.29216	5.82497	5.05526	6.33779	7.04005	13.0399	5.87076	4.83674	2.06524	3.09416	3.65141	7.63639	2.96299	5.41189
Bach1	2.84248	2.61076	1.79435	1.81436	3.23148	2.79949	2.68734	3.72029	2.73291	2.90909	3.13368	2.77457	1.44605	2.56303	0.563504	0.875457	0.364747	0.537998	2.0377	3.13226	2.42792	3.03101	3.14633	2.03892	1.23576	2.56742	1.08609	1.57604	0.812302	2.1157	2.08788	1.9195	2.5657	2.7856	2.83477	2.03333	0.93214	5.02536	2.25305	0.913142	0.216952	0.308451	1.83943	1.4595	2.86865	2.55238	2.91086	1.84731	0.560632
Bad	9.85739	12.0417	11.712	10.355	9.4465	12.1577	8.18344	9.71897	15.7704	9.43852	11.6367	11.2899	9.91272	8.87971	13.6723	11.323	14.0291	14.4721	15.2694	10.8215	9.83733	9.93641	9.95478	12.2917	12.592	10.6139	11.0324	10.4189	11.455	8.02606	10.632	10.1935	11.4958	9.37341	11.266	11.481	15.5967	14.8545	15.8961	13.8975	21.4734	15.3643	11.2456	13.6059	9.32693	13.6063	11.4406	11.6506	11.5212
Bag1	45.3977	47.0414	49.964	47.3883	43.5452	51.1875	34.5651	37.9929	34.5737	38.8085	39.911	41.4123	45.1164	43.3934	53.7222	50.5621	59.8344	61.5822	39.7752	42.0976	45.9922	43.6882	39.5788	44.2199	53.6285	47.8909	52.3249	46.9336	52.8359	44.0322	47.1612	51.1608	49.4939	49.6123	49.1223	49.0369	49.516	41.2032	54.2029	51.3842	62.9081	65.0081	50.7374	51.5137	46.859	52.6153	53.6211	49.5193	54.1557
Bag2	15.0454	13.3653	13.4977	11.5793	11.2359	16.8191	12.3852	13.7848	26.0741	11.3998	17.8607	11.8403	11.4774	12.6348	13.4781	11.7613	12.6677	14.3436	26.0796	12.7584	12.594	11.4714	11.8253	13.6545	10.6497	15.6193	13.5411	13.7788	14.1123	10.9477	13.6413	13.1704	13.8184	12.9716	12.2141	13.8673	17.6604	5.04731	13.5219	15.4462	23.2713	11.8906	15.8979	11.9221	14.1178	12.5156	15.2678	14.5719	12.6753
Bag3	88.4348	87.7801	131.634	111.481	106.664	93.9464	85.1251	81.465	66.5695	97.6559	72.9407	81.8748	99.2008	105.957	110.434	98.1977	128.876	112.127	56.5085	93.0077	100.691	87.0004	84.4111	97.0935	79.0135	119.245	109.285	91.5701	97.8651	84.5446	84.2614	80.6565	92.2791	88.2627	91.3698	96.0555	99.7803	22.6674	104.985	105.823	97.4322	115.47	74.2966	84.159	101.384	81.6502	99.5452	95.1653	101.016
Bag4	0.972743	0.940255	0.495361	0.963464	0.981318	1.49091	1.34415	1.67151	1.75103	1.16767	2.05413	1.06694	0.535779	0.838736	0.348942	0.643287	0.27547	0.439946	1.5742	1.05001	0.958787	1.24708	1.54385	1.03849	0.966604	1.3296	0.657715	0.543867	0.383631	0.670077	1.05932	0.900835	1.3738	0.749706	1.37264	1.21406	0.635649	4.0098	0.822399	0.51018	0.462814	0.167838	0.998831	0.696562	1.18354	1.33097	1.34414	1.14898	0.462893
Bag5	5.25095	5.73251	5.48707	5.13603	5.10027	5.61368	4.90509	5.78556	5.77734	5.93425	6.42078	5.58859	5.57315	5.7454	5.35483	5.71683	5.52619	6.19236	5.52647	6.37822	4.54596	5.27384	5.3932	5.38056	4.98802	6.68101	4.99407	5.03325	5.526	5.0063	5.86376	5.7354	6.46813	4.97258	6.63265	6.76364	4.8499	6.39677	6.17102	5.79705	6.15185	5.71232	5.68493	5.09951	5.52413	6.85396	5.70462	4.70266	4.75311
Bag5.1	5.25095	5.73251	5.48707	5.13603	5.10027	5.61368	4.90509	5.78556	5.77734	5.93425	6.42078	5.58859	5.57315	5.7454	5.35483	5.71683	5.52619	6.19236	5.52647	6.37822	4.54596	5.27384	5.3932	5.38056	4.98802	6.68101	4.99407	5.03325	5.526	5.0063	5.86376	5.7354	6.46813	4.97258	6.63265	6.76364	4.8499	6.39677	6.17102	5.79705	6.15185	5.71232	5.68493	5.09951	5.52413	6.85396	5.70462	4.70266	4.75311
Bag6	40.2359	38.8854	46.1925	42.4703	45.8336	37.2965	35.5233	37.9696	38.4419	35.9165	37.0327	36.6369	41.7891	41.0123	42.6627	40.5079	48.8496	48.5646	32.4231	37.4537	40.6384	43.709	36.0888	40.3324	30.8266	38.3732	45.8546	42.0164	40.0406	33.4573	37.6397	33.1772	39.2153	40.894	36.9472	39.7381	46.7329	34.398	50.259	48.4083	44.0508	53.6592	33.928	31.8602	39.5518	35.8365	40.0551	38.0149	48.2253
Baiap2	11.4269	6.06261	4.65949	7.11093	10.8276	12.5764	6.56034	5.45074	11.9509	7.1951	13.5969	7.03394	6.52688	6.8031	4.83698	6.0195	15.547	8.75241	16.3835	7.15086	3.71489	6.50349	9.63359	13.8047	5.15652	8.1697	8.18241	6.46895	6.28589	4.38678	8.17854	6.39439	5.39447	4.66332	9.09882	6.07084	9.93876	5.82482	7.35774	6.83196	15.0916	8.04643	7.12943	3.94527	7.12244	4.81456	6.692	7.26834	6.20964
Baiap2l1	2.56814	4.12421	3.86273	2.65592	3.08868	5.10955	3.63951	3.35431	3.04295	2.18527	4.31266	1.70177	2.65529	4.23046	4.6228	2.48545	2.9459	2.72063	4.05084	2.9749	2.86404	2.51342	3.11022	2.59135	2.54519	3.03262	3.61575	3.15528	3.09617	3.7811	3.99252	3.3207	2.34419	3.15688	2.27245	3.54447	4.16359	1.97946	3.25411	3.2622	3.66668	3.57295	2.6259	2.78826	2.861	2.7595	3.10592	2.73673	4.60501
Bak1	6.26365	7.31733	5.81454	5.25229	4.79177	6.09015	2.86817	6.08182	6.3294	3.40755	6.98296	5.05501	4.85228	5.11751	5.77388	4.86377	5.69831	5.94902	8.82503	5.45588	4.52942	6.60941	5.75123	5.68393	5.06611	4.4948	5.77478	5.55655	5.2686	3.84401	5.90215	7.44404	4.97806	5.04239	6.35357	6.42986	7.54204	25.2251	7.09596	7.68443	8.34432	6.92682	6.83357	5.45078	5.72362	6.52853	7.54225	4.5511	6.09463
Bambi	7.46906	7.38407	6.74927	4.09935	4.86196	7.90056	3.98318	5.91521	12.117	5.25783	8.83262	4.47855	5.88803	5.38869	6.00544	3.77018	5.89859	5.50196	17.8736	4.50385	3.46161	4.2738	6.65488	5.53997	5.92136	8.97494	5.22799	4.88521	5.15489	4.61099	4.2765	6.61148	4.64844	4.11383	6.26599	5.14573	7.35952	3.25062	7.6116	6.53925	7.09988	6.22515	3.02422	3.16321	4.40424	4.34593	5.97942	3.26765	6.63953
Banf1	147.27	135.707	167.554	172.416	139.293	147.444	119.144	141.101	120.176	128.973	132.078	138.463	176.649	145.786	213.735	179.016	252.135	243.426	129.695	133.803	126.766	143.488	128.137	152.806	160.818	168.623	207.917	175.851	188.537	150.738	175.039	151.991	163.008	168.802	154.651	177.044	200.747	122.171	192.265	190.924	247.274	252.496	179.256	194.345	160.281	169.665	192.718	188.566	218.505
Banp	5.3464	4.03953	4.70104	4.08747	6.52889	6.42439	3.34491	3.51245	5.45945	4.60763	7.17242	4.20439	3.64422	2.64449	3.73073	3.98121	4.90549	4.82766	5.00668	5.62574	3.44287	4.41483	4.77043	5.25115	2.7214	4.77441	3.90815	4.70567	3.34551	3.08321	3.16989	3.75289	4.03494	3.31703	4.39813	3.56235	3.75946	7.90387	3.95355	4.37931	5.28642	3.6161	2.85469	3.69232	3.76927	4.06979	4.41853	2.8577	3.34936
Bap1	18.0869	16.4684	17.9324	17.3944	17.5106	17.5032	14.3589	17.6173	20.4033	14.9671	18.5486	18.6326	15.9301	17.5389	14.583	15.6504	17.4813	19.6148	18.1055	15.1376	16.7435	16.8426	16.3548	17.6771	13.2246	19.7272	16.2716	16.7994	14.969	15.237	16.7974	14.9426	17.7001	15.6629	17.9554	16.3259	17.8342	24.8462	19.697	18.6545	14.7336	15.7889	15.6392	15.1849	16.4978	17.1621	18.2045	15.6004	17.417
Basp1	2.64633	2.72761	1.47385	1.36348	1.62797	4.56934	1.02109	2.20517	3.78873	1.92417	3.49238	0.9812	1.27529	1.07124	2.97256	1.58069	1.45198	1.63907	4.21535	2.01332	2.28231	2.54432	1.25383	1.76562	1.07012	1.5825	1.63087	1.5103	0.856127	1.88494	3.22186	3.57344	2.4363	3.90329	2.61377	3.00516	1.3351	30.8898	2.34885	2.18584	3.08452	1.99749	2.94353	3.40786	1.2324	3.41651	4.37438	2.15458	2.14577
Batf3	1.01124	1.7098	1.6014	0.75729	0.576799	2.16989	0	1.954	0.881802	0.871117	1.8415	0.940686	1.34716	0.793597	1.60302	1.20806	0.954574	2.41165	1.14503	1.41436	0.357802	1.46199	0.528692	0.479604	1.30807	1.07506	0.531802	1.23074	0.697924	0.590787	0.856141	1.85241	1.5668	1.3627	1.02402	1.6477	1.81398	8.57771	0.911133	1.15451	2.09465	1.42429	2.30643	1.12542	1.19514	0.253103	1.32962	0.337524	0.709157
Bax	12.9106	17.8664	16.0998	12.7134	11.4152	14.8819	7.46526	11.69	13.3373	6.62011	15.6379	13.404	13.4676	11.5594	16.2431	12.6192	18.6131	19.5023	17.6452	13.0774	10.3065	16.4975	11.6589	11.9215	15.3944	12.6762	13.8878	13.0276	15.3908	10.476	15.9043	15.3396	14.8887	14.6039	14.8509	16.4776	15.5033	34.1338	19.8417	17.4954	27.4783	23.903	16.5785	18.2995	11.2813	16.5098	13.2245	13.5779	13.4686
Baz1a	1.48223	1.41039	1.0379	1.39874	1.3594	1.29919	1.23112	1.65708	1.50743	1.47136	1.85439	1.69047	0.801307	1.48849	1.37128	0.940692	0.876979	0.896289	1.63417	1.65558	1.2081	1.64451	1.57754	1.24337	1.10469	1.88882	1.1066	1.22241	0.968181	1.01334	1.46848	1.34155	1.683	1.3031	2.0675	1.3228	0.740678	11.7509	1.43225	1.37344	0.987338	0.695332	1.42237	1.1794	1.4372	2.58489	1.57802	0.928496	0.751744
Baz1b	10.8347	8.72239	9.33275	9.49147	12.3286	11.8461	8.40009	8.64539	13.6655	8.75659	14.2751	10.5088	8.20835	8.01365	7.11378	9.06427	9.26637	8.9306	13.2969	11.4713	8.8911	11.4792	11.9034	11.0332	7.95408	12.5853	9.19035	8.25406	6.91463	7.09589	7.53721	8.69359	9.7934	8.93583	11.1952	9.04066	7.98489	22.9956	10.316	9.78768	10.1156	7.33157	7.58837	6.18022	8.13821	9.74922	10.497	6.94517	6.4614
Baz2a	6.4631	5.18987	3.80646	4.53185	6.411	5.39727	5.09781	5.60349	6.60112	4.88003	6.36119	5.23564	3.26657	3.70627	1.87237	2.39176	1.93569	1.65823	4.95783	6.35443	5.25605	6.05139	5.84986	4.54394	3.26979	5.69286	2.80274	3.13145	2.21863	3.35576	4.04136	4.65337	4.58313	4.10782	4.28532	3.98932	2.68292	16.9654	4.53187	2.66693	1.2322	1.43048	3.59824	2.63866	4.26722	3.94015	4.50689	3.01845	2.09614
Baz2b	2.5825	2.00364	1.03829	1.35362	2.77573	2.45303	2.20594	2.14425	3.03796	2.08349	3.09707	2.34475	1.24778	1.72085	1.14969	0.753885	0.566372	0.657524	2.35368	2.22531	1.89621	2.42817	2.69018	2.11451	1.22504	1.98945	0.941999	1.13996	0.978284	1.49813	2.25326	1.94546	2.04021	1.6042	2.47281	1.70332	0.89864	3.5735	1.56294	0.850728	0.465633	0.498374	1.73468	0.800332	1.99155	2.44331	1.88597	1.40123	0.7285
Bbc3	3.96258	3.00119	1.546	1.46278	2.0249	3.01404	1.85004	2.50275	1.27747	1.17228	2.14511	2.18781	2.56733	1.63677	2.25102	1.13046	2.21081	3.22369	3.34977	2.83018	2.00891	1.88967	1.6388	2.60971	3.36752	2.4993	2.00612	2.28376	1.75519	2.10857	2.85527	3.53164	1.8342	1.5155	2.91188	3.26535	3.05543	5.37505	2.43992	1.82385	3.25652	3.92863	2.67198	2.83261	1.63696	2.22134	2.52159	2.43003	2.44705
Bbof1	1.10099	1.39677	1.03567	1.40973	1.2958	0.762883	1.69937	0.7446	0.930861	1.26512	1.04849	0.960581	1.28394	1.51271	2.01282	1.39748	1.50698	1.28816	1.19523	1.00136	1.41215	1.46577	1.43904	1.33864	1.87003	2.15807	1.77319	1.41238	1.48808	1.39425	1.78735	1.54996	1.20935	1.23743	1.64521	1.66723	0.888741	0.792149	1.48928	1.27998	0.774097	1.30205	1.38173	1.48185	1.72559	1.96426	1.23154	1.05741	1.64071
Bbs1	3.03429	3.12779	3.08723	2.18913	2.35381	3.56064	2.63842	3.01217	4.05947	2.41894	4.15553	2.55476	2.33982	3.09335	1.83467	1.67649	1.783	2.32854	3.86704	2.53161	3.76433	3.37395	2.72657	2.88852	2.58923	2.84273	2.19908	2.5038	2.51299	2.34993	2.84319	2.84631	2.70576	2.58351	2.23641	2.29316	2.75549	1.60287	3.18115	2.48797	2.32435	2.05004	2.31084	2.19704	2.14021	2.96325	2.77037	2.22382	1.98158
Bbs10	1.63788	1.80088	2.04351	1.5346	2.57029	2.29907	2.02249	1.8356	2.32298	1.71741	2.91618	2.11497	2.0738	1.86464	1.50081	2.00557	2.0563	1.35272	1.8245	1.39803	1.4488	1.53987	2.11222	1.70974	1.66036	1.74125	1.22741	1.49574	1.82749	1.99442	1.89598	1.32991	1.35467	1.34389	1.51	1.52637	1.76283	3.77097	1.23705	1.73716	1.52739	1.36828	1.98081	1.09468	1.53062	2.00964	1.61663	1.20378	0.804019
Bbs2	4.51248	5.11279	4.35024	4.4247	4.49417	5.19153	3.66802	5.39614	8.76864	4.0602	6.27514	4.75423	4.19859	5.33107	4.23088	3.94982	4.8222	4.79725	6.52645	5.45645	4.66938	5.09388	5.51961	4.96903	5.23369	6.81122	4.70137	5.07982	5.54317	4.74416	4.73559	3.72421	5.06138	4.78484	4.60612	4.8797	4.39855	4.43636	6.20017	5.37645	6.2762	4.33615	4.64326	4.96333	4.10921	4.94616	5.5576	4.80695	4.49794
Bbs4	4.05258	4.48794	2.91005	3.91175	3.5188	4.26974	3.28814	4.1576	5.36283	2.88958	4.82397	3.58161	3.08087	2.95291	2.68181	2.49032	2.50995	2.72898	4.35966	4.38152	3.15664	4.10585	3.81069	3.34087	3.24481	4.13787	3.33481	3.04286	2.91768	2.505	3.48197	3.43642	2.84845	3.06725	3.49131	3.87176	2.69863	4.29251	3.45093	3.39672	2.9001	2.50017	3.03366	2.24089	3.12466	3.50428	2.92373	3.15576	2.78063
Bbs5	0.980434	1.75595	1.02789	0.994173	1.28346	1.82534	2.2788	2.00591	2.30268	1.29224	3.06605	2.09317	1.74587	1.52816	1.1585	1.48129	1.40457	1.27012	2.74386	1.16203	1.46923	1.38771	1.89958	1.64183	1.26874	1.4715	1.45581	1.50472	1.43293	1.41571	1.7585	1.54067	1.92275	1.36116	1.40222	1.45102	0.869013	0.943456	2.30127	1.86321	1.38291	1.00998	1.93443	1.34898	1.14604	1.81954	2.00356	1.32931	1.61777
Bbs7	1.94337	2.12308	2.14884	2.08384	1.89451	2.12845	1.93311	2.22179	2.70326	1.93074	2.3872	2.12889	1.27964	1.98674	1.38407	1.98304	1.37585	1.2335	2.17093	2.35675	1.66173	2.36372	1.79215	1.94028	2.30538	2.7547	1.42654	1.59162	1.34125	1.16743	1.53175	1.71795	2.0929	1.27418	2.18214	1.62242	1.62682	1.93789	1.89863	1.50625	1.3664	0.929105	1.97704	1.62358	1.78163	2.53452	2.02473	1.56898	1.07891
Bbx	2.04641	1.33934	0.781601	0.913042	2.39814	1.67281	2.30637	2.20308	2.69512	1.70068	2.84465	1.58143	0.556624	0.932471	2.09927	0.392898	0.386347	0.45607	2.06986	1.65675	2.12049	1.85478	2.13979	1.42183	1.13499	1.04893	0.884012	0.737361	0.605298	1.12491	2.08414	1.79948	1.87015	1.41295	2.93216	1.49845	0.812838	3.80822	0.757983	0.512804	0.887114	0.470795	1.18408	1.60113	1.7983	1.92162	1.9237	1.31849	0.46128
Bc1	29.4623	24.7805	6.96283	26.2104	45.1423	50.5754	14.4716	27.3261	34.3349	35.3508	61.1428	32.7206	16.7354	27.6043	43.3683	42.2359	46.723	29.0375	66.381	39.3575	31.2735	25.4268	33.8873	54.2179	30.333	32.8879	32.5373	33.6364	16.2671	17.1248	24.8165	82.4315	9.03803	55.0248	64.115	61.1015	6.34199	133.88	19.7094	37.2899	72.8599	24.7711	48.1359	90.8876	4.13648	26.4116	82.8345	29.2049	12.3967
Bcam	69.319	65.5418	84.1468	67.6013	76.2115	87.9602	48.3583	56.4951	102.697	51.3255	78.7746	61.7102	63.7043	61.1174	87.9017	74.0151	94.8477	93.4762	115.457	67.5483	59.5066	72.8406	64.49	63.7911	69.2785	64.6231	72.5229	68.1299	60.1142	59.0417	74.1982	61.5043	71.8188	79.1046	69.8037	63.8434	95.6262	27.3883	89.9082	85.1522	118.28	95.8183	66.9074	68.5626	62.263	74.0084	59.9328	59.3738	79.1743
Bcap29	14.154	18.068	17.0791	22.1069	19.4896	20.0902	24.1353	32.9468	19.9392	25.3431	20.9885	18.4083	18.6798	21.3537	16.4749	17.5389	15.3608	13.2626	17.1789	20.8136	18.4301	18.0329	19.1432	17.7697	16.2687	21.7648	20.4926	20.0704	18.9608	21.2468	23.4926	20.7921	19.529	19.5639	20.4133	22.1195	12.5371	27.4847	17.1538	18.44	10.189	12.7149	23.5603	21.5922	25.7063	28.8924	24.0521	21.101	15.1661
Bcap31	38.9892	50.5119	45.8476	40.8392	42.6769	52.8106	35.1882	43.8024	65.533	37.8218	60.0818	40.2803	44.6918	40.0671	47.0382	44.373	51.5768	47.9203	62.1053	37.9717	41.386	43.0411	43.4698	45.2285	39.512	48.9052	48.1193	43.9814	45.1108	37.5737	41.5481	39.2803	44.8486	43.8935	43.8488	45.4916	51.3531	89.2262	49.65	53.6738	67.2252	48.6285	47.2219	47.6117	39.5282	40.327	47.3668	42.0977	56.7549
Bcar1	9.21352	7.99255	9.1361	7.00274	8.16235	8.49099	6.38254	7.69392	11.0362	5.70091	8.80382	7.54034	7.39734	8.03068	8.25411	6.35004	7.94304	8.75065	11.7025	8.40262	6.47434	7.896	7.28719	7.50537	6.03124	8.49357	7.55596	6.81415	6.50708	6.21374	7.71309	7.88122	7.6272	6.70606	8.09413	6.72504	9.1536	4.04034	9.13714	8.89426	9.06036	7.87276	7.52748	5.93313	5.8078	7.53445	7.7332	6.11308	7.63595
Bcar3	2.46825	2.65038	2.24431	1.80186	2.11277	3.24685	1.62554	1.44325	4.4257	1.64629	3.26333	1.88763	1.6428	1.26387	1.66792	1.66662	1.49521	1.52448	2.38278	2.86516	2.57441	2.55694	2.7043	1.94007	1.47213	2.01936	1.28674	0.99683	1.27392	1.39249	1.8725	2.02386	1.93055	1.72249	2.43974	1.65018	1.84803	12.0548	2.32275	1.83865	2.43997	1.8276	1.4105	1.81706	1.27964	2.19279	3.18622	1.78543	2.76947
Bcas2	29.3117	37.819	33.4187	37.1847	30.8361	34.6267	24.9085	28.2123	40.3855	29.9576	31.7561	29.7217	33.8891	28.2377	37.9631	42.3785	44.7926	36.7994	34.6344	30.7757	34.9713	34.1246	29.4512	30.588	28.0641	45.6085	34.9636	32.7333	32.8259	28.1669	37.1379	30.2916	33.5665	47.2003	37.025	38.3179	31.3778	48.4675	36.1187	40.1419	41.958	41.0774	36.6125	44.9654	30.1083	36.5576	42.2288	31.1143	34.4069
Bcas3	6.84894	7.05295	8.65225	6.53872	6.19167	7.64461	5.87559	6.61703	8.95093	5.98549	6.54345	6.30695	6.69864	7.52833	6.32665	6.53119	8.4387	7.33038	7.02366	5.42737	7.49954	6.14292	6.92273	7.18371	5.36469	7.74105	7.2415	5.93168	7.24791	4.77568	5.45514	4.85307	5.4225	5.67233	5.94541	6.34915	7.44903	8.5177	8.54973	8.14055	9.77521	8.67857	5.33007	5.1665	5.20228	5.63246	6.62258	6.52707	6.82528
Bcat1	1.22022	2.13959	1.30846	0.914614	0.789722	2.26707	0.882001	2.95013	3.03912	1.02597	4.15531	0.519329	1.07097	0.841201	0.928257	1.10217	1.53391	1.04874	2.09029	1.09941	1.51636	1.30315	1.21366	1.29211	1.52133	1.21022	1.05646	1.3201	1.21188	0.904547	1.46208	1.77732	1.82306	1.66586	1.48345	1.12327	1.60159	13.2535	2.53633	3.05942	4.01768	2.15675	1.81322	1.16031	1.49975	1.52028	1.76251	0.536895	1.81577
Bcat2	65.2944	52.9752	95.8764	93.1784	82.416	78.3929	69.8085	51.9494	36.4689	69.1931	54.6679	45.2234	87.1929	70.7232	102.939	78.1223	100.321	81.3428	36.7551	72.4161	72.5021	66.863	60.172	68.3142	60.6463	44.3442	86.3585	78.9779	78.4984	59.6765	72.506	59.8147	63.0293	77.6458	56.8202	78.8254	91.1639	29.944	89.0665	81.1805	70.5481	115.019	69.241	85.7434	54.3127	69.3909	79.7073	74.2807	92.0707
Bccip	14.4558	15.1025	17.0983	17.4033	13.6608	14.4216	14.7533	16.4941	15.0701	16.1217	15.827	12.3721	18.4934	14.1736	18.9828	15.433	15.1523	12.9287	11.4106	13.5088	15.761	15.2486	15.6625	15.4554	12.6121	15.8549	15.6343	16.3151	16.7034	15.6359	16.0108	14.8011	18.8655	17.8194	17.4938	17.0053	15.277	20.1525	20.6144	17.0335	11.1534	13.4693	18.3576	16.3194	19.4967	19.7521	22.052	16.1251	17.4309
Bcdin3d	2.65346	2.79149	2.8452	2.23122	2.65893	2.7427	1.75806	2.70117	3.85475	1.78475	2.99043	2.89092	3.73347	3.16293	3.86587	2.74467	4.76517	3.777	4.32534	2.39064	2.95397	2.93577	2.40234	3.13208	2.80559	2.63172	2.34841	3.10691	2.90332	3.06384	2.57628	2.64415	2.75974	2.09475	2.43895	3.07561	3.69176	4.82306	2.84498	2.94615	5.74758	4.14264	3.05676	2.59502	2.15869	2.04182	2.55488	2.39966	3.63083
Bche	5.38043	3.42994	1.19275	2.91925	6.87376	5.27717	7.80065	7.82065	8.46301	7.50905	8.23947	2.99874	1.28434	3.23915	0.63678	0.743493	0.63676	0.397936	4.00267	3.9778	5.49808	4.16562	4.78624	3.5436	1.6108	2.91336	1.23527	1.32002	0.914491	3.12127	3.60496	4.06993	4.10955	5.36132	4.36882	2.89051	0.561803	1.45966	1.35784	0.982746	0.713205	0.387963	3.9305	2.37044	6.46893	4.55453	4.40686	3.9838	0.563157
Bckdha	131.639	119.779	193.102	151.115	154.138	118.793	120.959	120.867	49.3151	128.186	97.6266	113.979	168.068	140.711	165.248	136.222	196.315	176.615	46.0239	107.878	112.894	111.675	102.171	136.126	156.265	126.556	179.826	148.19	169.487	106.602	126.256	100.419	118.803	100.241	120.333	120.431	142.626	40.2429	165.215	134.464	97.4113	168.34	104.634	115.016	107.303	119.128	121.165	134.889	191.112
Bckdhb	71.729	71.591	87.5185	98.6983	70.6253	67.2883	73.0254	89.2297	39.1421	72.9939	55.8524	77.0418	90.836	81.8653	85.6661	79.3421	80.3957	102.99	39.063	65.817	76.083	66.8418	70.8895	77.1129	67.4767	65.4987	85.0996	80.0237	95.2349	60.982	78.2247	66.9597	78.474	91.646	78.7141	84.0245	90.2641	21.3509	77.8232	79.9373	55.3757	94.1494	101.838	95.1546	79.3359	79.3161	82.2991	87.8054	89.6443
Bckdk	73.1081	54.7445	76.6103	62.8451	60.883	56.4553	45.2409	54.3904	52.2371	47.6532	52.6456	57.5532	54.483	58.6963	65.3176	59.1386	75.4194	85.8147	51.856	45.5739	48.2332	54.9529	49.3627	65.2204	49.3753	48.4532	67.9021	59.5761	54.2351	49.8187	46.834	41.6273	54.8568	45.808	54.1406	52.1262	70.7987	30.2741	68.0451	72.6456	75.2139	75.6079	47.2778	48.4098	49.974	50.9325	54.5995	51.912	70.1401
Bcl10	9.12207	7.83819	7.78326	6.9098	7.60035	8.30327	7.22962	9.14135	9.30571	7.90324	10.6559	8.26347	7.73237	8.65707	6.66898	7.47753	5.3589	5.93077	8.46459	8.96193	8.44672	8.09621	7.66108	7.52831	9.07329	8.89824	6.69823	8.73529	7.30038	6.55103	7.52079	7.32	6.88468	7.49298	7.96329	9.2579	7.8335	25.4884	8.66357	9.78558	6.20533	6.44631	8.27045	6.97196	7.67935	10.7524	8.50512	6.90499	6.70331
Bcl2	2.61797	1.80624	1.30972	2.0137	2.88942	1.95875	2.43858	2.31633	3.11136	1.48428	2.66989	1.97146	1.06244	1.62263	0.364182	0.370362	0.1951	0.417237	1.5608	1.67729	2.19387	1.79356	2.3052	1.4219	0.624061	2.41698	0.760843	0.790884	0.760771	1.81193	1.69216	1.89451	1.22851	2.9267	2.55441	0.866645	0.815646	3.75674	1.02502	0.539562	0.0611834	0.499231	2.7352	1.3812	2.00457	2.32878	1.84938	1.51886	0.676388
Bcl2a1	2.43892	6.53116	2.89756	2.13211	2.55116	4.36112	1.56134	7.30464	4.96532	2.56861	4.77924	3.30959	3.40482	2.63254	3.93896	2.10427	2.76269	3.58041	2.76243	3.75341	3.30797	3.09958	2.83356	3.18191	2.71745	5.40176	2.67209	3.32268	2.99246	2.37548	4.24568	5.53466	3.571	4.01929	3.62338	3.12422	4.37497	65.7575	4.48918	3.84636	7.09883	3.92701	3.3386	6.63889	3.84554	3.96901	4.81302	3.39385	2.37548
Bcl2l1	16.4923	12.9987	13.6617	21.7548	22.5066	17.3133	9.31243	10.864	13.8996	14.5773	18.4592	15.4457	10.9151	10.737	14.5691	24.5075	30.7715	21.1861	16.041	23.6631	12.8932	15.6976	18.447	18.7974	14.6251	29.8469	17.5588	14.9209	16.8824	11.4026	13.5588	14.3305	14.3289	15.5676	19.1872	19.6639	13.4288	17.7284	18.4726	19.8263	24.5347	21.5925	12.4644	15.6617	10.0028	22.8835	18.7052	16.8462	13.1021
Bcl2l11	4.03155	3.73596	2.39759	3.04057	3.45157	3.67769	5.1035	7.03519	2.98222	5.81533	5.39887	5.73981	4.3127	5.07599	1.93587	2.0633	1.95643	2.01564	2.6265	2.73454	1.75297	5.07135	4.36389	3.27798	2.93686	4.5376	4.31311	4.38677	3.27687	3.47968	3.65032	2.21706	3.55013	2.66491	2.90805	5.15826	3.43121	7.63189	2.62511	2.55448	1.89455	1.63529	2.92996	1.94699	2.74996	2.55406	2.76055	2.6622	1.66962
Bcl2l12	2.25832	2.94141	2.36136	2.03118	2.39693	2.22908	1.48723	2.27785	2.12862	1.90731	2.80517	2.08065	2.29605	1.51595	2.72191	2.15828	2.71161	3.23284	3.78616	2.27516	1.72594	2.24488	1.95993	2.73238	2.68867	2.5569	2.88594	2.16834	2.52496	1.97989	2.25708	2.05836	2.34634	2.37573	2.60816	2.3991	3.40285	7.1424	2.96312	3.07317	5.09434	2.78209	2.7517	3.27011	2.0195	2.68037	2.81734	2.3085	2.88233
Bcl2l13	8.22004	6.29319	6.78518	8.55957	11.4049	8.40139	10.2563	11.2856	8.04148	12.7506	9.45758	8.45455	5.8315	8.3553	3.75051	4.96163	2.9404	3.19171	6.07669	8.20819	8.4498	7.33786	8.68558	9.42154	2.85514	6.96806	6.21124	5.77907	4.89685	5.66377	7.255	7.8176	8.78759	9.45148	8.99321	9.13046	3.72511	7.07737	7.6068	5.9717	2.45891	3.39619	8.58791	5.97479	11.4208	7.9293	9.76853	9.10395	6.37128
Bcl2l15	0.935085	1.14225	1.35787	0.934319	1.15601	0.891766	0.598648	0.542054	0.135992	1.07439	0.30971	1.88531	1.24613	1.46817	2.03201	1.42738	1.70652	1.5444	0.588427	2.35494	1.54399	1.6802	0.814792	2.14425	2.48717	0.9941	1.72113	1.89742	1.72097	1.57873	0.791939	1.30596	0.805443	0.910677	1.19983	1.08904	1.67737	0.18885	1.12413	1.47477	0.369062	1.75664	0.640043	0.809963	1.4008	1.09257	0.574153	1.14517	2.11297
Bcl2l2	13.3193	15.9294	13.8996	13.7372	12.7373	17.0633	11.2319	12.5158	25.281	12.0033	18.857	12.2261	11.5684	13.2033	11.0924	11.6734	10.908	10.7494	23.9076	13.3102	14.547	15.6746	13.7575	14.9919	10.678	14.2085	12.5538	12.4201	11.0255	10.937	11.4535	14.9427	13.4405	11.9768	13.6296	12.1861	13.8991	8.53057	15.6869	15.0846	14.6024	9.36591	12.6291	10.2527	14.159	14.864	13.543	12.2724	11.1603
Bcl3	2.16402	3.73228	2.31923	1.11312	1.96126	2.95908	1.6417	3.09922	2.36082	1.02391	1.87636	1.6289	1.84196	1.94886	2.19822	1.21656	1.94662	2.3596	2.64367	3.74047	2.16192	2.14245	1.68597	1.54017	2.22388	3.78921	1.50622	1.63851	1.31782	1.01681	1.76103	2.43386	1.7766	1.14457	1.6507	1.77936	2.23777	18.0474	2.43935	2.22245	2.6379	2.92113	2.35273	2.03234	1.62621	1.21123	2.24473	1.36078	2.97562
Bcl6	5.06707	4.67855	3.48714	2.72198	5.0602	6.43304	3.45873	4.95669	3.98033	2.76576	8.21404	1.75367	3.62996	2.88432	1.76348	5.2966	3.06119	1.52285	3.5876	3.38563	3.49606	5.14704	2.92509	4.34276	2.67763	2.6766	1.76538	2.08232	2.40427	1.48083	2.95069	4.56233	1.45703	4.05797	4.96669	2.77429	2.9086	14.1798	2.85606	3.60697	5.32535	3.51904	1.98006	3.19852	1.88814	2.01426	5.63493	1.79862	4.56019
Bcl6b	14.3391	13.2502	7.93432	6.73761	8.4269	7.27876	8.86201	8.53543	4.00675	4.40828	4.08344	13.9523	11.1489	11.4304	9.96758	4.18019	7.28494	14.2113	4.46099	13.5481	6.79244	12.5793	7.46309	6.45854	17.7673	6.51853	7.51263	9.88392	10.7826	9.45687	10.8584	12.2093	8.08177	3.98357	8.31299	9.73813	8.38447	2.78139	8.04845	6.65259	4.71391	7.14728	11.1492	7.96263	7.3065	7.05792	5.77961	6.56358	6.12341
Bcl7b	13.7386	17.2634	16.8426	13.6644	16.0901	15.161	11.5968	13.1723	19.5272	12.028	15.1042	13.3335	13.7265	15.5889	16.9692	14.9015	18.3538	17.698	18.6262	14.5368	16.4349	14.9162	12.8833	15.1481	13.5741	16.0662	16.411	15.6811	15.8634	13.1027	14.9242	14.736	15.894	13.4412	14.475	14.845	19.2461	19.3829	17.3449	17.9549	22.0401	20.4912	13.1962	14.8172	12.4436	14.6123	14.3259	13.244	19.7278
Bcl7c	17.4304	19.3886	20.6078	13.1915	14.3307	20.2208	9.32958	11.5974	17.2524	9.39721	16.3387	11.0865	14.7614	11.7292	18.6543	15.2838	20.3766	24.1563	20.8138	13.5515	13.2156	13.9876	10.9534	14.1158	18.4996	13.5556	19.3038	14.1578	13.3929	13.1477	18.9804	18.7535	16.0427	14.5897	17.3268	19.9812	17.5588	28.9511	18.0585	19.5431	33.3986	23.1765	19.8654	21.9949	14.1363	19.736	18.913	15.9175	20.8341
Bcl9l	4.10361	4.039	3.86033	3.33235	4.82991	5.52303	3.0364	3.74519	6.14817	4.10509	7.30649	3.57192	2.27426	2.89114	1.83366	2.69188	2.58013	2.23933	4.85632	4.12211	3.3058	3.44479	3.86943	3.8161	1.79394	3.70042	2.83244	2.10961	1.98926	2.08447	3.12417	2.85039	2.90743	3.22058	3.39281	2.99637	2.94445	10.145	3.85787	3.28229	2.78773	2.05044	2.43297	2.23124	3.32014	3.358	4.06984	2.20336	2.45808
Bclaf1	11.1958	10.6436	6.59853	9.49977	14.7201	13.201	12.1476	11.9287	16.1675	13.0647	17.1117	11.5188	5.30792	9.05844	4.30879	5.67095	4.43875	3.77266	12.2011	11.9377	11.6939	11.7833	14.6685	10.4866	6.41858	11.3549	6.30582	6.53188	5.22344	8.07516	9.57794	10.5395	10.4697	10.6311	13.2301	10.9399	5.22968	32.9061	8.52679	6.34653	3.93763	3.66459	8.27735	6.70969	11.9833	13.4905	12.9073	9.49292	3.94138
Bcor	3.24	2.66709	2.38211	2.13626	2.94966	3.23781	2.7565	3.3669	3.6745	2.64297	3.47288	3.10113	2.35209	3.20328	1.7014	1.91588	1.68777	1.87349	3.47404	2.91133	2.43848	2.59901	2.92328	2.44491	1.93526	3.09312	1.95747	2.02444	2.02673	1.93813	2.59754	2.63972	2.31915	2.01704	2.57554	2.18894	2.39087	7.26792	2.59467	2.32341	1.92484	1.41353	2.19576	1.6779	2.36895	2.42585	2.62695	2.1613	1.74019
Bcorl1	1.42592	1.42845	0.937319	0.993053	1.21192	1.69802	0.907461	1.37764	1.97944	0.915162	2.09038	1.33413	0.797173	1.08384	0.54532	0.73091	0.710237	0.807405	1.6841	1.30757	1.09493	1.2048	1.37995	0.99331	0.916136	1.2095	0.909426	0.923552	0.544407	0.792078	0.830901	1.31124	1.10571	0.995775	1.37088	0.911861	0.892521	1.5073	0.985019	0.866348	0.90717	0.745098	0.768453	0.74353	1.04082	0.942045	1.30967	0.668972	0.709191
Bcs1l	8.4588	7.50791	11.4867	10.0325	9.18962	8.65146	8.45535	8.54059	6.90577	8.892	7.45887	8.66138	11.3355	9.87958	12.5548	9.99408	12.8722	12.0526	7.42348	9.94997	8.04144	9.25839	8.18869	8.83192	8.45038	7.93033	13.0519	11.8596	10.874	8.88277	11.0617	9.42179	11.2793	9.08911	9.32278	10.5244	11.105	5.57559	10.5303	11.7165	10.2366	15.7454	11.1353	10.302	10.6543	9.49635	10.7522	10.3403	14.2757
Bdh1	13.1745	7.80373	10.5113	20.2835	15.5512	15.1807	11.2758	14.2539	2.2726	16.1084	9.23979	15.4031	11.4097	14.4509	9.57919	15.3408	13.819	14.6382	1.93957	15.7723	14.893	14.9151	14.0988	13.6754	8.21667	7.6982	13.8441	13.402	11.7186	7.28311	17.4026	12.2575	22.126	14.8497	22.145	17.3848	11.2105	13.659	19.1072	21.6749	6.33594	18.4392	17.06	13.9328	26.2614	12.9334	22.7572	23.5462	14.7756
Bdh2	8.89001	11.5165	10.7305	12.0034	8.51498	9.27301	7.4341	10.225	11.0369	9.48528	10.4113	9.75035	9.47018	11.3	11.9349	9.39809	10.3899	10.8767	9.19105	8.3518	9.96076	8.43269	9.36943	11.1475	10.591	9.22606	10.2965	10.0877	12.1738	8.16479	8.84415	9.25751	9.6822	9.37246	9.64924	11.8339	13.6689	3.65499	12.2629	10.4299	11.1533	13.8043	8.93477	9.66582	10.2646	13.0907	10.6954	9.2622	10.3905
Bdnf	3.74585	3.37947	2.77443	3.13699	3.46473	3.12892	4.995	4.31937	0.647155	4.86761	2.64712	3.5429	4.33716	5.07403	3.25745	2.25068	2.04813	2.17912	0.661613	2.95616	4.12062	5.5082	3.87656	3.45412	3.36179	1.62553	2.61014	4.73711	4.62005	4.52251	4.23584	3.76334	3.49477	3.28299	3.79333	3.495	2.72323	0.224877	3.91204	3.09274	1.23407	1.88356	4.48621	3.11651	4.60037	2.57338	4.16424	4.63324	3.45465
Becn1	24.2658	29.2731	27.6495	26.5807	24.3776	27.4128	23.8437	27.7389	40.6907	25.3927	32.0729	25.0529	26.763	25.4872	29.6164	25.213	27.6041	26.3388	38.2801	24.9592	27.8922	27.489	28.6166	28.6889	24.0711	27.6952	27.0171	27.3695	26.7625	22.1101	27.0083	27.6545	29.7533	26.1448	26.8961	24.886	27.7111	35.2599	32.4941	32.8103	31.389	28.4807	26.8003	26.2183	27.5326	29.4058	28.8295	26.0152	26.9711
Bend5	1.60818	1.98791	1.66589	1.63806	1.23535	1.43782	1.73119	1.93618	2.15931	1.77686	1.33174	1.52541	1.22476	1.96676	2.02725	1.42857	1.56477	1.54385	2.80269	1.14243	1.35688	1.12235	1.09948	1.17392	2.2679	1.84119	1.23606	1.11892	1.2522	1.44606	1.53675	1.68483	1.91835	1.72407	1.17805	1.0087	2.3522	4.08484	1.39446	1.35239	2.0142	1.29488	1.63718	1.60759	1.31697	1.54879	1.23724	2.02495	1.41694
Bend7	0.867665	1.25798	0.515472	0.603846	1.22008	1.19688	1.63255	1.58077	0.892433	1.0682	0.923779	1.42747	0.991165	1.45971	0.294855	0.555288	0.351018	0.341223	0.77225	0.832489	1.18415	1.19789	1.29608	0.79395	0.441102	0.741234	0.586667	0.679137	0.68438	0.724448	0.577411	1.02259	1.24933	0.961209	1.01712	0.649699	1.20067	0.168976	1.00595	0.637072	0.165121	0.486532	0.848475	0.483208	1.45146	1.25698	0.978653	0.993724	0.304235
Bet1	11.93	15.4679	12.303	10.2489	11.849	18.2936	11.2566	18.072	21.8422	12.609	20.2987	13.0007	12.5354	11.3323	12.1667	11.462	13.3863	10.937	21.6097	11.7637	12.7231	12.808	14.4455	11.975	12.8895	14.8067	12.8733	13.9188	14.0206	12.0048	13.3932	14.5909	14.0491	9.63856	14.5714	13.2538	12.719	21.2243	12.6735	14.1585	16.5422	12.3696	14.9845	14.7297	10.9428	18.7686	17.3726	12.1247	12.9834
Bet1l	8.79861	9.47089	9.02883	9.03527	6.40628	11.6773	7.24285	9.70404	15.7438	7.13943	12.7742	7.13803	8.41939	8.7469	9.51369	7.64442	9.2224	9.05948	15.2092	6.28351	8.61173	9.14997	8.18449	10.2063	9.20489	9.20206	8.38287	7.81109	10.8832	8.24797	8.90395	7.7212	7.79637	7.74394	8.36947	7.54672	11.8681	14.3312	12.2876	9.90022	17.5562	10.9715	9.38627	7.70012	7.54188	9.74233	9.38291	9.10372	10.7378
Bex1	8.50051	18.8698	5.20734	4.27959	9.09384	8.55005	4.04495	12.242	19.9908	6.40923	12.4051	16.4067	13.1229	6.64694	15.515	3.41143	24.1477	18.4261	25.5746	9.70002	10.4329	11.9964	12.2909	7.84501	8.67887	61.4233	9.01052	7.623	19.892	9.46962	10.6859	11.1639	12.8696	13.4317	12.0279	14.4776	19.0128	13.8817	13.8304	12.8715	27.8348	14.2752	9.81811	9.76182	10.2723	10.4749	14.4686	15.969	10.0595
Bex3	23.9237	33.0338	22.6831	20.8816	21.9748	36.4995	14.6311	21.5021	52.5546	20.6123	36.1961	18.3785	24.1892	22.6111	32.2468	18.223	35.9257	31.5323	66.8642	18.7904	18.1721	21.639	22.8351	26.0803	18.5992	40.2504	21.4689	18.6639	28.1753	18.5961	25.4618	27.5789	22.1118	27.0719	20.6736	29.4374	42.7572	35.1071	33.5312	32.7601	75.8067	38.1625	25.8353	28.8334	25.8449	23.2413	31.6976	24.8428	29.5523
Bex4	1.37819	3.35052	1.43261	0.774439	1.91659	6.28419	0.567151	3.79483	11.0467	0.445315	5.99057	0.240439	1.47571	1.21706	2.82261	0.411605	1.17086	0.569	21.4625	1.30144	1.46291	0.4756	2.07154	2.20656	1.33737	2.60983	0.407686	1.61783	2.14015	0.60402	2.77184	1.35311	0.934662	2.20646	0.83757	1.44429	3.33748	6.41921	1.98	3.11956	14.0732	1.87225	1.65067	0.767272	0.977763	0.905702	1.22375	1.0355	2.53702
Bfar	22.429	23.5912	22.8369	27.074	24.9332	22.9255	25.3399	28.6751	23.6998	24.3815	24.5393	20.3154	19.2601	31.0992	18.7072	21.182	22.0127	15.9397	13.9855	21.0263	25.8044	25.0377	24.5454	25.9526	15.773	33.7136	25.9159	20.9977	21.5231	24.8451	20.6003	18.0217	25.3066	26.7866	26.2294	22.539	15.963	13.5157	24.4747	25.3771	13.8263	14.5863	19.4184	16.983	25.2005	31.1538	30.1078	20.8706	17.0034
Bfsp2	1.44785	1.18231	0.355934	0.860655	0.854678	0.830254	0.534281	1.24448	0.294112	1.33381	0.719375	1.56811	0.826983	0.587961	0.897336	0.626251	1.78145	2.00665	0.169667	1.08979	0.370965	1.00439	1.17459	0.781724	1.42138	1.035	1.02397	0.85973	1.30937	0.758685	1.09945	1.01993	1.66453	0.572344	1.6084	1.32594	1.61204	1.13435	0.574025	0.659847	0.665095	0.994929	0.751869	0.722933	1.24016	0.937594	1.3797	1.35091	0.980329
Bgn	65.237	65.7007	55.6975	34.5457	52.1699	182.74	39.7559	77.0168	276.723	46.6442	296.937	56.3071	49.1838	50.0282	59.0112	54.7883	52.3954	51.5177	178.733	43.4363	73.992	63.1323	71.2138	73.9677	45.9448	49.1741	48.6261	48.1331	40.5011	43.9202	60.4495	87.0496	55.4318	58.6189	74.592	62.5263	123.914	68.7312	103.712	131.818	222.154	134.131	58.5517	51.3727	52.4758	62.9826	92.1494	45.4948	75.6764
Bhlhb9	2.91039	4.55846	2.72177	2.58548	3.13709	4.23562	2.72864	3.79598	7.67344	2.15989	5.26217	2.18191	2.98618	3.3165	2.69248	2.2696	2.16731	1.72116	6.68551	3.28059	2.91767	2.99775	3.63491	2.83862	3.59203	3.76015	1.91318	2.71407	2.80839	2.72489	3.56076	3.55744	3.46864	2.56246	2.96492	2.65575	3.0454	4.09	3.04388	2.90213	3.75757	1.82268	3.61569	2.52153	2.69685	2.83412	3.42588	2.6738	2.57012
Bhlhe40	8.32627	12.6707	17.1023	17.1452	10.5183	10.0456	7.51679	19.5756	24.9011	17.1259	13.3186	11.9042	6.66536	12.1935	16.6247	9.37366	7.29285	8.74278	5.68034	20.9973	16.0992	14.6276	13.4638	8.56968	11.9168	15.0299	9.62013	11.4519	5.87468	18.7427	6.02996	13.1337	20.7363	13.1088	10.1789	13.2183	6.82937	11.7867	21.2493	12.2578	6.57013	5.38338	7.60673	14.7913	23.7042	14.1837	9.97178	7.66226	11.7648
Bicc1	4.67271	4.44145	3.09346	3.55254	5.02825	7.31698	4.65265	6.50086	13.2547	4.81335	11.9626	5.17187	2.60551	2.73845	1.31745	2.44551	1.19723	1.06588	7.25953	3.56815	4.3931	4.49409	5.95616	4.33932	3.02355	3.72571	2.22915	2.41519	1.41283	2.90024	3.75056	4.82576	3.84755	4.7269	5.51848	3.74812	2.49064	2.64911	5.65884	3.06074	1.42287	0.940626	4.14313	2.85043	4.29572	5.48263	6.16711	2.6315	1.71644
Bicd2	25.1854	22.3803	22.6964	25.0209	29.0467	25.444	23.4397	24.4725	24.5897	24.6796	26.7944	24.7252	20.4716	20.9029	19.0491	21.0305	20.3554	19.0532	22.737	26.2459	26.5393	25.1158	24.3328	23.8003	19.3684	25.5791	22.4712	19.8057	18.6621	18.5144	21.0532	21.8171	24.1778	20.4458	23.952	22.0377	20.809	12.1398	22.8693	20.9603	18.6084	18.3777	21.0643	18.197	22.8241	23.8098	24.8946	20.5134	17.9705
Bicra	3.02606	2.94498	3.03911	2.22084	3.24057	2.94097	2.18889	2.37068	3.1496	2.41159	3.08899	2.66015	2.14076	2.1771	2.04152	1.78482	2.22304	2.46791	3.25596	2.62569	2.36538	3.07173	2.5088	2.57735	2.32677	2.7964	2.60679	2.22667	1.87002	1.93895	1.80173	1.95009	2.01269	2.11768	2.232	1.89388	2.6982	8.4691	2.81759	2.36766	2.35026	2.27097	1.96754	1.5797	1.84231	1.84524	1.64969	1.6624	2.32631
Bicral	3.26073	1.81652	1.28533	1.64512	2.28122	2.63219	2.23264	2.71715	3.21206	2.17523	3.41176	2.0681	1.19991	1.98474	0.646424	0.936383	0.763581	0.699165	2.37972	2.07956	1.73059	2.05931	2.07357	1.53977	1.09554	2.51239	1.17479	1.22712	0.995387	1.50272	1.35441	1.83549	1.85986	1.5753	1.70576	1.36967	0.961733	4.70159	1.56932	1.0053	0.487311	0.350289	1.60975	0.855694	1.6913	1.57807	2.00539	1.24125	0.846504
Bid	1.13271	1.3685	1.34582	1.09143	0.623243	1.08505	0.532794	1.64153	1.37679	1.04584	2.13047	0.790557	0.739368	0.80986	0.769823	0.531599	0.641539	1.02452	0.916469	0.543377	0.601168	1.34036	0.676794	1.09402	0.994611	1.54825	0.957341	0.548825	0.390877	0.472858	1.02787	1.14418	0.752707	1.25475	1.57366	0.961193	0.609559	30.2946	1.20373	1.02966	0.862215	0.879414	0.941479	0.720887	0.516742	1.3978	1.21365	0.3243	0.397168
Bin1	4.32256	5.28946	4.5534	2.61955	3.28013	5.24609	2.49845	4.01626	5.09712	2.48353	4.98097	3.12409	3.13444	3.35768	5.54256	3.55244	4.08034	4.72623	5.07033	3.93794	3.57951	4.05121	3.52608	4.01473	5.51455	2.68878	3.50652	4.15939	3.04676	3.08194	4.59604	4.52874	3.99348	4.69304	4.23012	4.26395	6.50006	45.8319	6.42782	5.22236	9.42055	6.27605	4.84775	5.29306	3.4596	4.46771	4.04253	2.85738	5.93361
Bin2	1.64039	3.10512	2.27401	1.11242	0.869208	1.8228	0.803794	2.83008	2.12194	0.976134	2.50337	1.36305	1.38315	0.850939	2.04404	1.81968	1.70331	1.65584	3.45102	1.83626	1.49248	2.0799	1.06181	1.75126	1.41522	2.1799	1.01671	1.75277	1.94081	1.41533	2.2826	2.14823	1.69588	3.39768	1.99423	1.99272	2.35404	44.5472	3.27558	1.98834	3.39935	2.31144	2.48645	5.56864	1.63548	1.78971	3.17643	1.44827	1.91727
Bin3	5.35417	6.1585	6.2982	4.3741	5.22445	6.92201	5.5975	6.26953	7.3946	4.42964	6.5974	5.45606	6.29983	5.83249	7.24569	5.7886	7.06568	7.45817	6.73228	5.16928	5.62647	6.54721	6.13033	6.17319	7.13654	7.3001	5.99746	5.55987	5.98633	5.75797	6.80232	4.96412	4.98155	5.63241	7.12732	5.91231	7.08804	18.6368	8.401	7.10251	9.55766	7.92151	5.90077	5.60588	5.31983	6.67646	5.74932	5.79494	7.80985
Birc2	6.37863	6.66438	5.35016	6.88113	8.90723	7.97069	5.93056	7.06167	8.20354	7.43754	10.0053	6.72203	6.1296	5.64149	5.01178	6.93279	6.3612	5.61934	7.05588	7.77047	6.63798	8.56501	8.57903	7.74456	5.40605	8.11749	5.60392	6.13512	5.21372	5.80437	5.78418	7.70508	6.9438	5.61752	7.54184	7.16828	5.16912	13.8902	7.6643	7.13879	5.84285	5.01526	6.06177	5.62857	6.37376	8.43719	8.45382	5.76613	5.56075
Birc3	1.69825	2.49596	1.05859	0.897311	0.929387	1.52333	0.985495	2.14642	1.45792	0.887758	1.48013	1.28253	1.24037	1.06559	1.10382	0.897983	0.646489	1.07301	1.79767	2.01014	1.68444	1.77912	1.13531	1.50593	1.62128	2.30858	1.09807	0.929796	1.49872	0.862428	1.41486	2.34075	1.46793	0.919978	1.30307	0.953472	1.25849	20.1655	1.26162	0.994859	1.31047	0.80701	1.1816	1.64363	1.08679	1.00387	1.4289	1.03238	1.17141
Birc5	1.89224	1.26336	0.70996	0.671702	0.426194	0.267126	0.409884	0.34639	0.456249	0.600753	1.28646	1.18162	0.682566	0.879578	2.21101	1.01129	0.95891	1.42556	0.789656	1.08687	0.105714	1.45344	0.52068	0.496128	0.38661	0.39704	0.314246	0.831444	0.412409	0.465632	0.927812	1.01713	1.1581	0.94009	2.60287	0.695941	0.750326	21.8132	1.41428	1.41365	0.972858	0.902058	1.70421	0.665486	0.989396	2.09458	0.78623	0.898131	0.977774
Birc6	4.05787	3.96479	2.2187	2.26496	4.48043	4.54362	4.47816	4.67161	5.20411	4.37164	5.74041	3.63824	2.11561	2.84791	1.43556	1.71078	1.46119	1.42054	4.39392	3.92831	3.62966	3.77253	4.84198	3.01272	2.30604	3.20061	1.96268	2.25226	1.90731	2.60189	2.94828	3.36062	3.13311	2.91076	3.58046	2.58272	1.76956	11.6001	2.43424	2.02499	1.33987	1.16986	2.83779	1.87054	3.64383	3.17982	3.46682	2.65156	1.47497
Bivm	3.13265	3.75356	2.40404	2.56012	3.50083	4.45795	3.36686	4.14893	5.19784	3.28105	5.39385	3.1584	2.54738	2.8567	1.98959	2.22202	2.03301	1.82068	4.73171	3.06845	3.50996	3.21813	4.06036	3.1122	3.32208	3.60789	2.7972	2.87217	2.76262	2.61937	3.53789	3.28215	2.93515	2.42076	3.10762	2.90423	2.8097	4.82413	3.35487	2.76881	2.95614	2.03634	3.39544	2.44757	3.04182	3.75875	3.48716	3.07427	2.36466
Blcap	11.8824	14.1223	14.5342	13.8832	14.8907	14.5607	12.5307	11.5251	14.1833	11.1775	14.3933	13.7957	13.552	12.2102	14.9852	12.6642	16.5609	16.3131	15.7919	12.6166	12.6541	15.762	12.8712	13.5423	12.7137	15.0164	14.2131	13.3739	14.2577	13.0503	12.3009	12.9981	12.7962	11.2864	12.2504	13.8957	15.5055	13.5164	14.2348	14.4653	15.8296	15.0783	12.0947	11.1595	11.7681	10.3554	12.4484	11.4415	17.4009
Bles03	17.6959	19.5346	20.7084	14.3821	15.7029	20.0194	13.552	17.1833	21.7033	13.8717	21.3007	16.2754	19.7164	18.7338	21.6025	16.5236	24.8736	22.9394	25.9772	16.091	16.8701	15.7411	16.1065	18.4388	17.0558	19.8773	19.9236	18.0378	22.1576	15.6887	19.0393	16.1049	16.3637	15.191	17.8421	17.8633	26.4481	23.2373	22.2513	22.0251	34.5581	24.8977	19.0379	17.3045	13.895	18.7315	18.0594	15.1791	23.1043
Blmh	11.5965	11.0341	10.7173	11.0341	10.3674	12.6145	9.59938	12.623	16.6789	10.9102	15.1091	12.0064	10.8557	11.2102	11.6988	10.4863	11.0743	12.3975	13.757	12.197	10.5997	12.5925	11.2499	12.2199	11.6305	11.3524	11.1043	11.565	11.0937	8.66072	12.769	11.0105	12.1638	10.1665	13.9023	10.7168	14.7347	27.7531	12.5276	13.6554	14.6477	11.6329	13.3408	11.7692	10.9512	12.4863	10.7591	9.65283	11.2723
Blnk	1.97032	2.25893	4.94245	2.39568	3.22309	1.85555	2.34283	2.76657	1.97754	3.43381	2.26252	2.68935	2.37587	1.98523	3.88854	3.16455	3.29823	2.2902	1.53758	3.30836	1.81258	2.48711	2.106	3.02276	2.23813	2.5136	2.27958	2.44474	2.4175	1.79138	2.37347	2.61467	2.58012	2.92313	2.60823	2.96835	2.35625	30.7199	2.84288	2.65768	2.99422	2.69699	2.78743	2.19468	2.01989	4.47316	2.73117	1.79909	2.64064
Bloc1s1	123.835	116.731	152.893	123.117	95.976	128.474	79.6436	94.5852	114.272	78.514	104.46	84.2408	109.189	110.729	167.635	128.515	171.043	161.628	142.675	93.6464	82.8784	102.974	82.9646	105.296	156.691	103.551	134.548	120.578	136.935	112.867	163.397	141.76	134.907	143.714	122.942	164.317	154.868	74.6758	131.894	125.116	224.06	153.646	172.567	207.03	116.166	138.482	147.371	144.92	156.207
Bloc1s2	6.82134	8.94579	10.8061	11.0387	6.59978	15.1673	6.1031	11.2896	9.25206	10.223	8.7917	11.1774	12.817	10.1864	12.3325	9.32998	14.6139	14.8585	13.9974	10.8718	11.1233	10.6063	9.71686	9.56824	9.14651	10.6413	10.6839	13.7728	10.6438	12.1908	11.7218	16.3098	7.97052	9.39851	11.717	9.11894	13.9386	31.8954	9.09185	9.48414	13.52	7.99918	13.1952	14.0928	12.4169	7.87124	14.1262	16.642	9.28994
Bloc1s4	5.69556	6.00828	6.54908	5.23261	5.3992	6.80059	3.7306	5.50271	7.0149	5.38336	5.47709	4.95839	6.01654	5.5534	6.57192	5.52374	7.52695	6.57511	6.45176	5.55281	5.20059	5.45959	4.73874	5.92775	5.74573	7.51995	6.90838	5.11315	6.67827	4.65319	7.31377	7.12153	6.12526	5.28605	5.91883	6.63412	6.85513	8.12618	6.0471	5.06624	8.81104	7.35955	6.91709	6.54845	5.17212	6.62456	6.47939	5.2167	7.85945
Bloc1s5	12.7353	14.0132	14.1201	13.6317	11.4477	12.2468	11.5355	13.4563	16.1982	13.1411	12.2956	11.5942	14.0861	11.0604	14.2301	12.3899	13.2197	13.3437	13.0273	12.1938	12.4783	12.8027	11.4904	13.2473	14.4412	13.9918	13.1035	13.6468	14.2571	13.4928	13.8171	14.0562	14.3328	12.5519	11.6764	13.3363	15.2196	10.5677	13.3954	14.4278	15.8119	15.7929	14.7823	14.7548	12.8475	13.6621	15.1675	12.1228	18.2202
Bloc1s6	6.67579	6.76339	7.3385	7.94713	7.91436	7.75602	8.61069	10.2644	9.79124	7.59931	8.56739	6.55333	8.03412	6.01213	6.35989	3.62504	5.19637	5.2088	6.79405	8.3921	8.7535	6.67503	7.9136	5.15787	5.95965	8.73856	5.66036	8.23407	6.70167	7.63682	6.04751	7.46162	5.81291	4.91124	6.64024	8.03429	5.72501	7.42978	5.09468	7.3396	5.23142	5.04473	4.61876	5.56718	8.64004	8.36707	8.79476	6.11805	6.60925
Blvra	11.142	16.4416	11.6864	10.7115	10.1285	14.0151	9.42463	13.274	16.3954	9.99913	13.4004	11.9597	11.1477	12.4424	17.263	12.9893	14.9278	15.7801	13.4915	10.1279	11.4191	12.6089	11.1683	11.2108	13.2248	12.4375	12.0018	13.8331	13.1523	9.61066	15.229	13.7647	15.1318	12.9016	11.8633	13.3713	15.1348	22.906	14.3945	16.6247	15.4906	14.4308	13.9911	13.0087	12.1059	13.391	13.1647	13.6292	14.7111
Blvrb	34.3528	28.3842	32.9571	31.5141	33.1195	31.0315	25.4329	29.5273	23.1931	29.3479	27.6606	26.7313	33.0385	26.5038	38.2999	30.2485	39.9197	32.7167	23.4812	27.264	21.7949	30.9934	29.1078	29.0841	25.9303	31.6409	36.1316	30.4411	28.1376	24.5189	29.2614	30.5555	33.5954	30.6834	31.7994	32.3523	34.9549	19.9166	36.4476	34.6919	25.247	37.0165	30.0004	37.9287	29.5607	33.5891	35.6145	33.2351	40.8434
Blzf1	4.22924	4.03854	3.56635	4.14143	3.5033	4.40941	4.09924	5.19981	6.63073	4.61485	5.15176	3.97561	3.52615	4.63932	3.33558	3.46332	2.97486	2.66662	5.21595	4.72473	4.59783	4.0766	4.13691	4.41801	3.59724	5.38451	3.36308	3.54181	4.00168	4.40559	4.79551	4.47558	3.99331	4.30114	4.4574	4.10017	3.85441	6.69536	4.70594	3.50609	2.66562	2.55402	4.38936	4.25507	5.1077	6.07222	4.38974	4.30694	3.1572
Bmf	0.965421	1.90524	1.06217	0.884422	0.887577	1.89894	1.00079	1.76183	2.92567	1.14017	2.52279	1.19795	0.755676	1.4949	0.642674	0.683449	0.445535	0.472493	2.3493	1.26082	0.872951	1.63616	1.2151	0.941604	0.92545	0.826783	0.930794	0.6344	1.08582	1.25393	1.18114	1.12384	1.10899	1.06098	1.02153	0.99964	1.30846	4.09452	1.4994	1.1027	0.508098	0.410268	1.15041	0.557606	0.786711	1.10127	0.790532	1.14672	0.902699
Bmi1	11.303	9.98825	4.6488	7.9281	11.5349	8.86192	10.9146	13.1044	12.235	11.3641	13.8955	10.5691	5.95923	9.25779	2.79594	4.63081	2.29808	2.63282	9.27434	9.85401	10.7673	10.5174	12.6521	9.43651	4.78175	10.341	5.42976	6.38946	4.60057	6.81778	9.51182	9.73442	10.0552	7.62163	10.3494	8.86119	4.28906	13.3015	6.90901	4.43321	1.28692	0.962566	9.02652	7.10153	11.8778	11.9192	10.8689	8.2046	2.74379
Bmp1	8.55475	9.74655	7.19458	6.1928	8.54318	13.254	5.16129	6.15919	14.6649	5.80736	16.9833	6.84373	6.20297	6.00365	6.83535	6.20651	6.81428	7.09772	16.3732	8.78942	7.58793	10.6094	10.1909	8.86906	8.70768	6.72756	6.30149	6.59446	5.28412	6.24456	8.32141	9.76116	7.22413	7.20512	8.99941	6.47087	12.1714	7.45525	12.6163	9.67578	15.0049	9.97872	6.605	5.50453	6.33535	6.45586	8.20491	5.75515	6.99909
Bmp4	5.50319	7.7715	6.53891	4.31387	4.53757	9.12726	3.61582	5.59001	11.2029	5.04722	10.0843	5.10966	4.09494	4.42961	6.16523	4.19185	4.71822	4.86461	8.7504	4.57777	8.46748	7.52808	6.22942	6.50385	5.22683	3.01919	4.58007	3.89916	2.96183	5.16401	5.08874	6.90254	4.26687	5.4474	6.81291	4.23429	6.41208	4.81789	8.09265	6.87045	10.9406	7.74414	4.70024	5.34243	4.87313	5.57511	6.41805	4.35134	5.70035
Bmp6	9.28638	7.16355	5.94144	4.39791	8.73475	17.2166	5.08229	6.86206	19.9051	5.32067	14.2983	6.55282	4.95445	5.70847	3.7492	5.3945	4.10364	3.70826	20.3454	5.14041	6.98672	7.20547	7.30925	6.93605	4.22586	5.28882	4.06521	4.57957	2.95806	3.31023	5.96389	6.33436	5.57812	7.56969	6.51307	5.45604	7.13916	2.68957	7.83348	6.74359	4.93931	4.19049	5.86782	4.14882	4.92487	6.86082	7.49336	5.11342	3.936
Bmper	1.40843	1.52479	1.00415	1.05572	1.23774	2.3875	1.43773	1.36074	1.46287	1.66701	3.87233	1.58604	0.933221	1.02841	1.11189	1.30117	1.22314	1.05467	1.87208	1.29285	1.11627	1.60012	2.62139	1.28312	1.30019	1.34759	0.696238	1.11717	0.933166	0.757363	1.28841	1.62322	1.20861	1.48177	2.06616	1.83761	1.69778	1.31415	1.40991	1.21345	2.48511	0.997994	1.7869	1.52709	0.973012	2.79323	1.51253	1.29867	0.961354
Bmpr1a	7.28108	7.64476	4.17671	4.60221	6.83812	8.58313	10.7854	9.96303	14.717	9.32412	13.1103	6.48415	3.76784	6.78744	1.95473	3.01301	2.08131	2.09875	8.71368	6.30465	7.53485	6.54579	8.35315	6.59558	2.93905	7.15217	3.78104	4.16881	2.61497	5.12289	5.72256	6.76166	6.77851	5.58764	7.79742	5.04126	3.04618	2.2818	5.20266	3.35194	1.9258	1.61272	5.37495	3.63583	9.13695	7.32148	7.38948	5.07844	2.08083
Bmpr2	11.4313	6.87508	3.68473	5.17143	11.9996	11.0341	12.2806	13.4871	10.1256	10.6743	14.2957	9.3879	4.2867	5.84544	2.47354	2.89344	3.2632	3.0208	9.5617	8.90427	8.51134	7.8173	11.2814	6.49066	4.0843	9.21698	3.82119	4.25141	3.20392	5.43748	6.32556	7.7139	6.68716	6.65752	9.45837	7.33595	2.98204	3.63533	4.71615	3.85335	2.2978	2.00567	6.39351	3.78136	10.8617	8.28421	10.3017	6.71241	2.84372
Bms1	5.94157	5.54885	5.71535	4.81154	5.64596	5.66316	5.08052	5.40212	6.5287	5.07498	6.9413	5.59136	5.00999	5.58135	4.63676	4.74254	4.72726	4.36197	7.09145	5.79015	5.53723	5.32246	6.16645	5.37422	4.73711	6.34476	4.74272	4.69702	5.0404	4.0413	5.06262	5.16914	5.84128	5.39043	5.97654	4.73385	4.47259	14.1103	6.41097	5.69589	4.17763	3.92991	4.70897	4.49124	5.42212	5.68558	5.76691	4.30672	4.6751
Bmt2	3.39873	2.02901	2.13792	2.09773	3.87874	3.2532	3.23659	3.63133	4.71079	3.67555	5.29769	2.69774	1.33222	2.04047	0.563645	1.59224	0.566166	0.330218	3.62348	2.57357	3.81988	3.12815	3.72802	2.656	1.50916	3.08188	1.41937	1.70394	0.919878	2.60959	2.99149	3.45574	2.63506	2.6513	3.28105	2.56154	1.21934	4.2396	2.16333	1.33743	0.295918	0.160971	2.46333	1.92986	4.16189	2.35278	3.52525	1.26887	1.12162
Bmyc	9.29163	7.14331	11.8994	6.60097	9.1916	10.8751	5.36351	6.36552	11.7663	6.65491	8.81259	6.06351	6.89171	8.24148	7.59018	7.78445	9.08989	7.57325	11.4811	5.97654	7.55722	7.23442	5.61485	7.55687	6.87019	8.08204	8.18627	5.85545	8.57811	7.05207	7.97124	8.5315	7.01564	6.18309	6.67404	9.19072	7.53282	3.39971	9.87305	7.619	11.4658	9.61792	7.35086	8.46601	6.25051	7.97602	8.09691	7.61708	8.12381
Bnip1	18.2427	15.3654	19.8174	21.0382	15.9966	17.0159	15.1393	18.0854	14.7666	16.106	16.5366	17.6175	18.67	21.22	21.2152	18.3686	27.5387	26.7697	17.2906	17.6904	17.5463	16.3594	12.9633	17.0105	17.4882	18.3452	23.3185	18.7274	22.0976	18.5822	19.6761	19.8319	17.6071	20.1335	17.8771	21.8031	22.3592	11.9101	23.9693	20.5561	21.6894	26.1687	21.8145	23.5526	19.0758	21.7574	21.2222	22.907	23.6543
Bnip2	14.9273	14.5771	10.2397	14.4175	14.0063	15.4649	14.5259	20.2797	20.3807	16.2682	19.3191	15.0016	11.2802	13.1391	6.88762	8.67114	5.46198	5.64856	13.7135	17.14	15.5726	16.228	16.4397	13.508	9.6585	14.356	10.7635	11.7509	9.06317	12.2623	13.5121	16.2832	15.551	15.2894	16.0266	15.3799	7.3981	18.6478	13.4955	10.7218	3.69009	4.77044	12.9921	10.1131	17.6567	17.0702	18.2258	11.8236	7.84207
Bnip3	77.0898	101.176	73.8663	97.2848	96.0075	98.0568	101.802	147.646	132.558	123.698	113.656	112.456	79.0787	102.428	78.8155	85.5358	102.721	88.2382	111.285	102.427	99.0823	95.6704	106.126	115.956	77.5881	202.664	94.0661	108.058	126.911	85.2244	119.438	102.36	124.371	93.8109	114.836	115.164	73.0982	43.9717	102.09	98.2707	76.8218	70.3465	121.841	102.49	147.27	153.198	150.407	138.081	86.4909
Bnip3l	26.7622	41.1118	25.3708	29.2485	24.945	30.0977	19.2588	26.3809	42.18	20.0074	36.6462	23.1462	23.3787	23.6386	26.9306	41.1034	22.9397	24.4394	37.3114	33.4394	26.3816	27.4466	29.4388	25.7592	26.5128	50.249	23.1122	20.5618	24.8234	34.1322	37.4061	29.4977	25.8002	50.5415	39.5097	34.1469	28.1272	71.2727	27.6836	37.0268	35.9122	26.9273	26.9117	52.5703	22.0067	32.8043	29.9256	25.4045	24.2152
Bod1	13.005	13.4409	16.7848	15.2687	13.3174	13.5822	12.2481	12.703	11.589	11.5817	10.8356	11.3155	15.8699	14.7557	20.9147	15.8635	16.824	15.8262	10.6851	13.6446	15.6804	13.418	12.1483	13.7746	16.1144	13.3517	15.8948	14.3594	16.0018	16.1145	14.1312	15.42	13.769	15.1041	13.096	16.2876	18.1377	5.47273	16.3709	16.4982	16.8135	17.1972	15.5879	15.8006	13.0198	15.3831	14.8568	15.0669	17.9092
Bok	7.54323	7.86331	5.83623	5.25911	3.30333	9.03405	4.42843	4.91504	8.15231	4.73693	7.11802	7.01983	5.21025	4.75152	6.15127	4.71524	7.45171	10.9462	6.55762	6.48005	5.71037	6.04322	4.95256	5.65985	7.49131	5.50161	8.11833	8.45208	5.28679	3.75938	8.27093	7.94831	7.38992	5.48092	6.89534	5.80306	12.713	7.97147	8.7794	9.53145	14.0733	10.7699	7.16487	5.3407	7.59434	5.22706	6.83295	3.57457	9.1855
Bola1	25.4214	23.7002	33.0018	26.5761	24.198	27.4073	15.3105	15.0239	19.1517	17.0972	21.1311	19.8184	22.7339	23.5826	31.3311	27.1841	37.5053	36.7284	26.4061	18.9457	18.5598	20.9826	19.5146	21.0911	24.3894	23.4334	25.4335	22.5164	25.4188	19.3495	25.2049	26.3993	24.2241	26.9208	22.7613	25.6481	28.1616	17.4686	29.5993	29.3762	46.9108	41.7066	25.1236	35.6286	21.1176	28.2221	29.1714	33.7954	33.6546
Bola3	42.533	37.3769	53.4084	55.2598	41.7715	39.1487	38.3074	43.7497	22.3495	40.2343	29.0518	33.9038	46.1266	42.3922	52.035	49.8635	45.655	48.0403	21.5651	41.1612	46.9921	42.613	32.6641	42.69	40.0817	33.7323	51.9066	46.7528	44.8404	36.7797	53.8113	55.0814	52.7722	59.55	52.3937	60.5037	38.7038	15.5169	46.7478	49.2559	30.2582	60.3094	61.9514	69.1648	55.1674	55.5562	61.4345	72.4494	54.9924
Bop1	5.25107	4.96524	6.80039	5.04154	5.35332	5.31728	3.83706	5.23288	5.71597	4.70349	5.37945	5.16834	4.8361	5.71517	6.20689	4.96913	6.16538	6.75704	5.07965	5.10212	4.29	5.56255	4.85832	4.28327	5.55475	5.17477	5.95737	5.57278	5.04932	3.8451	4.97245	5.93426	5.5356	5.11292	5.30793	4.28874	6.12793	17.8559	7.40258	6.91719	5.79027	7.42898	4.68514	6.14503	5.44389	5.3408	4.89174	4.31663	6.37186
Bora	0.965421	1.45161	0.637301	0.964824	1.07121	0.978241	0.912481	0.87055	1.89583	0.801203	1.52789	0.84855	0.694405	0.884308	1.09633	0.982457	0.64805	0.649678	1.98476	1.20078	1.40431	1.36817	1.27119	0.967052	1.38817	1.1689	0.874382	1.23148	1.08582	0.898653	0.757143	0.89907	0.970364	0.843958	1.21715	0.949658	0.769683	6.23927	1.08828	1.06769	0.82566	0.669384	0.783259	0.517777	0.862844	0.99383	1.0164	1.07505	0.601799
Borcs5	2.20303	1.61716	2.025	1.55775	1.67222	1.96223	1.53979	1.83125	1.85015	1.64784	2.12724	1.27655	1.61447	2.00703	1.7359	1.34073	2.14235	1.41894	2.21307	1.43079	1.6325	1.9348	1.15177	1.53836	1.61373	1.98855	1.47551	1.58341	2.09421	1.3605	1.47868	1.79634	1.57923	1.85004	1.69284	2.1498	2.37109	3.43767	2.02415	2.31957	2.28879	2.43485	1.90641	1.3427	1.47505	1.15531	2.06769	1.45801	1.51577
Borcs6	5.98456	8.36707	7.98171	5.85872	4.91345	6.85752	4.05515	7.03271	9.22035	4.52603	5.74474	5.71154	6.74359	5.20203	8.17813	5.93346	7.70136	8.11431	10.3765	5.84466	5.83388	5.52439	6.12992	5.7081	6.42749	7.95283	6.71194	5.07739	6.60292	4.1165	6.31027	6.65369	6.78673	6.01247	5.74118	7.56869	9.4645	8.69486	7.62714	7.85182	12.6186	8.67856	6.27042	6.34867	5.3743	5.29073	6.78265	5.95686	8.27943
Borcs7	5.09375	6.50622	4.4056	4.85686	5.87274	6.93348	6.10441	6.64874	9.27699	6.24142	8.88404	6.31258	5.08669	5.48876	5.44046	4.47071	3.80739	4.54076	9.4601	5.14927	5.59078	6.88914	7.1559	7.0041	5.65016	4.77976	4.34614	5.42467	5.40483	5.83289	6.42762	7.75991	5.77661	5.04748	7.03507	5.98203	6.56389	10.7073	6.09352	5.73323	5.90876	4.33164	6.54684	6.5617	5.16465	7.49671	5.28064	5.48699	5.75911
Borcs8	4.4269	7.21957	7.88882	8.05539	4.4651	10.6017	4.29423	4.5825	6.00033	2.9971	7.14733	4.63401	5.41745	4.37483	5.18099	5.47737	8.59643	8.00721	8.59531	4.24682	5.87379	6.79677	6.86067	4.61275	7.77348	5.29457	4.86399	5.60922	7.85646	4.25002	8.83672	9.18982	10.6615	8.9529	6.91825	7.29053	6.97676	18.2484	8.9792	9.74978	12.6351	7.06407	9.73883	11.2671	10.2077	9.2622	6.23969	7.76134	9.75689
Bpgm	22.8251	39.769	32.5335	45.3755	26.2451	38.2307	12.2575	21.0679	49.7902	13.1701	43.9517	21.8456	23.6964	18.6605	33.4792	61.2934	20.723	25.323	51.4902	31.129	19.029	22.683	23.5849	23.705	11.8847	60.6511	23.6077	12.2429	18.0518	40.7088	54.3469	26.9785	25.2169	94.8954	53.859	46.9672	34.7936	111.154	26.7998	61.0913	41.4124	36.8255	28.6338	85.4373	16.3731	25.3142	26.5303	29.4521	23.1512
Bphl	12.7655	14.7799	17.3576	17.9067	16.3018	15.6734	15.6217	15.8684	11.6616	16.5898	16.5853	14.0077	16.142	17.8066	17.285	16.1879	18.2105	15.8982	9.12463	15.187	16.811	14.1906	15.989	16.6641	13.2948	14.5328	18.4166	15.4595	16.113	13.4056	18.5595	13.0868	17.836	16.8475	15.9749	17.604	17.0456	8.12732	18.7898	16.2395	12.9131	19.251	16.3081	18.628	16.2293	17.0756	18.1093	18.4703	18.0478
Bpnt1	13.3737	15.1142	15.1079	14.8471	16.2917	14.4108	15.764	15.3028	16.2902	15.4344	15.3892	16.4235	14.7685	14.4946	13.9347	14.6568	14.0074	13.1902	15.062	15.1659	13.0848	15.9182	15.2404	16.1123	12.1901	14.0941	15.9315	15.5556	13.8317	13.7301	14.0527	13.8589	14.5174	14.2732	15.9993	12.7879	15.3953	10.569	17.1729	15.8445	11.2922	11.0024	15.7357	13.3855	14.9117	18.4619	14.1103	14.8016	14.8155
Brap	5.52612	6.17943	7.42722	5.86425	6.05899	6.61726	4.15736	5.375	6.57102	5.20856	6.98279	5.21521	5.08356	5.50882	5.50358	6.18133	6.27146	6.26776	6.04918	5.73435	5.0969	6.10709	6.17863	6.40799	4.72752	6.32045	5.60002	5.87555	5.58521	4.71796	4.83853	5.18811	5.8257	5.27618	6.35348	5.23682	5.52445	10.0445	6.95758	6.84901	7.3712	6.02458	4.97311	4.77249	5.21503	6.56128	6.76608	5.49705	6.3863
Brcc3	6.58804	7.25098	5.57203	5.62811	6.37794	8.45715	7.12855	9.33899	11.2426	7.06621	7.83332	5.84338	5.48849	6.84396	4.65378	4.08979	4.23643	3.65905	8.53856	6.98031	7.48162	5.76505	7.92645	7.35078	5.45422	7.01912	5.83231	5.99003	6.09554	6.82687	7.40771	7.50513	6.00061	5.91738	7.95679	5.95185	3.87043	13.6219	5.62343	6.47806	3.67928	3.28358	6.81402	5.89649	6.90155	8.66617	8.24602	5.9107	4.68054
Brd1	5.07211	5.21685	4.63187	5.18662	5.49409	6.19759	4.65236	5.39041	7.20423	5.53168	7.1718	5.46352	3.77355	4.2958	3.6745	4.38551	4.03423	3.0772	6.26022	5.02079	4.51983	5.7926	5.36902	4.57944	3.8189	5.64187	4.35918	4.00299	3.38175	4.27311	4.30949	4.46546	4.39432	4.40256	5.84288	4.10328	4.0269	10.5282	5.11435	5.05782	4.37968	3.0442	4.64031	3.48775	4.53346	5.20977	5.31553	3.92252	3.80944
Brd2	8.49676	8.96653	9.34847	8.99317	8.80516	10.3294	7.04334	8.96156	12.6048	7.4076	11.3072	7.22123	7.28008	8.21159	9.02524	7.69509	7.61959	7.30996	11.5417	10.007	8.12135	10.5675	8.87417	8.98729	7.61064	9.18984	7.10594	8.35479	7.018	7.30003	7.51349	7.99045	8.38816	7.20261	8.72779	8.26219	8.86977	22.4512	10.6161	9.50297	9.88716	7.98198	7.7958	7.27402	7.24533	9.63353	8.79053	6.56433	8.51025
Brd2.1	8.49676	8.96653	9.34847	8.99317	8.80516	10.3294	7.04334	8.96156	12.6048	7.4076	11.3072	7.22123	7.28008	8.21159	9.02524	7.69509	7.61959	7.30996	11.5417	10.007	8.12135	10.5675	8.87417	8.98729	7.61064	9.18984	7.10594	8.35479	7.018	7.30003	7.51349	7.99045	8.38816	7.20261	8.72779	8.26219	8.86977	22.4512	10.6161	9.50297	9.88716	7.98198	7.7958	7.27402	7.24533	9.63353	8.79053	6.56433	8.51025
Brd3	8.17273	7.16485	5.10114	6.07437	7.40836	7.38909	6.65239	7.29271	8.49072	6.46978	9.10266	7.46718	5.3895	6.8944	4.57536	4.20977	4.21277	4.4873	8.79023	6.57251	6.70129	6.83733	6.73329	6.50312	4.61983	6.33335	4.94386	5.01962	4.72157	5.20628	6.57245	7.36011	7.92149	6.68832	7.80079	7.01206	5.28761	8.38731	6.04027	5.54031	4.38368	3.90963	6.44335	5.62603	7.57682	6.60514	7.48672	5.89019	4.50778
Brd4	6.03413	5.56163	5.27531	5.15033	6.15947	6.47392	5.02425	5.96296	7.77136	5.32778	7.36118	5.60669	4.82998	4.88072	5.55777	4.96837	5.27413	4.99185	7.47143	6.1406	5.67365	6.46545	5.92862	5.82217	4.91094	6.00421	5.00841	4.76191	4.40912	4.36124	6.17837	6.12636	5.55689	5.56992	6.19316	5.31172	5.12776	16.5771	5.55299	5.06931	5.99749	4.43476	5.39766	4.24369	5.14938	5.67184	6.3895	4.81463	4.79072
[truncated: 9,268 more rows]
[truncated: 71 more columns]

## Sheet: table_S2
	C17_ZT01	C25_ZT01	C33_ZT01	C18_ZT05	C26_ZT05	C34_ZT05	C19_ZT09	C27_ZT09	C35_ZT09	C20_ZT13	C28_ZT13	C36_ZT13	C21_ZT17	C29_ZT17	C37_ZT17	C22_ZT21	C30_ZT21	C38_ZT21	W17_ZT01	W33_ZT01	W1_ZT01	W18_ZT05	W34_ZT05	W3_ZT05	W19_ZT09	W35_ZT09	W5_ZT09	W20_ZT13	W36_ZT13	W7_ZT13	W21_ZT17	W37_ZT17	W9_ZT17	W22_ZT21	W38_ZT21	W11_ZT21	WRF1_ZT01	WRF46_ZT01	WRF55_ZT01	WRF2_ZT05	WRF62_ZT05	WRF50_ZT05	WRF3_ZT09	WRF41_ZT09	WRF51_ZT09	WRF4_ZT13	WRF42_ZT13	WRF52_ZT13	WRF5_ZT17
[truncated: 25,177 more rows]
[truncated: 31 more columns]

[truncated: 13 more sheets: table_S3, table_S4, table_S5, table_S6, table_S7, tableS8, table_S9, table_S10, table_S12, table_S13, table_S14, table_S15, table_S16]
