# Supplementary material for: Lack of food intake during shift work alters the heart transcriptome and leads to cardiac tissue fibrosis and inflammation in rats
Source: BMC Biol. 2022 Mar 3;20:58. doi: 10.1186/s12915-022-01256-9 (PMC8892784; doi:10.1186/s12915-022-01256-9)
Supplement: Supplementary file 3 — Additional file 3: Table S11. Gene Ontology analysis of the genes assigned to the modules M0 to M37 (related to Fig. 5). [file 12915_2022_1256_MOESM3_ESM.txt]

	Term	Ont	N	DE_M1	P.DE_M1	DE_M2	P.DE_M2	DE_M3	P.DE_M3	DE_M4	P.DE_M4	DE_M5	P.DE_M5	DE_M6	P.DE_M6	DE_M7	P.DE_M7	DE_M8	P.DE_M8	DE_M9	P.DE_M9	DE_M10	P.DE_M10	DE_M11	P.DE_M11	DE_M12	P.DE_M12	DE_M13	P.DE_M13	DE_M14	P.DE_M14	DE_M15	P.DE_M15	DE_M16	P.DE_M16	DE_M17	P.DE_M17	DE_M18	P.DE_M18	DE_M19	P.DE_M19	DE_M20	P.DE_M20	DE_M21	P.DE_M21	DE_M22	P.DE_M22	DE_M23	P.DE_M23
GO:0000003	reproduction	BP	1306	22	0.981569654	27	0.488412235	19	0.175075256	5	0.853652036	1	0.999443672	6	0.408537203	7	0.055385641	4	0.747121479	3	0.897576035	7	0.092300063	3	0.905267702	6	0.369037926	5	0.423618213	4	0.612541396	3	0.806334864	2	0.958886204	1	0.967672224	3	0.696814471	7	0.082029204	5	0.281682101	1	0.952047945	5	0.324919942	2	0.712991345
GO:0006508	proteolysis	BP	1506	79	2.23E-10	57	4.36E-06	21	0.210098568	15	0.019218631	10	0.328507567	8	0.240214045	7	0.100376522	5	0.695625229	8	0.249060553	5	0.465862967	8	0.267055643	7	0.339006818	8	0.117313011	7	0.210717111	4	0.732225199	2	0.978843982	4	0.541112333	9	0.020176699	12	0.001159553	8	0.050785379	4	0.445057513	6	0.267375073	5	0.151531988
GO:0007275	multicellular organism development	BP	4832	94	0.997462321	119	0.010922518	93	8.03E-08	37	0.019226689	14	0.999068767	21	0.342090645	17	0.120338697	25	0.065998361	35	0.000128557	19	0.112021199	19	0.601525566	32	0.000510306	24	0.017851171	19	0.199641202	14	0.733445855	13	0.931586269	16	0.155673896	17	0.149526949	21	0.028767042	19	0.053164416	11	0.542792757	27	0.000235823	10	0.426293661
GO:0007565	female pregnancy	BP	119	3	0.569278696	4	0.222729959	4	0.04883149	1	0.483465772	1	0.486051594	0	1	0	1	1	0.368741725	0	1	1	0.298738387	0	1	0	1	1	0.322888448	1	0.319489609	0	1	0	1	1	0.262749752	0	1	1	0.291682829	0	1	0	1	2	0.04644787	0	1
GO:0007566	embryo implantation	BP	57	1	0.761557722	2	0.322250066	4	0.004197019	1	0.270952151	0	1	0	1	0	1	1	0.197536062	0	1	0	1	0	1	0	1	1	0.170162051	0	1	0	1	0	1	0	1	0	1	1	0.152082187	0	1	0	1	2	0.011832344	0	1
GO:0008150	biological_process	BP	23262	585	0.020684257	473	0.459807982	269	0.39178225	128	0.719376456	130	0.520356932	91	0.754766472	62	0.493328067	87	0.962658093	93	0.529509509	69	0.70306637	95	0.515775544	90	0.086200019	78	0.119584565	76	0.384493362	77	0.377466346	83	0.990001192	61	0.190088243	64	0.476600843	67	0.71774163	64	0.476600843	54	0.230034526	69	0.152845735	45	0.293942591
GO:0008152	metabolic process	BP	10027	388	1.75E-31	281	6.11E-13	193	1.73E-21	68	0.016456427	111	5.67E-23	55	0.000871082	39	0.001095437	56	0.000192027	61	9.74E-06	50	1.12E-06	71	4.12E-10	56	8.21E-05	60	3.26E-10	55	1.52E-07	49	0.000159454	67	1.63E-10	44	1.72E-06	44	2.42E-05	49	9.58E-07	45	7.89E-06	35	0.000580114	37	0.033201092	37	3.49E-08
GO:0009892	negative regulation of metabolic process	BP	2405	68	0.139904362	53	0.281724608	48	0.000109159	12	0.687167963	9	0.927829714	15	0.048253911	9	0.179000999	16	0.020685626	15	0.052190757	12	0.050035892	15	0.060719292	16	0.017025527	14	0.022754361	9	0.370103325	14	0.022754361	7	0.803952545	10	0.082256376	13	0.011742067	12	0.041411151	9	0.203334484	9	0.08854505	11	0.082945982	11	0.004201787
GO:0009987	cellular process	BP	14944	488	1.70E-26	396	1.67E-20	246	2.94E-24	99	0.0015706	111	9.86E-08	71	0.005109966	56	2.64E-06	68	0.014018775	78	2.65E-05	63	7.09E-07	88	2.62E-10	74	3.87E-05	70	5.64E-08	68	3.88E-07	61	0.002239849	64	0.040379229	55	1.09E-06	56	2.31E-05	56	0.000648856	56	2.31E-05	45	0.000734883	59	2.29E-05	41	1.48E-05
GO:0010466	negative regulation of peptidase activity	BP	215	4	0.783601025	3	0.814559137	0	1	2	0.333261473	1	0.700323446	0	1	1	0.434458744	1	0.565191178	2	0.210560772	1	0.474001897	1	0.584471853	0	1	0	1	1	0.501841981	0	1	0	1	1	0.424119116	1	0.444613577	0	1	1	0.444613577	0	1	3	0.024353365	1	0.334334931
GO:0010605	negative regulation of macromolecule metabolic process	BP	2202	62	0.161336172	47	0.379159572	40	0.002586002	12	0.563314485	5	0.99530673	14	0.048830077	9	0.122495716	15	0.020665371	13	0.095975352	12	0.028030281	14	0.060792432	15	0.01715826	12	0.052811435	9	0.27691488	13	0.025358231	4	0.969152722	9	0.105370316	13	0.005740254	12	0.022851362	8	0.247159904	8	0.120189495	10	0.099891534	11	0.002106829
GO:0019222	regulation of metabolic process	BP	5620	164	0.009996595	147	0.000310748	96	1.17E-05	37	0.131175155	23	0.967561461	34	0.003839199	26	0.001314053	37	0.000263543	30	0.044484617	27	0.004314384	31	0.035639445	38	6.44E-05	35	2.67E-05	34	5.19E-05	24	0.086492162	16	0.916374582	27	0.000283009	28	0.000381347	28	0.001192654	26	0.002239157	18	0.065256703	22	0.070155267	22	0.000178785
GO:0019538	protein metabolic process	BP	4774	205	2.90E-17	167	3.89E-14	94	2.09E-08	40	0.003045385	25	0.666800585	25	0.072873285	18	0.064725889	24	0.093048077	30	0.004933442	24	0.004369014	52	2.04E-13	30	0.001990187	28	0.000768095	29	0.000246406	19	0.201031232	19	0.413796569	25	0.000138011	28	1.88E-05	31	2.34E-06	26	0.000164459	21	0.001048467	19	0.081017366	19	0.000545805
GO:0022414	reproductive process	BP	1305	22	0.981375807	27	0.486775167	19	0.174253855	5	0.853192975	1	0.999440378	6	0.407826956	7	0.055200742	4	0.746577631	3	0.897281215	7	0.092016193	3	0.904987093	6	0.368358069	5	0.422965981	4	0.611929317	3	0.805913161	2	0.958751654	1	0.967584724	3	0.69631157	7	0.081771593	5	0.281152674	1	0.951933085	5	0.324344449	2	0.712587017
GO:0030162	regulation of proteolysis	BP	595	29	0.000475653	23	0.002605083	3	0.968884076	10	0.00175048	1	0.96533359	5	0.085556106	4	0.071809224	1	0.902075254	5	0.088565502	4	0.100767331	3	0.435655257	1	0.896991864	3	0.307267625	3	0.300442991	1	0.86045742	2	0.65341432	2	0.450707895	4	0.078595355	6	0.007387436	4	0.078595355	2	0.390390983	5	0.028676066	1	0.678702643
GO:0031323	regulation of cellular metabolic process	BP	5214	160	0.001490177	136	0.000656097	92	5.16E-06	34	0.159749071	21	0.967412832	33	0.002129403	26	0.000396285	36	0.000125214	28	0.0493327	24	0.013370316	28	0.062456734	36	7.35E-05	33	3.86E-05	31	0.000196793	24	0.041313402	16	0.843164616	25	0.000576205	28	9.95E-05	26	0.001965359	25	0.001706917	17	0.063947142	22	0.033854268	22	5.47E-05
GO:0031324	negative regulation of cellular metabolic process	BP	2201	62	0.160447295	44	0.565027064	45	0.000107051	10	0.78435456	8	0.93089035	13	0.08979909	9	0.122245633	16	0.009490737	12	0.162646032	10	0.11506506	13	0.108259117	16	0.007688343	13	0.025274942	8	0.415273052	14	0.011208251	7	0.722685795	9	0.105148069	13	0.005718549	11	0.049834629	9	0.140743015	9	0.056790012	10	0.099664824	10	0.006823568
GO:0032268	regulation of cellular protein metabolic process	BP	2195	76	0.001863247	74	9.68E-06	35	0.030271084	23	0.002027317	5	0.995162917	16	0.011332613	13	0.004230834	9	0.472823177	15	0.026243047	13	0.011839256	14	0.059509444	15	0.01671217	12	0.051770332	13	0.022475937	7	0.582700942	6	0.837525161	16	8.96E-05	16	0.000201309	12	0.022348809	17	5.68E-05	7	0.224068255	11	0.049027136	8	0.050291061
GO:0032269	negative regulation of cellular protein metabolic process	BP	929	28	0.168066246	22	0.257747735	13	0.274059678	7	0.254085784	4	0.764317267	5	0.302281047	4	0.228944289	4	0.482249634	7	0.07670563	4	0.297859946	6	0.176028621	7	0.060954994	4	0.359934857	4	0.351038802	5	0.186461796	0	1	8	0.002399623	6	0.040233592	6	0.051387334	3	0.465732739	2	0.625974944	7	0.017486611	4	0.096566815
GO:0032501	multicellular organismal process	BP	7493	133	0.999999583	144	0.800205202	120	1.11E-05	56	0.004653551	22	0.999968895	32	0.321465967	19	0.627079741	29	0.524926279	43	0.003011782	26	0.2016465	29	0.657874973	44	0.00037684	30	0.109763246	26	0.363757514	19	0.929929913	14	0.999768707	22	0.252546456	22	0.376103993	25	0.225785341	22	0.376103993	15	0.759064861	33	0.003038859	12	0.797271674
GO:0032502	developmental process	BP	5757	131	0.885354866	148	0.000650439	109	6.62E-09	45	0.006000311	18	0.999137478	29	0.080936332	20	0.10317087	31	0.023644407	45	6.36E-07	21	0.1715285	23	0.573486212	40	1.79E-05	29	0.006628354	24	0.095353888	16	0.806793071	15	0.961988782	19	0.12798687	18	0.290033604	22	0.087136482	25	0.006890167	14	0.42695924	30	0.000307836	11	0.534920574
GO:0043086	negative regulation of catalytic activity	BP	636	14	0.713210542	18	0.099190048	7	0.599978414	4	0.467775665	4	0.473584588	1	0.921133356	4	0.086773248	2	0.706553166	8	0.003841977	4	0.120588739	3	0.479035084	1	0.912113144	5	0.05688839	3	0.336697164	2	0.618243621	2	0.689189281	3	0.22113304	2	0.519173178	3	0.278324059	4	0.094741137	2	0.422974818	3	0.278324059	3	0.117391957
GO:0043170	macromolecule metabolic process	BP	8094	293	2.05E-15	226	3.15E-09	143	3.86E-10	53	0.076369593	38	0.918501661	44	0.006215207	36	0.000125192	47	0.000480265	47	0.00118017	42	1.10E-05	68	3.23E-13	48	0.000110616	53	8.04E-10	51	6.51E-09	39	0.002331538	30	0.55211233	40	4.14E-07	42	3.92E-07	46	2.63E-08	36	0.000292927	28	0.004815037	29	0.096749111	35	1.99E-09
GO:0044092	negative regulation of molecular function	BP	890	22	0.537958828	32	0.001374636	11	0.447575906	10	0.025907443	6	0.375409604	1	0.971953537	6	0.02948868	4	0.449129905	9	0.008934112	5	0.124749146	6	0.153405311	1	0.967337232	7	0.026048925	3	0.55053105	2	0.792290148	3	0.64880345	7	0.00736359	2	0.70212663	3	0.476719712	5	0.094302002	3	0.326214152	5	0.114140396	5	0.025275195
GO:0044237	cellular metabolic process	BP	8983	363	3.68E-32	255	8.74E-12	184	3.89E-23	54	0.240373302	98	2.40E-17	51	0.000726436	38	0.000206144	53	7.41E-05	56	1.88E-05	46	3.01E-06	71	1.02E-12	52	7.76E-05	58	4.14E-11	53	2.56E-08	46	0.000100193	52	5.15E-05	41	2.54E-06	42	8.88E-06	43	2.64E-05	43	2.77E-06	34	0.000134974	32	0.083988307	36	7.20E-09
GO:0044238	primary metabolic process	BP	9024	337	1.27E-21	253	5.20E-11	183	2.39E-22	60	0.041968001	87	8.76E-11	51	0.000819696	38	0.000229812	52	0.000192845	51	0.001126201	45	1.05E-05	71	1.31E-12	52	8.91E-05	57	2.38E-10	55	2.00E-09	47	4.53E-05	48	0.001362945	42	8.14E-07	44	9.36E-07	45	3.39E-06	43	3.18E-06	32	0.001078487	32	0.088695099	35	5.06E-08
GO:0044260	cellular macromolecule metabolic process	BP	7303	282	1.24E-18	204	4.06E-08	136	3.55E-11	45	0.213393452	30	0.98430637	42	0.002651035	35	3.21E-05	45	0.000168155	46	0.000193161	41	1.83E-06	68	1.14E-15	47	1.45E-05	52	5.22E-11	48	8.22E-09	38	0.000577585	30	0.293749737	36	3.83E-06	41	6.16E-08	40	2.12E-06	35	7.69E-05	27	0.002146742	28	0.048967778	32	2.47E-08
GO:0044267	cellular protein metabolic process	BP	4203	195	5.44E-20	150	3.24E-13	90	7.46E-10	34	0.011676902	19	0.869431035	23	0.056808992	18	0.021101939	22	0.075884785	29	0.001409821	24	0.000731472	52	9.44E-16	29	0.000537776	26	0.000572684	26	0.000457382	18	0.131035358	19	0.209969494	23	0.000152687	27	5.21E-06	27	1.94E-05	25	5.47E-05	19	0.001476575	18	0.049612262	18	0.000333744
GO:0044699	single-organism process	BP	13112	377	8.08E-06	355	3.37E-17	223	3.42E-20	92	0.000335326	102	1.34E-07	60	0.048803448	48	0.000373812	59	0.044987718	68	0.000601731	48	0.019538496	50	0.7762255	70	5.06E-06	54	0.006676191	52	0.015926273	46	0.26907558	57	0.04974838	42	0.018090723	43	0.042668409	43	0.12966728	46	0.006293279	36	0.052550475	60	1.16E-08	29	0.125873392
GO:0044702	single organism reproductive process	BP	1210	21	0.969873056	25	0.492221748	18	0.160281657	5	0.803955823	1	0.999020696	6	0.340477205	7	0.039398683	4	0.690907883	3	0.865626629	6	0.149677014	3	0.874724724	6	0.30443522	5	0.360751615	4	0.551279677	3	0.762296662	2	0.943890616	1	0.958117398	3	0.645747132	6	0.135916386	5	0.232024595	1	0.939696206	5	0.270488645	1	0.903657645
GO:0044703	multi-organism reproductive process	BP	880	18	0.830214621	19	0.423784671	15	0.084905662	3	0.868595694	1	0.993281928	3	0.677500768	2	0.679616074	2	0.857275105	2	0.869269696	4	0.265262853	3	0.697950912	4	0.424020588	3	0.551582246	3	0.542805901	2	0.787003158	1	0.964728878	1	0.898840528	2	0.696142609	5	0.110190242	2	0.696142609	1	0.868381235	3	0.469236644	1	0.815396812
GO:0044706	multi-multicellular organism process	BP	144	3	0.696727329	5	0.169407659	4	0.0851032	2	0.189053215	1	0.5533123	0	1	0	1	1	0.427063499	0	1	1	0.349265577	0	1	0	1	1	0.376298507	1	0.372506048	0	1	0	1	1	0.308617077	0	1	1	0.341330369	0	1	0	1	2	0.065084475	0	1
GO:0044707	single-multicellular organism process	BP	5818	122	0.987667086	138	0.020050759	115	1.11E-10	54	1.89E-05	20	0.996887078	30	0.058460888	18	0.257439814	28	0.108630256	41	4.29E-05	24	0.046040061	24	0.502305644	39	5.85E-05	27	0.026652822	23	0.158554316	17	0.740030998	14	0.982241164	22	0.026917832	20	0.14393311	23	0.057955094	21	0.090522457	14	0.44438271	32	5.38E-05	12	0.413469049
GO:0044767	single-organism developmental process	BP	5695	128	0.911911475	145	0.001152469	108	7.49E-09	45	0.004866955	17	0.999525157	27	0.159521413	19	0.150819531	30	0.034720006	45	4.59E-07	21	0.158467647	23	0.549855798	40	1.36E-05	29	0.005647299	24	0.08634072	16	0.791968885	15	0.957193042	18	0.184470178	18	0.273167962	22	0.079130238	25	0.005954059	14	0.409308963	30	0.000251799	11	0.51860719
GO:0045861	negative regulation of proteolysis	BP	280	10	0.160294719	4	0.822500957	0	1	3	0.20183186	1	0.792272749	2	0.301659131	1	0.524462361	1	0.662480442	2	0.305979802	1	0.567355573	1	0.681865685	1	0.654400748	1	0.601711579	1	0.596975286	0	1	0	1	1	0.513092822	2	0.176779857	2	0.193662452	1	0.535567343	0	1	3	0.047343209	1	0.411826758
GO:0048519	negative regulation of biological process	BP	4518	134	0.012716766	132	3.99E-06	86	5.31E-07	38	0.003762255	25	0.547475041	27	0.013499899	17	0.073778586	22	0.137211353	33	0.000189899	17	0.173619591	23	0.140188399	27	0.007363779	24	0.007940019	16	0.380824036	19	0.13901287	13	0.882123509	19	0.014858361	20	0.014553224	22	0.006837227	18	0.053831125	14	0.127511198	20	0.027774241	16	0.006300435
GO:0048523	negative regulation of cellular process	BP	4166	128	0.004854432	122	9.69E-06	81	5.60E-07	35	0.005779062	21	0.725277088	25	0.017000865	16	0.071136013	22	0.070215781	31	0.000233324	16	0.163006594	21	0.166774186	27	0.002340472	20	0.043571861	15	0.36178563	18	0.123237586	12	0.871496597	18	0.013901055	20	0.005970403	21	0.005654258	16	0.089841727	14	0.075852643	20	0.012110082	16	0.002745868
GO:0048856	anatomical structure development	BP	5386	113	0.983597532	140	0.00061162	101	5.94E-08	45	0.001563075	17	0.998527752	27	0.096446016	18	0.158895796	28	0.048729922	40	1.60E-05	20	0.159294	19	0.791022343	36	0.000147837	27	0.009948405	23	0.082734975	15	0.795960807	14	0.956981933	17	0.196639161	18	0.195923946	21	0.07975124	23	0.012494496	13	0.445191154	30	8.71E-05	11	0.436132811
GO:0050789	regulation of biological process	BP	10769	277	0.217467441	279	1.74E-08	164	7.32E-07	85	5.69E-06	44	0.99816192	55	0.005910614	41	0.001065238	51	0.028992445	58	0.001217792	44	0.003020812	47	0.282910534	57	0.000359319	48	0.002461835	46	0.006676708	42	0.073943519	23	0.999942535	42	0.000146782	41	0.002584898	42	0.005897082	32	0.289293491	28	0.192375131	45	0.000577507	28	0.015245809
GO:0050790	regulation of catalytic activity	BP	1584	51	0.034178852	60	2.32E-06	27	0.02670695	17	0.006412789	4	0.979255038	10	0.092870648	15	1.15E-05	7	0.40970456	17	0.000153858	9	0.044270378	7	0.464527975	6	0.554181277	9	0.07237809	5	0.584139539	7	0.258246965	7	0.376604068	9	0.01846618	8	0.064540558	5	0.485424783	11	0.00340106	5	0.286452122	11	0.005444002	6	0.074996533
GO:0050794	regulation of cellular process	BP	10205	272	0.061963204	270	4.41E-09	156	1.75E-06	72	0.003945035	39	0.99947336	52	0.009096187	39	0.001631225	51	0.009226403	54	0.003756665	43	0.001803516	45	0.261831041	53	0.00141171	46	0.002719982	43	0.013587371	42	0.030664971	21	0.99994869	39	0.000661135	40	0.001680435	39	0.014211731	30	0.328617053	28	0.110829899	41	0.003738824	28	0.006457359
GO:0051246	regulation of protein metabolic process	BP	2375	80	0.002967794	84	3.04E-07	40	0.009211257	24	0.002591465	5	0.997805423	17	0.010722441	13	0.008160423	12	0.200499456	16	0.024583231	14	0.009309956	14	0.098695909	15	0.031406832	13	0.043100017	15	0.008137239	7	0.667465314	6	0.887648952	16	0.000225273	17	0.000150697	12	0.03814899	18	4.29E-05	8	0.163525933	11	0.077367711	8	0.073292516
GO:0051248	negative regulation of protein metabolic process	BP	987	29	0.19807526	26	0.106386475	14	0.24819268	7	0.30409231	4	0.804102926	5	0.347428149	4	0.262286498	4	0.530036903	7	0.097951773	5	0.169368027	6	0.212026832	7	0.07857224	5	0.219850511	4	0.393779994	5	0.219850511	0	1	8	0.003477589	6	0.051346739	6	0.065086786	3	0.506209486	2	0.659165459	7	0.023478862	4	0.113966958
GO:0051336	regulation of hydrolase activity	BP	847	31	0.020815263	32	0.0006121	10	0.51199219	11	0.007374899	2	0.951904501	7	0.049433623	6	0.023872329	4	0.411936203	11	0.000538244	3	0.462814606	4	0.451644569	2	0.833062496	2	0.768723964	3	0.516801278	5	0.142969645	2	0.828389709	3	0.367760958	2	0.675705594	0	1	3	0.406363202	3	0.299426915	6	0.035335006	3	0.213191103
GO:0051346	negative regulation of hydrolase activity	BP	352	8	0.648163909	9	0.287571206	2	0.914811499	3	0.307958835	2	0.585365221	1	0.752735177	1	0.607756286	2	0.393616465	5	0.01326432	1	0.651769631	2	0.419322551	0	1	2	0.319213872	2	0.313796708	2	0.319213872	1	0.733619968	2	0.22655511	1	0.619254049	0	1	1	0.619254049	1	0.551579328	3	0.081647134	2	0.141959907
GO:0051704	multi-organism process	BP	1918	41	0.861854262	50	0.040606344	28	0.114746611	19	0.009159813	6	0.960875005	9	0.340971885	3	0.890395396	6	0.757245604	5	0.88733416	6	0.509588757	9	0.375785725	8	0.43564306	7	0.436914523	7	0.423509414	7	0.436914523	4	0.933699931	7	0.215539157	4	0.776166103	9	0.099505117	7	0.264616749	4	0.638966222	7	0.316381072	3	0.71127481
GO:0052547	regulation of peptidase activity	BP	344	13	0.088795128	10	0.16387435	2	0.908160259	3	0.295903513	1	0.855338447	2	0.392892704	3	0.062396418	1	0.737157769	3	0.15722075	3	0.082737573	2	0.408037876	0	1	0	1	1	0.673063055	1	0.677783374	1	0.725429594	2	0.219039176	1	0.610743544	0	1	3	0.067237071	1	0.543269952	3	0.07741186	1	0.479480675
GO:0060255	regulation of macromolecule metabolic process	BP	5266	152	0.019454095	140	0.000223391	87	0.000133184	34	0.175240097	15	0.999572053	34	0.001226463	26	0.000466256	33	0.001685049	29	0.033631588	26	0.003601074	27	0.105943007	35	0.000218467	30	0.00074032	34	1.23E-05	22	0.12035075	12	0.985344401	26	0.000253304	28	0.000119299	27	0.000981683	26	0.000822152	17	0.069178717	20	0.107784472	22	6.41E-05
GO:0065007	biological regulation	BP	11297	286	0.331141211	292	5.10E-09	174	5.73E-08	91	3.68E-07	51	0.984736786	59	0.001758048	44	0.00023732	54	0.01802946	61	0.000637679	46	0.002172603	52	0.12459061	59	0.00034969	52	0.000418658	49	0.002763943	42	0.146175106	27	0.999615225	43	0.000200272	43	0.001629327	44	0.004201454	33	0.328469263	30	0.138844517	46	0.000884419	28	0.031135271
GO:0065009	regulation of molecular function	BP	2109	70	0.007551533	83	3.34E-09	38	0.003808015	24	0.000507328	7	0.954718843	12	0.123732224	19	1.18E-06	9	0.424506128	18	0.001495466	11	0.046014633	13	0.084239299	9	0.398664868	14	0.007834557	5	0.820498495	9	0.248555178	7	0.679609754	14	0.000706046	12	0.0106428	6	0.576581149	13	0.003987503	9	0.045354467	15	0.000847415	9	0.015340516
GO:0071704	organic substance metabolic process	BP	9592	358	6.72E-24	267	1.49E-11	190	1.58E-22	66	0.013412165	100	1.91E-16	52	0.002027735	39	0.000387569	55	0.000107286	57	7.03E-05	47	7.91E-06	71	3.81E-11	52	0.000526799	59	1.87E-10	55	2.54E-08	47	0.000255958	49	0.003064184	43	1.51E-06	44	6.34E-06	48	7.01E-07	45	1.92E-06	33	0.001464575	35	0.047987054	37	8.52E-09
GO:0080090	regulation of primary metabolic process	BP	5169	154	0.006095339	133	0.001340127	92	3.55E-06	36	0.072901801	20	0.978517898	33	0.001833592	26	0.000343489	36	0.00010401	28	0.044781067	24	0.012033996	29	0.034982119	36	6.08E-05	33	3.21E-05	33	2.33E-05	23	0.064042856	14	0.935465117	25	0.000502559	28	8.48E-05	26	0.001725639	26	0.000611352	17	0.059653065	20	0.092893896	22	4.76E-05
GO:0006464	cellular protein modification process	BP	3192	104	0.002022431	91	0.00044616	66	1.14E-06	27	0.014914243	10	0.987861534	17	0.117557354	17	0.003006892	17	0.101207471	24	0.001303655	23	2.92E-05	18	0.0908506	27	2.95E-05	22	0.00041189	20	0.002230424	18	0.01314552	7	0.961937787	20	7.85E-05	22	2.00E-05	21	0.000174593	20	0.000209641	16	0.001373428	12	0.204446169	16	0.000136721
GO:0006473	protein acetylation	BP	168	6	0.239409843	5	0.255903771	4	0.129216641	1	0.606862175	2	0.240103334	0	1	0	1	3	0.027163802	1	0.488998002	3	0.013748108	1	0.49618443	1	0.470583025	3	0.01766139	2	0.102191405	2	0.104415879	1	0.466821626	3	0.00910863	2	0.076637717	3	0.012731529	1	0.368133081	3	0.006505736	0	1	1	0.272170541
GO:0006474	N-terminal protein amino acid acetylation	BP	15	1	0.314039074	1	0.264773205	0	1	0	1	0	1	0	1	0	1	1	0.056219545	0	1	0	1	0	1	0	1	1	0.047859104	0	1	0	1	0	1	0	1	0	1	0	1	0	1	0	1	0	1	0	1
GO:0006725	cellular aromatic compound metabolic process	BP	5054	190	2.49E-10	132	0.000773087	88	1.60E-05	25	0.763953566	36	0.061081102	33	0.001235449	29	8.77E-06	41	3.92E-07	31	0.006028222	31	1.64E-05	35	0.000503726	31	0.002406163	33	1.98E-05	33	1.43E-05	28	0.001914235	32	0.000919004	26	0.000125635	29	1.85E-05	24	0.006140989	21	0.023777499	19	0.012136718	14	0.616161196	21	0.000116818
GO:0006807	nitrogen compound metabolic process	BP	5916	249	9.24E-21	165	2.40E-06	110	1.53E-08	31	0.664547123	55	1.83E-05	35	0.004765852	29	0.000191092	43	3.76E-06	39	0.000339907	34	1.99E-05	59	4.92E-14	34	0.004112911	37	1.15E-05	40	2.59E-07	31	0.002438086	41	9.76E-06	29	9.38E-05	29	0.000369618	27	0.005756689	24	0.019414337	23	0.003031838	17	0.554909506	25	9.64E-06
GO:0007623	circadian rhythm	BP	184	3	0.838121465	1	0.977324775	4	0.162921936	1	0.640432798	1	0.643216036	0	1	0	1	1	0.509484047	1	0.520768288	2	0.103856487	1	0.528147297	2	0.152684596	0	1	1	0.448974237	0	1	0	1	2	0.08031129	0	1	2	0.099007331	1	0.395266627	1	0.341475346	0	1	0	1
GO:0009058	biosynthetic process	BP	5296	205	1.73E-12	145	3.75E-05	104	2.49E-09	28	0.636790118	46	0.000680965	34	0.001359531	26	0.000511469	35	0.000400658	31	0.011986326	30	0.00011845	51	5.59E-11	34	0.00055866	30	0.000816992	38	1.38E-07	28	0.00390614	35	0.000189976	28	3.32E-05	27	0.000355312	27	0.001075003	25	0.002144805	19	0.019684922	23	0.021593641	18	0.005301931
GO:0009314	response to radiation	BP	364	17	0.009932991	9	0.320857598	9	0.025695731	1	0.868822104	1	0.870830802	2	0.420390115	2	0.249151069	1	0.756949886	3	0.176556407	1	0.66416354	0	1	0	1	1	0.69846965	1	0.693791572	2	0.333579627	0	1	1	0.608297441	1	0.631677395	1	0.653665451	1	0.631677395	0	1	1	0.653665451	0	1
GO:0009416	response to light stimulus	BP	263	10	0.120845159	7	0.286812963	5	0.187195453	0	1	1	0.771354783	2	0.276926287	2	0.152695527	0	1	2	0.281001572	0	1	0	1	0	1	1	0.578685501	1	0.573982971	2	0.211888165	0	1	0	1	0	1	1	0.534430984	0	1	0	1	1	0.534430984	0	1
GO:0009628	response to abiotic stimulus	BP	881	35	0.004459311	28	0.013431007	33	2.77E-09	7	0.214842237	7	0.220179551	4	0.457778509	4	0.202288932	4	0.441395947	5	0.272813231	2	0.742091971	4	0.482034616	7	0.048413853	2	0.787537046	2	0.781506849	5	0.160420388	0	1	2	0.662978977	1	0.913215409	3	0.469986991	1	0.913215409	1	0.868689945	3	0.469986991	1	0.815757632
GO:0009648	photoperiodism	BP	19	1	0.379662124	1	0.322692267	1	0.197434874	0	1	0	1	0	1	0	1	0	1	0	1	0	1	0	1	0	1	0	1	0	1	0	1	0	1	0	1	0	1	1	0.053464411	0	1	0	1	0	1	0	1
GO:0009719	response to endogenous stimulus	BP	1278	22	0.975403074	38	0.012256877	39	2.67E-08	12	0.050502424	7	0.571626696	10	0.028553807	4	0.437007837	8	0.118794662	8	0.135608482	8	0.035293698	4	0.768501804	13	0.000971673	6	0.237994406	11	0.002544685	6	0.237994406	2	0.954957414	6	0.106570192	7	0.057906209	5	0.308861592	4	0.460970847	4	0.326702977	9	0.010953395	3	0.4348328
GO:0009725	response to hormone	BP	584	12	0.785535195	15	0.21019167	26	4.70E-09	8	0.01593887	5	0.22616329	3	0.404174532	2	0.45764326	5	0.074938545	3	0.410737319	4	0.095732315	2	0.689311645	9	0.000355277	4	0.123617753	4	0.119440361	2	0.571457911	1	0.88981255	3	0.186961015	2	0.473823385	3	0.237860819	2	0.473823385	2	0.381516454	4	0.088373725	3	0.097029317
GO:0010033	response to organic substance	BP	2502	50	0.95944573	69	0.005256053	60	2.60E-08	28	0.000209613	14	0.532935513	15	0.063910348	10	0.118561058	10	0.499628497	16	0.037421745	13	0.031510733	11	0.437106633	17	0.01142949	10	0.297644262	14	0.027776363	9	0.43157953	5	0.962837399	11	0.050131787	11	0.073454289	11	0.102702823	9	0.236766342	7	0.334649417	12	0.053313857	5	0.514666671
GO:0010035	response to inorganic substance	BP	395	14	0.116762652	9	0.409508885	9	0.04003567	3	0.372797008	4	0.178448155	3	0.203466485	0	1	2	0.45071571	3	0.207729611	3	0.113025719	3	0.216314923	2	0.439566623	2	0.370271749	1	0.723384427	0	1	2	0.433945842	2	0.267208121	1	0.661953512	2	0.316158277	2	0.291737526	0	1	2	0.316158277	0	1
GO:0010038	response to metal ion	BP	207	5	0.586201168	7	0.129524129	5	0.091524975	2	0.317085651	1	0.686518925	2	0.195828799	0	1	1	0.551444869	2	0.198972844	1	0.461219942	2	0.205278855	2	0.183320468	1	0.493140667	1	0.488698485	0	1	1	0.53954101	1	0.412118946	1	0.432272151	1	0.451737705	1	0.432272151	0	1	2	0.120316071	0	1
GO:0010043	response to zinc ion	BP	29	1	0.517587904	0	1	0	1	0	1	1	0.149479022	0	1	0	1	1	0.105865281	0	1	1	0.082698108	0	1	0	1	0	1	0	1	0	1	1	0.102590617	0	1	1	0.075973163	0	1	1	0.075973163	0	1	0	1	0	1
GO:0010243	response to organonitrogen compound	BP	635	10	0.955218777	16	0.221833229	18	0.000437953	4	0.466565259	4	0.472369829	5	0.105329169	3	0.234530097	4	0.228685825	3	0.464316568	4	0.120086165	2	0.732888398	9	0.000649035	2	0.617381226	3	0.335812248	3	0.343106022	2	0.688353449	3	0.220463295	3	0.248749545	4	0.111188587	1	0.826660079	0	1	4	0.111188587	1	0.702622943
GO:0010817	regulation of hormone levels	BP	467	5	0.991004621	11	0.350311446	8	0.172024754	4	0.25823929	3	0.483076018	2	0.550828572	2	0.349407078	2	0.539193798	0	1	1	0.754130278	1	0.853065336	2	0.527352629	1	0.78594052	1	0.78166098	1	0.78594052	0	1	3	0.116769276	3	0.134138054	4	0.046062403	1	0.723136547	2	0.28467351	1	0.744204225	0	1
GO:0014070	response to organic cyclic compound	BP	674	13	0.857215186	20	0.059340368	16	0.005247717	4	0.512990386	4	0.518923894	5	0.126600851	3	0.26210522	4	0.261254215	4	0.28003723	3	0.323845623	2	0.762655077	8	0.003906042	5	0.069320692	3	0.370260436	2	0.649933608	1	0.921948457	3	0.246879804	4	0.111006432	2	0.583207685	1	0.844590302	4	0.065577516	2	0.583207685	2	0.363555595
GO:0014074	response to purine-containing compound	BP	92	1	0.901297658	4	0.11732745	4	0.021763443	0	1	1	0.402089448	1	0.304554083	1	0.215935589	0	1	1	0.307241345	0	1	1	0.312585094	2	0.047172947	0	1	0	1	1	0.260128726	1	0.290962333	0	1	1	0.221975543	1	0.233917719	0	1	0	1	0	1	0	1
GO:0018130	heterocycle biosynthetic process	BP	3578	116	0.001274924	81	0.154847794	62	0.000512215	22	0.326767217	16	0.860057285	27	0.000462711	23	2.09E-05	27	0.000317029	20	0.0686715	20	0.003079324	14	0.602470023	21	0.023291016	22	0.001929836	25	8.95E-05	21	0.004428868	20	0.038101958	20	0.000379337	21	0.000343693	19	0.005067447	16	0.027761244	16	0.004487137	11	0.461206638	12	0.029608561
GO:0019438	aromatic compound biosynthetic process	BP	3593	115	0.00209496	81	0.164496037	62	0.000571776	21	0.425373907	16	0.864398897	27	0.000494809	23	2.23E-05	27	0.000339474	21	0.041807984	20	0.003235358	14	0.609108571	21	0.02429005	22	0.002037291	25	9.59E-05	21	0.004653858	20	0.039584524	20	0.000401166	21	0.000364226	19	0.005306484	15	0.055889023	16	0.004678661	11	0.467065755	12	0.030484536
GO:0030186	melatonin metabolic process	BP	2	0	1	0	1	0	1	0	1	0	1	0	1	0	1	0	1	0	1	0	1	0	1	0	1	0	1	0	1	0	1	0	1	0	1	0	1	0	1	0	1	0	1	0	1	0	1
GO:0030187	melatonin biosynthetic process	BP	2	0	1	0	1	0	1	0	1	0	1	0	1	0	1	0	1	0	1	0	1	0	1	0	1	0	1	0	1	0	1	0	1	0	1	0	1	0	1	0	1	0	1	0	1	0	1
GO:0031365	N-terminal protein amino acid modification	BP	25	1	0.466532716	2	0.090761045	1	0.251313013	0	1	0	1	0	1	0	1	2	0.004149881	0	1	0	1	0	1	0	1	1	0.078501593	0	1	0	1	0	1	0	1	0	1	0	1	0	1	0	1	1	0.0697551	0	1
GO:0032868	response to insulin	BP	189	4	0.692960228	4	0.536026084	7	0.006419434	1	0.650328122	2	0.283342551	1	0.526531197	1	0.393936469	0	1	1	0.530289675	1	0.431330245	1	0.537717828	6	8.10E-05	0	1	2	0.124087348	1	0.462161713	1	0.507285336	1	0.384212029	1	0.403508142	2	0.103541841	1	0.403508142	0	1	2	0.103541841	1	0.300617687
GO:0034641	cellular nitrogen compound metabolic process	BP	5592	239	1.38E-20	160	7.67E-07	103	1.03E-07	28	0.754100782	49	0.000327741	34	0.003527988	29	6.57E-05	42	2.21E-06	32	0.014562137	31	0.000127785	58	1.70E-14	34	0.001535464	34	6.41E-05	38	6.04E-07	30	0.002044646	40	6.14E-06	28	9.28E-05	29	0.000131257	26	0.005408541	23	0.019363541	20	0.01677335	17	0.449560374	24	1.32E-05
GO:0034694	response to prostaglandin	BP	22	0	1	0	1	1	0.224840208	0	1	0	1	0	1	0	1	0	1	1	0.083918115	0	1	0	1	0	1	0	1	0	1	0	1	0	1	0	1	0	1	0	1	0	1	0	1	0	1	1	0.040626364
GO:0034695	response to prostaglandin E	BP	18	0	1	0	1	1	0.188086911	0	1	0	1	0	1	0	1	0	1	1	0.069196634	0	1	0	1	0	1	0	1	0	1	0	1	0	1	0	1	0	1	0	1	0	1	0	1	0	1	1	0.033361777
GO:0034754	cellular hormone metabolic process	BP	77	0	1	0	1	1	0.590343049	2	0.067734327	0	1	1	0.262056839	0	1	0	1	0	1	1	0.205006933	0	1	0	1	1	0.22281589	0	1	0	1	0	1	0	1	0	1	0	1	0	1	1	0.160062346	0	1	0	1
GO:0036211	protein modification process	BP	3192	104	0.002022431	91	0.00044616	66	1.14E-06	27	0.014914243	10	0.987861534	17	0.117557354	17	0.003006892	17	0.101207471	24	0.001303655	23	2.92E-05	18	0.0908506	27	2.95E-05	22	0.00041189	20	0.002230424	18	0.01314552	7	0.961937787	20	7.85E-05	22	2.00E-05	21	0.000174593	20	0.000209641	16	0.001373428	12	0.204446169	16	0.000136721
GO:0042221	response to chemical	BP	3595	76	0.946727873	91	0.013873202	80	1.75E-09	38	3.85E-05	24	0.195212869	20	0.065228096	10	0.479974765	13	0.640957496	23	0.012459934	14	0.172481873	14	0.609990216	20	0.0441739	13	0.390373452	15	0.174007474	10	0.754558826	9	0.933223456	13	0.118929321	14	0.101427686	17	0.024606753	13	0.170417241	8	0.576751482	17	0.024606753	7	0.524932952
GO:0042430	indole-containing compound metabolic process	BP	24	0	1	0	1	0	1	0	1	0	1	0	1	0	1	0	1	0	1	0	1	0	1	0	1	0	1	0	1	0	1	0	1	0	1	0	1	0	1	1	0.063292468	0	1	0	1	0	1
GO:0042435	indole-containing compound biosynthetic process	BP	6	0	1	0	1	0	1	0	1	0	1	0	1	0	1	0	1	0	1	0	1	0	1	0	1	0	1	0	1	0	1	0	1	0	1	0	1	0	1	0	1	0	1	0	1	0	1
GO:0042445	hormone metabolic process	BP	152	0	1	1	0.956099803	1	0.828724763	3	0.052198877	0	1	1	0.451644367	0	1	0	1	0	1	1	0.36466301	0	1	2	0.112163077	1	0.392494605	0	1	1	0.392494605	0	1	0	1	0	1	0	1	0	1	1	0.291686173	1	0.356480999	0	1
GO:0042446	hormone biosynthetic process	BP	50	0	1	0	1	0	1	2	0.031198494	0	1	0	1	0	1	0	1	0	1	1	0.138336818	0	1	1	0.172056333	0	1	0	1	0	1	0	1	0	1	0	1	0	1	0	1	1	0.107028414	1	0.134710064	0	1
GO:0043412	macromolecule modification	BP	3417	112	0.001074134	94	0.001140294	68	2.90E-06	27	0.032942754	11	0.987688563	17	0.180977789	20	0.000330312	22	0.009379696	24	0.003277582	26	2.43E-06	21	0.031903016	27	9.77E-05	25	5.28E-05	24	0.000121049	18	0.024927663	7	0.977930442	21	6.40E-05	22	5.80E-05	23	5.22E-05	21	0.000179808	17	0.00100288	12	0.277195902	17	8.38E-05
GO:0043434	response to peptide hormone	BP	266	6	0.649318622	8	0.174933375	9	0.003833881	3	0.18227864	2	0.436828476	1	0.651455176	1	0.506353081	2	0.273051488	2	0.285416502	3	0.04479548	1	0.663007712	6	0.000511713	1	0.582842303	2	0.211395436	1	0.582842303	1	0.631317682	1	0.495150701	1	0.517307799	2	0.179106697	1	0.517307799	0	1	2	0.179106697	1	0.395919533
GO:0043543	protein acylation	BP	200	7	0.229674672	8	0.052040176	5	0.081874676	1	0.671156637	2	0.305944203	0	1	0	1	4	0.007494999	1	0.55058284	4	0.002984451	1	0.558101974	2	0.173893909	3	0.027764037	3	0.026857249	2	0.138821779	1	0.527253077	3	0.014553955	2	0.102976367	3	0.020186832	1	0.421252172	3	0.010465649	1	0.440432992	1	0.315081709
GO:0043603	cellular amide metabolic process	BP	891	71	3.45E-18	43	1.59E-07	23	0.00027848	7	0.222826798	15	0.000134135	3	0.685689503	0	1	6	0.128937949	5	0.280466936	4	0.272521957	36	1.09E-26	6	0.119519534	2	0.792812537	7	0.024599612	3	0.560088208	11	0.000467393	2	0.669093421	3	0.438488903	7	0.014207543	3	0.438488903	2	0.602946556	4	0.255968385	4	0.085922222
GO:0043604	amide biosynthetic process	BP	726	56	6.21E-14	40	1.31E-08	20	0.000306876	3	0.768554237	8	0.050242257	3	0.547044798	0	1	5	0.14814525	4	0.326632272	3	0.366276807	36	8.88E-30	5	0.138771513	1	0.910161547	6	0.02958514	3	0.423826182	11	7.98E-05	2	0.556801967	3	0.316197259	3	0.349619968	3	0.316197259	2	0.491297032	4	0.157625383	3	0.156013099
GO:0044249	cellular biosynthetic process	BP	5116	200	1.50E-12	142	2.34E-05	101	3.72E-09	27	0.638770865	43	0.002186606	34	0.00071933	26	0.00028946	34	0.000458771	31	0.007240532	30	6.07E-05	50	5.93E-11	33	0.000648871	29	0.001040623	37	1.89E-07	27	0.004884557	33	0.000515625	27	5.29E-05	27	0.000196153	27	0.000614403	23	0.006651771	19	0.013796988	20	0.085376649	17	0.008962991
GO:0044271	cellular nitrogen compound biosynthetic process	BP	4209	163	1.04E-09	117	0.000155057	77	1.23E-05	23	0.558135398	25	0.393803692	29	0.001200957	23	0.000272422	28	0.001813323	23	0.063778713	21	0.009076702	47	3.04E-12	25	0.011073565	23	0.006787758	30	7.81E-06	23	0.006787758	31	7.26E-05	22	0.000446884	24	0.000165457	21	0.006378746	18	0.02904448	18	0.00388792	15	0.223871036	15	0.008041291
GO:0046483	heterocycle metabolic process	BP	4990	189	1.51E-10	131	0.000661721	87	1.74E-05	25	0.740304662	32	0.209954429	33	0.000983756	29	6.75E-06	41	2.74E-07	30	0.009419732	31	1.26E-05	34	0.000858233	31	0.001951399	33	1.50E-05	33	1.08E-05	28	0.001567102	32	0.000731815	26	0.000100702	29	1.43E-05	24	0.005199132	20	0.039327239	19	0.010597826	14	0.595192706	20	0.00031828
GO:0046683	response to organophosphorus	BP	79	1	0.863015367	2	0.478325809	3	0.062970835	0	1	0	1	1	0.267868244	1	0.188469079	0	1	0	1	0	1	1	0.275132194	2	0.035820612	0	1	0	1	1	0.227896256	1	0.255601623	0	1	1	0.193838715	1	0.204472966	0	1	0	1	0	1	0	1
GO:0046688	response to copper ion	BP	19	0	1	1	0.322692267	1	0.197434874	0	1	0	1	0	1	0	1	0	1	0	1	0	1	1	0.074377992	0	1	0	1	0	1	0	1	1	0.068447789	0	1	0	1	0	1	0	1	0	1	0	1	0	1
GO:0048511	rhythmic process	BP	302	4	0.943815377	3	0.946256449	7	0.061022448	1	0.814186377	1	0.816547056	1	0.698065679	0	1	2	0.324207118	1	0.701895498	3	0.060945565	2	0.347252259	2	0.314928686	0	1	2	0.254161054	0	1	0	1	2	0.180077064	0	1	2	0.216828294	1	0.562895668	1	0.497103692	0	1	0	1
GO:0050896	response to stimulus	BP	8376	194	0.894086215	207	0.000260024	125	0.000216745	80	1.76E-09	39	0.93183446	41	0.05230215	22	0.55536319	35	0.30746194	42	0.040003723	29	0.182943683	29	0.880088185	36	0.189540488	32	0.160822246	29	0.354518735	27	0.573881803	22	0.986388086	36	0.00011104	24	0.420549334	26	0.365161413	27	0.165988819	22	0.229004335	36	0.002561194	18	0.290533778
GO:0051591	response to cAMP	BP	54	1	0.742847874	2	0.299768765	3	0.024281103	0	1	0	1	1	0.191854893	0	1	0	1	0	1	0	1	0	1	1	0.184482258	0	1	0	1	1	0.161966007	1	0.182628808	0	1	0	1	1	0.144679487	0	1	0	1	0	1	0	1
GO:0051716	cellular response to stimulus	BP	6912	152	0.967693368	175	0.000336026	106	0.000348198	60	3.90E-05	29	0.974545687	36	0.031305886	19	0.460991838	27	0.503059569	33	0.127883412	27	0.061421557	19	0.986581994	34	0.043295875	25	0.308715998	28	0.095610948	23	0.498481788	17	0.987466857	31	0.000255459	20	0.416381448	20	0.540508996	21	0.315115496	20	0.122720987	31	0.003362255	16	0.204350978
GO:0065008	regulation of biological quality	BP	3226	88	0.181030771	127	4.64E-14	84	1.39E-13	36	2.08E-05	27	0.018615816	19	0.044816069	16	0.008200531	16	0.171487157	21	0.014337123	10	0.494384409	21	0.017988982	22	0.003601377	13	0.24893554	15	0.089355317	11	0.487366867	14	0.311420635	11	0.193623302	13	0.092215492	17	0.00900257	10	0.380098496	8	0.447092841	15	0.03979136	10	0.073736219
GO:0070887	cellular response to chemical stimulus	BP	2338	51	0.853759216	72	0.000226492	60	2.10E-09	29	2.47E-05	19	0.059612136	17	0.009243201	8	0.272075706	8	0.688516063	18	0.004581044	10	0.152818718	9	0.616565408	17	0.005951108	8	0.499046865	13	0.035307043	9	0.352916079	7	0.779436681	11	0.032971563	8	0.301383366	11	0.070830399	8	0.301383366	7	0.27397306	13	0.01532748	5	0.453074578
GO:0071310	cellular response to organic substance	BP	1860	29	0.998162027	56	0.001967242	45	1.60E-06	18	0.013923604	11	0.462404937	13	0.030000206	8	0.114448672	6	0.730293873	13	0.032373578	10	0.04751366	7	0.637332994	13	0.021758348	6	0.572600998	13	0.006176965	9	0.151262942	4	0.923031333	10	0.018600252	8	0.130654896	9	0.086035144	7	0.240285855	6	0.241528808	9	0.086035144	4	0.46817591
GO:0071320	cellular response to cAMP	BP	31	1	0.541255777	2	0.130154431	0	1	0	1	0	1	1	0.115052177	0	1	0	1	0	1	0	1	0	1	1	0.110428712	0	1	0	1	1	0.096417628	0	1	0	1	0	1	0	1	0	1	0	1	0	1	0	1
GO:0071407	cellular response to organic cyclic compound	BP	417	9	0.709919742	16	0.011732525	12	0.003425975	2	0.67325551	4	0.203147121	4	0.082306638	2	0.300980752	1	0.802549848	1	0.812743437	2	0.352156446	2	0.506662274	6	0.004942441	2	0.395845211	2	0.389682337	2	0.395845211	0	1	3	0.090618258	2	0.313865517	1	0.703619083	1	0.68193952	3	0.068128957	0	1	1	0.547384672
GO:0071417	cellular response to organonitrogen compound	BP	434	7	0.915948618	12	0.174600526	10	0.029452194	2	0.694463846	4	0.222892286	4	0.092021705	2	0.317533533	2	0.499841803	2	0.51692252	3	0.138635849	2	0.528092685	9	3.80E-05	0	1	3	0.164445978	3	0.168879575	1	0.804820404	2	0.304132788	2	0.33087319	2	0.3573185	1	0.696582137	0	1	2	0.3573185	1	0.561908568
GO:0071495	cellular response to endogenous stimulus	BP	1038	17	0.976187408	33	0.007636727	32	4.28E-07	6	0.513445266	7	0.356748003	9	0.020937101	3	0.519298907	4	0.570277403	7	0.119084218	7	0.034155884	4	0.612287712	12	0.000509258	3	0.664188286	11	0.000474935	6	0.122959858	1	0.980913138	5	0.124922682	6	0.062550365	4	0.351881775	4	0.312112996	4	0.206624543	6	0.078767213	3	0.310567709
GO:1901360	organic cyclic compound metabolic process	BP	5220	191	2.14E-09	132	0.002734473	95	7.95E-07	26	0.755701829	40	0.016272414	33	0.002171847	29	1.69E-05	41	9.61E-07	31	0.009736689	32	1.09E-05	35	0.000934711	32	0.001991013	34	1.42E-05	35	3.37E-06	28	0.003144781	33	0.000749425	27	7.64E-05	29	3.50E-05	25	0.004431171	22	0.017327972	19	0.016992758	16	0.439293889	21	0.00018947
GO:1901362	organic cyclic compound biosynthetic process	BP	3691	117	0.002648195	83	0.166742254	64	0.000398039	22	0.383922971	18	0.763585129	27	0.000757704	23	3.47E-05	27	0.00052439	21	0.053429193	21	0.001875818	14	0.651268601	22	0.017067814	22	0.002874428	27	1.76E-05	21	0.006373314	21	0.028259042	21	0.000196861	21	0.0005272	19	0.007111064	17	0.017690312	16	0.006104504	13	0.261321817	13	0.015884801
GO:1901564	organonitrogen compound metabolic process	BP	1863	121	4.20E-23	84	3.04E-12	52	1.92E-09	16	0.051499152	43	2.20E-16	7	0.605713051	2	0.962074366	13	0.025934571	14	0.015223908	5	0.657700341	42	1.41E-21	7	0.558887966	6	0.574218776	11	0.035895626	5	0.736840811	27	4.12E-10	5	0.521187552	5	0.578790603	7	0.290637813	7	0.241525098	9	0.022741202	8	0.16737277	4	0.469448966
GO:1901566	organonitrogen compound biosynthetic process	BP	1210	83	3.36E-17	58	1.18E-09	31	2.73E-05	8	0.352593048	17	0.000402513	5	0.520019745	1	0.962260757	6	0.322384214	9	0.051223384	4	0.486986913	39	1.91E-25	5	0.481377422	3	0.762296662	8	0.040636812	4	0.561578491	20	1.47E-08	4	0.372931814	3	0.645747132	3	0.685416171	5	0.232024595	7	0.018575096	4	0.464724877	3	0.40005674
GO:1901576	organic substance biosynthetic process	BP	5212	198	3.10E-11	141	9.17E-05	104	9.88E-10	26	0.752797047	45	0.000917984	34	0.001015767	26	0.000393792	35	0.000291194	31	0.009521985	30	8.71E-05	51	3.01E-11	34	0.000410668	30	0.000618317	38	8.88E-08	28	0.00307267	34	0.000322322	28	2.43E-05	26	0.000697993	27	0.000831631	25	0.001697295	19	0.016727517	23	0.018027434	18	0.004435803
GO:1901652	response to peptide	BP	292	6	0.734356611	8	0.243295773	10	0.002156154	3	0.218968855	2	0.484800767	1	0.685775234	1	0.539463045	2	0.310056496	2	0.323523926	3	0.056216624	1	0.697195709	6	0.000832678	1	0.617212808	2	0.242232874	2	0.246754702	1	0.665779416	1	0.527971463	1	0.550675798	2	0.206260607	1	0.550675798	0	1	2	0.206260607	1	0.425134947
GO:1901654	response to ketone	BP	87	4	0.170142158	2	0.529531968	5	0.003333374	0	1	0	1	0	1	1	0.205481545	0	1	2	0.047019443	0	1	0	1	0	1	1	0.247891935	1	0.245135568	0	1	0	1	1	0.199651097	0	1	0	1	0	1	0	1	0	1	1	0.15145932
GO:1901698	response to nitrogen compound	BP	756	12	0.96500735	18	0.276588355	19	0.001284191	5	0.405898369	5	0.412167014	5	0.177089964	3	0.321237596	5	0.166567857	4	0.353793581	5	0.074048616	2	0.816073943	11	0.000126385	2	0.7112773	3	0.441480449	3	0.4498063	2	0.776905383	4	0.127076406	4	0.149986467	4	0.174333984	2	0.613725341	0	1	4	0.174333984	1	0.76486608
GO:1901699	cellular response to nitrogen compound	BP	509	7	0.970642729	14	0.15606894	11	0.03442631	3	0.535731397	4	0.314690636	4	0.140857539	2	0.389258813	2	0.586162411	3	0.329597525	4	0.064822484	2	0.615011227	11	3.35E-06	0	1	3	0.225750422	3	0.231379819	1	0.853282249	3	0.14067713	2	0.40428174	2	0.43377915	2	0.40428174	0	1	2	0.43377915	1	0.620727391
GO:1901700	response to oxygen-containing compound	BP	1301	26	0.895954846	27	0.480221419	37	3.64E-07	13	0.027889321	12	0.05899375	9	0.069931409	7	0.054465072	9	0.062739438	8	0.145601951	4	0.544741651	8	0.158086994	10	0.024331724	5	0.420355988	3	0.797121828	4	0.619697951	6	0.355817667	7	0.047079265	4	0.47487751	6	0.172479355	2	0.87559245	3	0.569285634	8	0.033312359	2	0.710965098
GO:1901701	cellular response to oxygen-containing compound	BP	909	20	0.740637797	19	0.480421272	25	5.59E-05	7	0.237461008	8	0.134835301	7	0.066998577	5	0.091156544	6	0.137928739	6	0.153478278	3	0.509956317	5	0.309275124	10	0.00220394	2	0.802022266	3	0.565002126	4	0.345001195	5	0.250463921	7	0.008226534	3	0.451458264	5	0.121833696	2	0.713232441	1	0.877051044	5	0.121833696	1	0.825585245
GO:1990267	response to transition metal nanoparticle	BP	80	2	0.593651738	3	0.221466584	1	0.604365337	1	0.358371399	1	0.360530765	2	0.039660957	0	1	1	0.265831824	0	1	1	0.212093161	2	0.041978147	0	1	0	1	0	1	0	1	1	0.258382493	0	1	1	0.196038198	0	1	1	0.196038198	0	1	2	0.022454083	0	1
GO:0000902	cell morphogenesis	BP	1157	15	0.99861737	29	0.142075743	24	0.00400728	12	0.026603278	2	0.989566968	5	0.480115408	4	0.364078616	2	0.941180496	12	0.00209506	1	0.970634662	7	0.189884749	7	0.145580068	5	0.32617407	10	0.003909499	4	0.525703358	1	0.988014527	5	0.172228771	4	0.386304776	4	0.430385511	3	0.615153757	3	0.489005511	6	0.116555121	4	0.172140338
GO:0000904	cell morphogenesis involved in differentiation	BP	676	5	0.999831781	18	0.147765828	18	0.000901251	6	0.171493134	1	0.978210112	2	0.748714598	1	0.836307014	2	0.737983166	4	0.281810701	1	0.869960999	7	0.020182899	7	0.013869716	3	0.379731266	2	0.644573867	2	0.651543409	0	1	5	0.028925145	2	0.552295686	3	0.309928344	3	0.278926482	1	0.78794896	6	0.013298802	3	0.13406892
GO:0001558	regulation of cell growth	BP	388	12	0.258396871	15	0.013528752	8	0.080782959	5	0.064344333	3	0.366697296	3	0.196425684	1	0.643839717	1	0.778762662	7	0.000913391	2	0.320661155	2	0.468708695	1	0.771372877	3	0.133510514	4	0.036664047	2	0.362047629	2	0.425002221	2	0.260573844	1	0.655338753	3	0.101900096	2	0.284678369	1	0.58717193	1	0.677237721	1	0.521514747
GO:0006468	protein phosphorylation	BP	1689	33	0.940551149	43	0.073761466	37	0.000122601	21	0.000378634	4	0.986706058	12	0.032873703	11	0.00431752	4	0.897286384	14	0.006776496	9	0.061748548	6	0.689823192	12	0.024346814	6	0.476378532	5	0.641942383	9	0.098442702	4	0.882329035	11	0.003335413	12	0.001802316	8	0.1125852	15	3.66E-05	6	0.179935975	8	0.1125852	8	0.012595603
GO:0006793	phosphorus metabolic process	BP	2737	85	0.017213345	86	2.42E-05	71	2.57E-11	27	0.001913971	26	0.004372724	15	0.11534779	17	0.00054379	13	0.251639232	21	0.002188386	11	0.184872948	13	0.316499916	17	0.025614747	12	0.177663677	10	0.386731978	15	0.029923457	22	0.000351533	16	0.001093737	15	0.005830703	10	0.262340577	20	2.38E-05	12	0.017330295	14	0.023056579	10	0.028457506
GO:0006796	phosphate-containing compound metabolic process	BP	2732	84	0.022277108	86	2.26E-05	71	2.36E-11	27	0.001863999	26	0.004267765	15	0.114046392	17	0.000532368	13	0.249565319	21	0.002139835	11	0.183327558	13	0.31414058	17	0.0252144	12	0.17608558	10	0.384482105	15	0.029497771	22	0.000342624	16	0.001072437	15	0.005733029	10	0.260498217	20	2.31E-05	11	0.039564906	14	0.022731765	10	0.028139475
GO:0006915	apoptotic process	BP	1695	73	2.85E-06	71	4.48E-09	31	0.007193319	25	5.58E-06	12	0.233993982	10	0.128929902	13	0.000403929	12	0.029063247	14	0.006984596	9	0.062865552	9	0.249452306	9	0.187214282	10	0.04846402	9	0.094124713	5	0.656414404	8	0.295862923	6	0.263139984	6	0.313113694	8	0.114282348	9	0.039158059	6	0.181975297	13	0.001003072	6	0.096548923
GO:0007154	cell communication	BP	6025	116	0.999574968	145	0.010263388	86	0.01321677	52	0.000225896	20	0.998438649	30	0.085810422	13	0.836885753	19	0.871782917	30	0.096262586	22	0.161632155	13	0.998562523	28	0.121999008	21	0.405364269	22	0.286198777	18	0.708530341	11	0.999135787	27	0.000915172	19	0.267670237	19	0.371460021	19	0.267670237	17	0.18102025	27	0.007457946	14	0.225440254
GO:0007165	signal transduction	BP	5571	95	0.999996153	134	0.014361513	74	0.090085313	50	0.000118601	19	0.996537867	29	0.056782297	11	0.897382455	16	0.933018977	27	0.144993929	21	0.13417526	11	0.999150239	26	0.130221277	21	0.262120891	20	0.330383734	16	0.760141564	9	0.999599251	26	0.000641627	15	0.565561289	18	0.335340096	18	0.24072208	16	0.172759534	26	0.005131192	14	0.14435097
GO:0007264	small GTPase mediated signal transduction	BP	481	12	0.533137677	31	1.83E-08	7	0.31807959	11	7.60E-05	0	1	3	0.293623865	2	0.362792736	2	0.555243635	5	0.04295601	1	0.764358343	5	0.04628089	1	0.840065291	1	0.795704341	0	1	3	0.207485689	0	1	6	0.001401971	2	0.377249451	1	0.754551177	2	0.377249451	4	0.023218974	4	0.050351859	3	0.06174262
GO:0007265	Ras protein signal transduction	BP	282	8	0.400651112	14	0.001991571	3	0.632264973	9	2.79E-05	0	1	2	0.304561769	1	0.526995448	0	1	5	0.005391562	1	0.569952385	2	0.317589876	1	0.657029147	0	1	0	1	2	0.234689474	0	1	4	0.005841842	0	1	1	0.559592155	1	0.538119705	1	0.473539233	1	0.559592155	2	0.098694245
GO:0007399	nervous system development	BP	2061	33	0.998228176	49	0.13810752	30	0.107977625	15	0.16490425	6	0.976719967	7	0.711087232	8	0.173151347	15	0.011912941	19	0.000423689	7	0.414067766	9	0.460393713	20	6.63E-05	9	0.228200532	6	0.661672522	8	0.358377125	5	0.891420439	10	0.03482191	10	0.050785203	10	0.070996516	6	0.493648555	4	0.695585442	9	0.137714367	3	0.757154596
GO:0007409	axonogenesis	BP	412	2	0.999659221	7	0.733507562	9	0.049846575	4	0.193929314	1	0.901616617	1	0.805545391	1	0.66605923	1	0.798637202	3	0.225331408	0	1	5	0.026349645	6	0.004664144	1	0.742918837	1	0.738395157	1	0.742918837	0	1	2	0.283320078	2	0.308846285	3	0.116413892	1	0.67750198	0	1	1	0.699227294	2	0.181684278
GO:0007417	central nervous system development	BP	775	13	0.949932518	15	0.61090463	11	0.281231397	5	0.426672189	0	1	2	0.813298889	2	0.610320002	7	0.029940279	7	0.034807202	1	0.904023171	0	1	7	0.026963769	0	1	3	0.457593403	2	0.724163582	4	0.326652989	3	0.317166905	6	0.018633038	2	0.659685287	2	0.627357996	0	1	2	0.659685287	2	0.43106672
GO:0007420	brain development	BP	563	9	0.941360345	11	0.59318098	7	0.471200012	4	0.377522848	0	1	0	1	2	0.438907693	3	0.369005941	5	0.073884077	1	0.816368159	0	1	5	0.061487323	0	1	3	0.272323889	1	0.844668572	3	0.349696077	1	0.7667877	5	0.018471713	2	0.485834473	2	0.454815477	0	1	2	0.485834473	1	0.658220996
GO:0008219	cell death	BP	1862	80	9.86E-07	78	6.74E-10	34	0.005050262	25	2.77E-05	13	0.236387715	13	0.030228021	14	0.000284526	12	0.053296497	14	0.015158958	11	0.020901229	9	0.342990708	10	0.161843896	12	0.017153896	9	0.143702673	6	0.57367983	8	0.390756713	7	0.19506666	8	0.131232163	9	0.086479924	9	0.064013123	6	0.242287373	15	0.000226191	6	0.134696048
GO:0008361	regulation of cell size	BP	182	3	0.832690481	9	0.012290106	5	0.059715012	1	0.6363973	1	0.639181183	0	1	0	1	1	0.505656862	2	0.163383524	0	1	3	0.038039207	1	0.498012765	1	0.44961592	2	0.116664845	0	1	0	1	2	0.078820811	1	0.391938718	1	0.410298145	1	0.391938718	1	0.338466798	0	1	1	0.291258259
GO:0009653	anatomical structure morphogenesis	BP	2591	50	0.978905385	64	0.056351782	53	2.28E-05	21	0.046567825	6	0.997202379	9	0.702225602	7	0.531944412	13	0.194154767	26	6.06E-06	10	0.236962172	9	0.737100487	16	0.031708448	14	0.039667085	15	0.017238221	10	0.336716361	3	0.997470941	11	0.061661679	11	0.089192299	9	0.330692794	9	0.269159302	5	0.71007966	19	9.54E-05	10	0.020200791
GO:0010721	negative regulation of cell development	BP	318	5	0.898325861	8	0.318893704	6	0.161653113	2	0.526137864	1	0.832411984	3	0.130187511	1	0.57038516	0	1	4	0.038143888	0	1	0	1	5	0.007068291	3	0.085824675	1	0.644033787	0	1	0	1	3	0.047704968	2	0.214234304	2	0.233836416	1	0.581770158	1	0.515207108	2	0.233836416	2	0.120439473
GO:0010769	regulation of cell morphogenesis involved in differentiation	BP	282	5	0.831683564	11	0.029862403	8	0.016831886	2	0.462747979	1	0.794605266	2	0.304561769	0	1	0	1	2	0.308910055	0	1	3	0.107247294	2	0.287124326	2	0.234689474	1	0.599598406	1	0.604337483	0	1	3	0.035412377	2	0.178724799	2	0.195755028	1	0.538119705	0	1	3	0.048175003	2	0.098694245
GO:0010771	negative regulation of cell morphogenesis involved in differentiation	BP	87	2	0.639308198	2	0.529531968	1	0.635252018	0	1	0	1	1	0.290664518	0	1	0	1	1	0.293256487	0	1	0	1	0	1	0	1	1	0.245135568	0	1	0	1	3	0.001439148	1	0.211270003	1	0.222722145	1	0.211270003	0	1	1	0.222722145	1	0.15145932
GO:0010975	regulation of neuron projection development	BP	488	8	0.91985909	23	0.000181048	11	0.026502779	2	0.754434728	1	0.936141835	4	0.126262542	3	0.137797141	1	0.850633963	6	0.013265142	1	0.769313896	3	0.317914085	4	0.11244151	4	0.075461395	2	0.468202331	2	0.474907513	0	1	3	0.128518954	2	0.384054611	3	0.166893232	1	0.738829134	0	1	2	0.412809209	2	0.234012942
GO:0010977	negative regulation of neuron projection development	BP	142	2	0.870547488	4	0.325803593	3	0.22452942	1	0.545554601	0	1	1	0.429467207	1	0.313306957	0	1	3	0.019098221	0	1	0	1	2	0.100175727	2	0.078580163	1	0.368419188	0	1	0	1	3	0.005744263	1	0.321463169	1	0.337488114	1	0.321463169	0	1	1	0.337488114	2	0.029369963
GO:0012501	programmed cell death	BP	1728	75	1.54E-06	71	9.89E-09	31	0.009359616	25	7.79E-06	13	0.164912841	10	0.140962539	13	0.000485734	12	0.033044324	14	0.008222924	9	0.069243098	9	0.267236823	9	0.201989852	11	0.024211944	9	0.102978162	5	0.673327186	8	0.314217496	7	0.149746217	6	0.32920731	8	0.123869196	9	0.043429089	6	0.193362438	13	0.001196862	6	0.103551991
GO:0016043	cellular component organization	BP	5523	218	2.36E-14	217	2.31E-26	109	5.57E-10	46	0.001440755	35	0.216292607	27	0.121900316	41	1.45E-12	26	0.146848473	36	0.000837846	23	0.046615366	37	0.000618677	35	0.000566356	33	0.000127661	31	0.000573535	17	0.651359871	28	0.043706206	21	0.029500255	27	0.000716257	28	0.000895424	26	0.001721924	18	0.056381403	37	3.82E-08	17	0.019078075
GO:0016049	cell growth	BP	489	13	0.43936798	21	0.001123591	9	0.11318423	6	0.054349607	3	0.513771333	4	0.126942201	3	0.138400634	2	0.564239019	8	0.000743356	2	0.427959545	3	0.319025905	3	0.279886506	4	0.07590324	4	0.073133211	2	0.475977957	2	0.546249625	3	0.129088898	3	0.147932204	5	0.013507226	2	0.385024313	1	0.672878484	1	0.760277366	2	0.234710238
GO:0016310	phosphorylation	BP	1991	54	0.264291655	59	0.002138844	49	3.05E-07	21	0.002990564	14	0.217428284	13	0.047768417	13	0.001802085	9	0.358261503	16	0.005080159	9	0.134433278	10	0.287832725	13	0.035319362	7	0.476499837	7	0.462750436	10	0.112573879	14	0.015106446	14	0.000395823	13	0.002419299	9	0.118132633	16	6.40E-05	9	0.033138798	10	0.058921465	9	0.010782025
GO:0018108	peptidyl-tyrosine phosphorylation	BP	279	2	0.992905278	8	0.208000841	2	0.833400799	5	0.019501755	0	1	3	0.09758523	0	1	1	0.661160886	3	0.099942584	1	0.566051376	1	0.680554042	1	0.653079088	0	1	0	1	1	0.600392183	0	1	2	0.159255254	1	0.534285959	3	0.046930025	3	0.040457332	1	0.469912342	1	0.555710362	0	1
GO:0018193	peptidyl-amino acid modification	BP	971	25	0.453419994	26	0.092644005	22	0.002035994	8	0.169198104	4	0.793700856	7	0.087932571	2	0.731422223	7	0.080497621	11	0.001629276	7	0.024971142	5	0.359204565	9	0.010853543	4	0.391278526	7	0.036761844	8	0.013757959	1	0.97522309	7	0.01156822	7	0.016074246	10	0.000451022	6	0.048109611	5	0.067541625	4	0.307688667	3	0.275826542
GO:0018212	peptidyl-tyrosine modification	BP	281	2	0.993214045	8	0.213295719	2	0.836351789	5	0.020042831	0	1	3	0.099166004	0	1	1	0.663794916	3	0.10155588	1	0.568655905	1	0.683171998	1	0.655717428	0	1	0	1	1	0.603026675	0	1	2	0.161047163	1	0.536845255	3	0.047758202	3	0.041180879	1	0.472332984	1	0.558301952	0	1
GO:0022008	neurogenesis	BP	1556	23	0.998133026	37	0.178458178	24	0.088336043	12	0.151566753	2	0.99869882	5	0.740253009	8	0.050944147	10	0.075838684	14	0.003302237	4	0.687066901	7	0.445795052	14	0.001975058	7	0.244249085	4	0.746597802	7	0.244249085	3	0.934842167	7	0.10031067	5	0.417759528	7	0.160974099	3	0.803938747	2	0.874681901	7	0.160974099	3	0.568171645
GO:0022603	regulation of anatomical structure morphogenesis	BP	953	22	0.666530896	31	0.007008752	22	0.00161521	13	0.002405638	3	0.903899085	4	0.519206023	3	0.462025982	2	0.886325844	11	0.001404708	2	0.780734655	4	0.544101367	4	0.485055649	4	0.377856727	7	0.033733541	2	0.82304394	1	0.973427476	7	0.010510896	4	0.260160019	3	0.522731686	2	0.737650281	1	0.889145395	10	0.000389385	5	0.032642235
GO:0022604	regulation of cell morphogenesis	BP	485	11	0.660972816	19	0.005146966	12	0.010877575	7	0.018301112	2	0.755097888	3	0.297919633	2	0.366599635	0	1	4	0.127749204	0	1	3	0.314579223	2	0.547835153	3	0.21086369	5	0.020178819	1	0.798412333	0	1	3	0.126814695	4	0.043007722	2	0.409783206	1	0.73664216	1	0.669843551	3	0.164787668	3	0.062976237
GO:0023052	signaling	BP	5968	111	0.999898246	144	0.009659135	86	0.010336484	51	0.000349929	20	0.998105385	30	0.0775155	14	0.737318724	17	0.944791267	29	0.129025272	22	0.150245345	14	0.996067791	28	0.111482326	21	0.38644378	20	0.462428317	17	0.779530625	11	0.998982514	27	0.000782511	16	0.573697559	19	0.354090589	19	0.252983906	17	0.170273333	26	0.012995087	14	0.21421418
GO:0030030	cell projection organization	BP	1332	22	0.986014659	42	0.003218782	20	0.135929116	12	0.064874352	1	0.999522869	6	0.426980747	8	0.023194045	3	0.892952516	15	0.00023617	1	0.983044299	7	0.296211553	11	0.011321244	5	0.440533083	7	0.136885933	6	0.267675508	2	0.962242134	6	0.123216033	6	0.153086461	5	0.339925394	5	0.295519609	1	0.954941544	6	0.185812416	4	0.240809566
GO:0030154	cell differentiation	BP	3845	72	0.997377353	93	0.037490956	74	3.14E-06	35	0.001500533	10	0.998935767	17	0.339249059	10	0.57134736	20	0.094013272	31	5.10E-05	19	0.014930092	18	0.292021831	31	1.54E-05	19	0.038187956	14	0.353267471	13	0.491792399	7	0.992783231	15	0.05654809	12	0.34975575	17	0.043626753	13	0.238540672	8	0.657071392	20	0.004980057	7	0.601156892
GO:0030182	neuron differentiation	BP	1315	16	0.999692978	33	0.122563674	21	0.081282357	10	0.191045699	1	0.999472462	4	0.766768333	6	0.131899815	8	0.13350326	13	0.002076332	3	0.756469695	7	0.285250644	12	0.003769036	6	0.258221032	4	0.618024266	6	0.258221032	2	0.960078607	6	0.117840131	5	0.286456536	6	0.17844889	3	0.701313121	2	0.80518746	7	0.084369242	3	0.453480971
GO:0030308	negative regulation of cell growth	BP	172	4	0.620614603	7	0.061859228	4	0.137349975	2	0.245667873	2	0.248328568	2	0.147014377	1	0.36590998	1	0.486073393	4	0.004958041	0	1	0	1	0	1	2	0.108575331	1	0.427054649	2	0.108575331	0	1	1	0.356660967	1	0.375026785	1	0.392871264	2	0.079797118	1	0.323220529	0	1	1	0.277674877
GO:0030516	regulation of axon extension	BP	98	2	0.702760185	4	0.13854262	3	0.103759588	1	0.419458699	1	0.421852079	0	1	0	1	0	1	2	0.05810161	0	1	2	0.060272516	0	1	1	0.274553663	1	0.271557467	0	1	0	1	1	0.221918442	1	0.234633462	0	1	1	0.234633462	0	1	0	1	1	0.168933641
GO:0030517	negative regulation of axon extension	BP	41	0	1	1	0.568794704	0	1	0	1	0	1	0	1	0	1	0	1	1	0.150758749	0	1	0	1	0	1	0	1	1	0.124009167	0	1	0	1	1	0.099542961	1	0.10572129	0	1	1	0.10572129	0	1	0	1	1	0.07441054
GO:0031175	neuron projection development	BP	892	11	0.997375305	28	0.015585061	16	0.053885287	8	0.121136687	1	0.993733227	4	0.467339733	6	0.029769453	3	0.672327098	10	0.002873133	1	0.93308168	6	0.154531797	10	0.001920493	5	0.166248486	3	0.552067165	4	0.332326075	1	0.96633108	6	0.025877718	2	0.703311892	5	0.114938678	1	0.91587354	0	1	4	0.256603654	3	0.235572188
GO:0031344	regulation of cell projection organization	BP	621	13	0.771325221	29	3.18E-05	11	0.105008849	4	0.449524307	1	0.970128492	4	0.228305553	5	0.023795243	1	0.911649204	6	0.037461847	1	0.846144749	3	0.463329065	4	0.20637769	4	0.145011073	2	0.598113053	2	0.605153947	0	1	3	0.211134605	6	0.006775807	3	0.266559541	1	0.819738941	0	1	2	0.538414191	2	0.327021927
GO:0031345	negative regulation of cell projection organization	BP	164	5	0.384753069	6	0.117658479	3	0.292417125	1	0.597994563	0	1	1	0.477133576	1	0.352283449	0	1	3	0.027732427	0	1	0	1	2	0.127008534	2	0.100302151	1	0.411965739	0	1	0	1	3	0.008530651	1	0.361164519	1	0.378565181	1	0.361164519	0	1	1	0.378565181	2	0.038209666
GO:0032482	Rab protein signal transduction	BP	5	0	1	0	1	0	1	0	1	0	1	0	1	0	1	0	1	0	1	0	1	0	1	0	1	0	1	0	1	1	0.016211154	0	1	0	1	0	1	0	1	0	1	0	1	0	1	0	1
GO:0032535	regulation of cellular component size	BP	353	10	0.379990405	23	1.07E-06	7	0.114383675	7	0.003523006	2	0.586914291	1	0.753722094	3	0.066344664	2	0.394975196	2	0.410490817	0	1	3	0.173074152	2	0.384528564	3	0.108626278	2	0.314983352	0	1	0	1	3	0.061410041	1	0.620304896	1	0.642302133	1	0.620304896	1	0.55260751	3	0.082183558	1	0.488362295
GO:0032989	cellular component morphogenesis	BP	1248	22	0.966828942	38	0.008594286	32	1.98E-05	12	0.043548518	3	0.972357595	5	0.547855989	5	0.231713388	2	0.956571085	13	0.001304657	1	0.977918159	7	0.24319989	7	0.190069925	6	0.221988326	10	0.006608899	4	0.586411736	3	0.850041215	5	0.212522219	4	0.442665186	4	0.488929578	3	0.666635037	3	0.540582616	6	0.150695157	4	0.206946192
GO:0032990	cell part morphogenesis	BP	841	14	0.958617511	17	0.541293889	16	0.034753982	4	0.686911766	1	0.991580467	3	0.647234093	3	0.382816377	1	0.963177062	9	0.00627182	0	1	6	0.127019999	7	0.039338081	3	0.520689487	7	0.018608703	4	0.294550201	3	0.610373849	4	0.166961912	3	0.401942362	4	0.22469369	1	0.90283374	1	0.855769715	1	0.915837821	2	0.473214235
GO:0035556	intracellular signal transduction	BP	2254	56	0.51645825	89	6.71E-10	44	0.000356535	31	1.44E-06	14	0.373891182	17	0.006491531	7	0.383533024	8	0.647613164	18	0.003107538	10	0.128963926	9	0.57123958	14	0.042052723	10	0.197641305	4	0.940194306	12	0.061000773	5	0.930895728	17	3.27E-05	7	0.415398144	9	0.199847024	16	0.000272744	9	0.064177316	14	0.00455765	12	0.00071745
GO:0038083	peptidyl-tyrosine autophosphorylation	BP	47	0	1	0	1	0	1	0	1	0	1	1	0.169206094	0	1	1	0.165916518	0	1	0	1	0	1	1	0.162614194	0	1	0	1	0	1	0	1	0	1	0	1	1	0.127157928	0	1	0	1	0	1	0	1
GO:0040007	growth	BP	1034	22	0.799794875	30	0.032324341	21	0.008709101	8	0.212906665	5	0.686895113	5	0.384374058	5	0.136306033	3	0.765929051	8	0.053462707	5	0.193012521	5	0.410286967	9	0.015813302	9	0.00643833	4	0.428173974	4	0.437902535	3	0.746052228	6	0.047751787	8	0.00678272	6	0.077638971	5	0.149722983	4	0.204742484	2	0.805571361	3	0.308484617
GO:0040008	regulation of growth	BP	660	16	0.573372691	21	0.029316567	14	0.0212504	8	0.030273905	5	0.306349526	4	0.261573576	2	0.522385442	1	0.924300388	7	0.016184712	5	0.046422893	3	0.503721425	4	0.237447296	5	0.064576649	4	0.16366883	2	0.638502841	2	0.708709195	3	0.237331201	1	0.838374449	5	0.041872585	5	0.033611864	3	0.186933823	2	0.571684998	2	0.353964365
GO:0044700	single organism signaling	BP	5960	110	0.999927339	144	0.009214187	85	0.01414678	51	0.00033816	20	0.998053643	30	0.076398965	13	0.824557995	17	0.943983823	29	0.127404279	22	0.148687172	14	0.995983021	28	0.110056302	21	0.383802188	20	0.459713523	17	0.777525318	11	0.998959059	27	0.000765333	16	0.571247803	19	0.351670009	19	0.250952112	17	0.168794684	26	0.012770888	14	0.212661161
GO:0044763	single-organism cellular process	BP	11767	329	0.001166852	323	4.69E-15	210	1.75E-20	83	0.001066769	89	2.71E-05	54	0.06751015	48	1.08E-05	50	0.189537507	64	0.000261416	45	0.011346327	46	0.676317092	60	0.000612384	50	0.00570322	46	0.041238957	44	0.123509737	42	0.688134065	41	0.003421818	38	0.085692386	42	0.034372533	39	0.05287975	33	0.053133455	52	8.13E-06	27	0.097046629
GO:0045595	regulation of cell differentiation	BP	1661	23	0.999513321	56	0.000131227	34	0.000792333	19	0.001953497	3	0.995928578	10	0.11715405	5	0.447222991	9	0.188650788	17	0.000270078	6	0.371873308	6	0.674021138	14	0.0035828	9	0.0910117	6	0.447566852	2	0.975363949	2	0.987530957	7	0.129250422	7	0.1638021	6	0.34661114	6	0.296695303	5	0.320999518	11	0.007706185	6	0.089617251
GO:0045596	negative regulation of cell differentiation	BP	679	10	0.974669495	17	0.220454875	11	0.161669391	7	0.082735159	1	0.978582301	3	0.501750572	1	0.837635445	5	0.121220593	8	0.005663152	2	0.602870834	0	1	7	0.014180359	4	0.181213331	1	0.891667844	0	1	2	0.723438635	5	0.029405349	4	0.113235707	4	0.132787779	2	0.554716045	2	0.456208099	3	0.312307579	4	0.038400921
GO:0045664	regulation of neuron differentiation	BP	648	9	0.981260887	24	0.003651604	13	0.037937802	4	0.48222373	1	0.974411657	4	0.251226449	3	0.243663659	1	0.920611611	8	0.004296343	2	0.577201304	4	0.26914428	6	0.035632473	5	0.060662228	2	0.621459515	2	0.628478308	0	1	3	0.229203249	3	0.258264619	4	0.117393262	1	0.832852218	2	0.432351426	2	0.561630721	2	0.345707227
GO:0045665	negative regulation of neuron differentiation	BP	219	3	0.911155029	5	0.458397681	5	0.109361462	1	0.704273215	0	1	1	0.579745889	1	0.440451559	0	1	3	0.056886345	0	1	0	1	4	0.009484393	2	0.160275947	1	0.508288105	0	1	0	1	3	0.018495055	2	0.119630607	2	0.131849853	1	0.450684848	1	0.392002442	1	0.470595867	2	0.063980665
GO:0045926	negative regulation of growth	BP	243	5	0.72348495	8	0.122976285	4	0.306584704	4	0.046020902	3	0.153823107	2	0.24779014	1	0.475118053	1	0.610101906	4	0.016143861	0	1	1	0.629596822	0	1	3	0.045255532	1	0.545271538	2	0.188164837	0	1	1	0.464252701	1	0.485763936	1	0.506414867	3	0.028570664	2	0.104497862	1	0.506414867	1	0.368868543
GO:0046777	protein autophosphorylation	BP	231	5	0.681687286	2	0.949970884	14	5.23E-07	2	0.365267212	0	1	3	0.063007308	2	0.124008872	1	0.591445823	0	1	1	0.498675505	1	0.610884351	2	0.216143564	0	1	0	1	0	1	0	1	2	0.117625184	3	0.02509321	2	0.143627783	1	0.468509273	1	0.408434145	0	1	1	0.354288407
GO:0048468	cell development	BP	2101	38	0.987067567	65	0.000416865	41	0.000583224	16	0.117410895	3	0.999548833	11	0.201935966	7	0.31619536	9	0.419997623	18	0.001432831	5	0.758928589	9	0.483900489	19	0.000261769	12	0.039145142	8	0.364962513	6	0.692302462	2	0.997370799	7	0.287465513	7	0.345397866	8	0.258564423	7	0.345397866	3	0.864695821	15	0.000814844	4	0.566643951
GO:0048513	animal organ development	BP	3173	58	0.996482407	82	0.01212042	63	8.16E-06	27	0.01386371	5	0.999951586	13	0.48242709	7	0.747926504	18	0.057215071	19	0.042694271	16	0.022006374	9	0.910889368	22	0.002932813	13	0.230460368	13	0.216518032	7	0.907263776	7	0.960202001	7	0.71656845	14	0.043729012	16	0.01696856	10	0.359848758	5	0.860751971	12	0.198750753	8	0.241616017
GO:0048588	developmental cell growth	BP	213	5	0.611490109	11	0.004341295	5	0.100242705	3	0.114121755	1	0.696929945	1	0.569599165	1	0.431438694	0	1	3	0.053198214	0	1	3	0.055952807	2	0.191459966	3	0.032583156	2	0.15033401	0	1	0	1	1	0.421141857	2	0.11429952	3	0.023772927	1	0.441553213	0	1	0	1	1	0.331798744
GO:0048589	developmental growth	BP	675	11	0.949231089	19	0.095893344	16	0.005320862	5	0.317169853	1	0.978084628	2	0.747975158	2	0.534559249	1	0.928673741	4	0.280923731	2	0.599624178	4	0.293585547	8	0.003940914	6	0.022937516	2	0.643767498	1	0.893329427	1	0.922247505	3	0.247564365	6	0.009997885	3	0.309135447	4	0.111450668	2	0.453160509	1	0.861847757	3	0.133642036
GO:0048638	regulation of developmental growth	BP	343	5	0.929920435	11	0.091971215	8	0.045738144	5	0.041916737	1	0.854517173	1	0.743674996	1	0.59818736	0	1	2	0.396561266	2	0.27121259	2	0.406619983	3	0.139431037	3	0.101886213	2	0.303099681	0	1	0	1	1	0.58637149	1	0.609666648	1	0.631653455	4	0.014203638	1	0.542220712	0	1	2	0.136181858
GO:0048640	negative regulation of developmental growth	BP	99	0	1	4	0.142219541	0	1	2	0.103983703	0	1	0	1	0	1	0	1	1	0.326361233	0	1	1	0.331952041	0	1	1	0.276930677	1	0.273913698	0	1	0	1	1	0.223912265	1	0.23672331	1	0.249324981	2	0.029828386	0	1	0	1	1	0.170504655
GO:0048666	neuron development	BP	1051	13	0.998703756	30	0.038751905	18	0.061085657	8	0.225407514	1	0.997514653	4	0.59732502	6	0.05801657	3	0.775559393	11	0.003012986	1	0.959128802	6	0.254482977	10	0.006133129	5	0.258686115	4	0.440510723	5	0.258686115	2	0.907305855	6	0.050964708	2	0.785833065	5	0.186451023	3	0.549050444	0	1	6	0.082498719	3	0.31734261
GO:0048667	cell morphogenesis involved in neuron differentiation	BP	530	4	0.999230387	10	0.636457462	14	0.003522195	4	0.336125079	1	0.949740027	1	0.878988436	1	0.756945902	1	0.873415859	4	0.160309152	0	1	6	0.02098073	7	0.003881912	1	0.826539827	1	0.822593489	2	0.518725457	0	1	3	0.153212628	2	0.424201403	3	0.197165238	2	0.424201403	0	1	2	0.454356121	2	0.263392119
GO:0048675	axon extension	BP	123	2	0.812864975	5	0.105662901	4	0.053921379	1	0.49483833	1	0.497452225	0	1	0	1	0	1	2	0.086135984	0	1	3	0.013802802	2	0.07853035	1	0.331727795	1	0.328259986	0	1	0	1	1	0.270284626	1	0.28522773	2	0.049275731	1	0.28522773	0	1	0	1	1	0.207349766
GO:0048699	generation of neurons	BP	1460	21	0.998290761	36	0.131316548	23	0.078922994	10	0.287022323	2	0.997831817	5	0.68734226	7	0.088612557	8	0.19947055	14	0.001844394	4	0.637259732	7	0.381130321	13	0.003161298	6	0.341287353	4	0.699680396	6	0.341287353	2	0.975305121	6	0.167466465	5	0.365067361	6	0.244852266	3	0.767078328	2	0.850204063	7	0.127333892	3	0.524079542
GO:0048731	system development	BP	4271	77	0.999543391	106	0.01352377	82	7.83E-07	36	0.004783291	12	0.998673688	17	0.52032938	12	0.45416649	23	0.053526561	34	2.38E-05	19	0.040540675	16	0.678769143	30	0.000300072	22	0.016180046	17	0.203873267	12	0.759864434	10	0.968308027	15	0.116430402	17	0.061458404	20	0.015743377	13	0.374997492	8	0.772689772	23	0.001450828	10	0.275508471
GO:0048812	neuron projection morphogenesis	BP	569	6	0.99561601	12	0.486943349	13	0.015119673	4	0.385040045	1	0.959775719	2	0.658642687	2	0.444295608	1	0.891476316	6	0.02599857	0	1	6	0.028428455	7	0.005690211	1	0.847757609	3	0.277575443	3	0.284063826	0	1	3	0.177387353	2	0.460285221	4	0.082147713	1	0.791566461	0	1	1	0.810767143	2	0.290730996
GO:0048858	cell projection morphogenesis	BP	819	11	0.992338126	16	0.597399857	15	0.05256919	4	0.666680695	1	0.990438608	3	0.629314829	3	0.366935132	1	0.959794009	9	0.00529853	0	1	6	0.115967161	7	0.03486246	2	0.752178054	7	0.016332493	4	0.278443281	1	0.955343002	4	0.156224705	3	0.385665483	4	0.211281353	1	0.896612211	1	0.848139975	1	0.910105751	2	0.459359534
GO:0048869	cellular developmental process	BP	4159	83	0.989847246	99	0.045929784	77	7.90E-06	39	0.000398081	11	0.999194556	19	0.27300871	14	0.196076895	21	0.110222905	35	4.77E-06	19	0.031839368	18	0.422642423	31	7.33E-05	22	0.012032881	18	0.110857446	14	0.495517125	10	0.95965579	15	0.097877382	13	0.337363007	17	0.080636691	13	0.337363007	10	0.469416888	20	0.011894485	8	0.534523496
GO:0050767	regulation of neurogenesis	BP	790	12	0.977029771	27	0.006179838	16	0.021147465	4	0.638702442	2	0.937011403	5	0.200010528	3	0.345920575	2	0.812357529	9	0.004200035	2	0.685261589	4	0.399623581	7	0.029502632	5	0.115771423	2	0.727450718	2	0.733997044	0	1	3	0.32771409	3	0.36407965	4	0.193985261	1	0.887808507	2	0.53680992	3	0.400112362	2	0.440796469
GO:0050768	negative regulation of neurogenesis	BP	283	4	0.92309883	7	0.351661306	6	0.10945829	1	0.793300952	1	0.795761758	2	0.306012335	1	0.528257007	0	1	3	0.103179666	0	1	0	1	5	0.004352482	2	0.235894457	1	0.60090364	0	1	0	1	3	0.035728426	2	0.179698562	2	0.19680244	1	0.539390702	1	0.474742776	1	0.560878643	2	0.099281703
GO:0050770	regulation of axonogenesis	BP	170	2	0.926299103	4	0.453735916	5	0.047111172	1	0.611222906	1	0.614003273	1	0.489434987	0	1	0	1	2	0.146756634	0	1	2	0.151681709	2	0.134598661	1	0.427433296	1	0.423318639	0	1	0	1	1	0.353341005	2	0.078212296	2	0.086633212	1	0.371589241	0	1	0	1	1	0.274927816
GO:0050771	negative regulation of axonogenesis	BP	57	0	1	1	0.68957998	0	1	0	1	0	1	0	1	0	1	0	1	1	0.203285457	0	1	0	1	0	1	0	1	1	0.168172032	0	1	0	1	1	0.135686682	1	0.143922996	1	0.152082187	1	0.143922996	0	1	0	1	1	0.10195579
GO:0050793	regulation of developmental process	BP	2376	40	0.997708778	76	4.37E-05	49	4.03E-05	27	0.00021751	6	0.993163086	14	0.080994603	9	0.170256479	12	0.200892545	24	1.38E-05	8	0.410172433	6	0.929029571	19	0.001191393	14	0.020713071	10	0.23258164	4	0.9580559	3	0.994802471	12	0.015720929	8	0.317067101	6	0.694208751	12	0.025183186	8	0.163796363	16	0.000994828	8	0.073436076
GO:0051093	negative regulation of developmental process	BP	902	17	0.904564418	25	0.072658412	16	0.058360593	11	0.011472421	2	0.963063806	3	0.693725205	1	0.911662054	5	0.267058442	9	0.009700995	3	0.504735471	2	0.885381165	8	0.020371778	4	0.339779081	2	0.792586912	1	0.95047648	2	0.854133384	5	0.079869582	4	0.229939239	4	0.262974844	5	0.098437052	2	0.609717468	5	0.118970942	5	0.026585648
GO:0051128	regulation of cellular component organization	BP	2248	76	0.003447717	110	1.32E-18	44	0.000336748	25	0.000535743	8	0.940132706	16	0.014006203	14	0.001832653	8	0.64458272	19	0.001216567	9	0.221301797	10	0.429451085	11	0.223768608	16	0.00218232	12	0.055307002	10	0.195431924	7	0.743161251	9	0.115890925	14	0.002503016	13	0.011293026	6	0.581242407	6	0.398368663	13	0.011293026	8	0.056484137
GO:0051129	negative regulation of cellular component organization	BP	606	25	0.00962716	31	2.79E-06	10	0.162834413	7	0.051272142	4	0.436742491	4	0.215820436	3	0.214410326	1	0.906244958	5	0.093941911	1	0.838934703	5	0.100431515	2	0.669297987	4	0.136165914	6	0.013453493	4	0.136165914	1	0.898706877	6	0.004415013	4	0.08277951	4	0.097909464	2	0.493316243	0	1	4	0.097909464	5	0.005452371
GO:0051239	regulation of multicellular organismal process	BP	2711	40	0.999948906	83	8.51E-05	62	8.16E-08	30	0.000144055	6	0.998331703	15	0.108679621	8	0.424089679	11	0.474409154	27	4.35E-06	11	0.176907068	10	0.67326952	22	0.000363809	16	0.013155553	7	0.784506842	7	0.795624624	3	0.998322919	11	0.07985773	9	0.314931119	12	0.086538846	13	0.0290094	7	0.414738007	18	0.000525806	9	0.062874841
GO:0051241	negative regulation of multicellular organismal process	BP	1106	16	0.994292141	33	0.018011065	21	0.01739191	14	0.003241524	3	0.948867709	2	0.935630766	3	0.56277519	3	0.804543017	13	0.000427392	3	0.644124697	3	0.832274956	8	0.056697144	7	0.068995187	2	0.877061506	1	0.97531009	2	0.921928896	5	0.151136463	4	0.354451257	4	0.396881717	6	0.079602516	1	0.922784903	6	0.09937187	7	0.00433599
GO:0051402	neuron apoptotic process	BP	257	13	0.012359742	6	0.422205824	7	0.029749829	3	0.169998841	1	0.763483454	3	0.080910628	2	0.147216816	2	0.260213968	3	0.082916358	1	0.536358027	3	0.086991408	1	0.622704374	0	1	0	1	0	1	2	0.248266755	0	1	1	0.505198159	0	1	2	0.15469079	1	0.44255532	4	0.006533059	1	0.385472139
GO:0051960	regulation of nervous system development	BP	888	12	0.993793352	28	0.014771853	17	0.028622005	5	0.545971481	3	0.875799763	6	0.137145975	3	0.416455939	3	0.669340228	9	0.00881093	4	0.270538436	4	0.48821487	7	0.05012937	6	0.06989383	2	0.78525568	3	0.557777716	0	1	4	0.190759636	3	0.436316798	4	0.254064661	2	0.700937528	2	0.601085123	3	0.475226758	2	0.502119192
GO:0051961	negative regulation of nervous system development	BP	305	5	0.877466336	8	0.280406453	7	0.063628676	1	0.81728686	1	0.819631208	2	0.337760821	1	0.555188463	0	1	3	0.121705241	1	0.598733371	0	1	5	0.005950364	2	0.262474802	1	0.628579498	1	0.633334104	0	1	3	0.043050537	2	0.201315571	2	0.220008922	2	0.201315571	1	0.500547884	1	0.588262702	2	0.11245139
GO:0060284	regulation of cell development	BP	906	14	0.98068781	36	0.000107153	17	0.033676599	6	0.384576172	2	0.96377105	6	0.146605484	4	0.216052055	3	0.682628236	10	0.003210594	2	0.756115755	6	0.162521048	9	0.007072581	6	0.075388156	2	0.794641296	2	0.80051253	0	1	3	0.408842772	3	0.449304468	4	0.265532417	1	0.919140937	2	0.612158442	7	0.015443824	3	0.242627161
GO:0060322	head development	BP	608	9	0.967418445	11	0.692377938	9	0.267756524	4	0.433556244	0	1	0	1	3	0.215785369	4	0.206811565	6	0.034336976	1	0.839914954	0	1	5	0.079558163	1	0.866409224	4	0.132783185	1	0.866409224	3	0.395361619	1	0.792719138	5	0.024771657	3	0.256418248	2	0.495066368	0	1	2	0.526945867	1	0.686676054
GO:0060560	developmental growth involved in morphogenesis	BP	233	4	0.832897538	6	0.335622881	7	0.018645117	2	0.36922932	1	0.729216763	1	0.602510412	1	0.460938372	0	1	3	0.065950435	0	1	3	0.069285859	2	0.218905964	2	0.176453964	2	0.172975499	0	1	0	1	2	0.119298437	2	0.132303495	3	0.029921594	1	0.471424126	0	1	0	1	1	0.356741095
GO:0061387	regulation of extent of cell growth	BP	110	2	0.761107192	4	0.185018065	3	0.133669273	1	0.456940077	1	0.45945308	0	1	0	1	0	1	2	0.07110363	0	1	2	0.073714154	0	1	1	0.302575715	1	0.299340909	0	1	0	1	1	0.245515363	1	0.259344046	1	0.27292153	1	0.259344046	0	1	0	1	1	0.1875953
GO:0061564	axon development	BP	440	2	0.999822969	7	0.791881114	10	0.031909389	4	0.226059113	1	0.916085288	1	0.826206749	1	0.690261971	1	0.819601081	3	0.254916435	0	1	5	0.033601498	6	0.006382534	1	0.765791505	1	0.761384948	1	0.765791505	0	1	3	0.102312398	2	0.336851037	4	0.038396287	1	0.701589981	0	1	1	0.723020881	2	0.200774302
GO:0070997	neuron death	BP	341	16	0.011660474	10	0.157764764	9	0.017736867	4	0.120528296	1	0.852860717	4	0.045701812	2	0.226732533	2	0.378584392	3	0.154380737	1	0.640012995	3	0.161220769	2	0.368381334	1	0.674561919	0	1	2	0.305986145	2	0.363255218	0	1	1	0.607504049	0	1	3	0.06585763	2	0.179899045	4	0.017020532	1	0.476486771
GO:0071840	cellular component organization or biogenesis	BP	5675	227	9.30E-16	222	6.65E-27	109	2.85E-09	46	0.002565936	35	0.271392772	28	0.1059146	42	5.96E-13	28	0.084988308	38	0.000307867	25	0.019398001	47	9.75E-08	35	0.000955804	36	1.20E-05	33	0.000164295	19	0.492654277	29	0.036197529	22	0.020520597	28	0.000451666	28	0.001397385	26	0.002588869	18	0.070712666	37	8.12E-08	19	0.004671746
GO:0090066	regulation of anatomical structure size	BP	512	14	0.393419039	24	0.000143088	11	0.035681563	9	0.002194926	2	0.781246305	1	0.869888241	4	0.046060342	3	0.315250534	3	0.332865987	0	1	3	0.34460212	3	0.303515476	3	0.233971527	2	0.493409481	0	1	0	1	4	0.041697417	1	0.755693053	1	0.776016906	1	0.755693053	1	0.689805268	5	0.016176342	2	0.250782396
GO:1990138	neuron projection extension	BP	160	3	0.762025354	5	0.22583021	5	0.037937009	1	0.588928484	1	0.591695361	1	0.468770192	1	0.345362523	0	1	3	0.026031616	0	1	3	0.027464329	2	0.122008284	1	0.40827538	2	0.094166558	0	1	0	1	1	0.336486748	1	0.354120299	3	0.011168501	1	0.354120299	0	1	0	1	1	0.261038552
GO:2000026	regulation of multicellular organismal development	BP	1813	26	0.999485343	53	0.004711764	35	0.001814382	20	0.002263097	4	0.992258281	11	0.099036458	5	0.525606678	9	0.262357254	21	6.97E-06	8	0.168490005	5	0.867843827	11	0.0780561	12	0.014153863	6	0.534028204	4	0.85213269	1	0.999118343	7	0.177863566	6	0.37116068	6	0.426536974	7	0.221170816	6	0.223934334	12	0.005372385	6	0.12281395
GO:0001101	response to acid chemical	BP	283	2	0.993509655	5	0.683050032	3	0.634640557	0	1	2	0.468474498	2	0.306012335	0	1	2	0.297273438	1	0.67816283	1	0.571245022	1	0.685768718	0	1	1	0.605644019	0	1	1	0.605644019	0	1	3	0.035728426	0	1	0	1	0	1	0	1	3	0.048593607	0	1
GO:0001816	cytokine production	BP	606	5	0.999326551	18	0.070366798	9	0.264721985	10	0.002000969	2	0.854194044	7	0.009972849	2	0.476892377	3	0.413820996	5	0.093941911	2	0.540575231	1	0.917584375	1	0.901284505	2	0.591734686	1	0.862000207	1	0.865510149	1	0.898706877	3	0.201245316	2	0.493316243	4	0.097909464	3	0.227751472	0	1	4	0.097909464	3	0.105452504
GO:0002237	response to molecule of bacterial origin	BP	326	3	0.988304538	2	0.990617567	6	0.174879497	7	0.002268657	4	0.109085581	2	0.367667758	1	0.579481784	2	0.35785085	2	0.372554406	0	1	1	0.736772095	0	1	2	0.287882223	1	0.65322682	1	0.657971555	1	0.706079753	2	0.202223278	0	1	1	0.612829195	1	0.590904138	1	0.52401739	3	0.068256025	0	1
GO:0002790	peptide secretion	BP	261	2	0.989432514	9	0.085848012	7	0.031957015	2	0.423582822	2	0.42733019	1	0.644442126	2	0.150864667	2	0.265919248	0	1	0	1	0	1	1	0.628416184	0	1	0	1	0	1	0	1	3	0.029116309	2	0.158492379	4	0.006892554	1	0.510616711	2	0.11759947	1	0.531701424	0	1
GO:0006066	alcohol metabolic process	BP	235	6	0.529031857	3	0.858455751	13	3.68E-06	1	0.729577908	8	5.28E-05	1	0.605661288	0	1	1	0.597760589	2	0.239793668	2	0.154434969	0	1	1	0.589702284	3	0.041667346	2	0.175270786	1	0.537863034	0	1	3	0.022230399	1	0.474323237	3	0.030578442	2	0.134138838	0	1	1	0.494748914	2	0.072331384
GO:0006139	nucleobase-containing compound metabolic process	BP	4891	181	3.02E-09	127	0.001269755	86	1.44E-05	24	0.773437821	30	0.305608084	32	0.00147121	29	4.46E-06	40	4.86E-07	29	0.013128245	30	2.49E-05	34	0.000590431	31	0.001395786	32	2.77E-05	33	6.91E-06	28	0.001138585	32	0.000508679	26	7.09E-05	29	9.54E-06	24	0.003984731	19	0.059028736	18	0.018586165	14	0.561965638	20	0.000240239
GO:0006140	regulation of nucleotide metabolic process	BP	199	4	0.730664749	8	0.050813837	5	0.080542574	6	0.000847962	0	1	1	0.544971221	0	1	2	0.1784969	2	0.187469086	0	1	2	0.193485204	0	1	0	1	2	0.134882975	0	1	2	0.169595031	1	0.399872901	0	1	0	1	0	1	0	1	2	0.112777835	0	1
GO:0006163	purine nucleotide metabolic process	BP	433	32	4.76E-08	23	3.01E-05	15	0.000163052	7	0.010386983	10	0.000159648	1	0.821254669	1	0.684378254	3	0.232987418	2	0.515685662	0	1	4	0.09974118	1	0.807639829	0	1	2	0.407844359	0	1	17	4.09E-13	2	0.30318842	0	1	0	1	2	0.329875521	3	0.074434221	2	0.356272627	0	1
GO:0006164	purine nucleotide biosynthetic process	BP	227	15	0.000582842	7	0.179947762	4	0.265609141	4	0.037372245	3	0.133199356	0	1	0	1	0	1	1	0.59678887	0	1	0	1	0	1	0	1	1	0.520934363	0	1	8	2.13E-06	2	0.114297251	0	1	0	1	0	1	3	0.01469148	0	1	0	1
GO:0006171	cAMP biosynthetic process	BP	108	1	0.934078621	1	0.891273021	1	0.714223879	3	0.022072961	0	1	0	1	0	1	0	1	1	0.350178472	0	1	0	1	0	1	0	1	1	0.294784077	0	1	0	1	1	0.241632016	0	1	0	1	0	1	0	1	0	1	0	1
GO:0006497	protein lipidation	BP	83	4	0.151167504	6	0.006852673	1	0.617909337	0	1	0	1	0	1	0	1	1	0.274305037	1	0.281867778	2	0.025359513	1	0.286866293	2	0.039185841	0	1	2	0.029464806	0	1	0	1	1	0.191399448	0	1	0	1	1	0.202601256	0	1	1	0.213649726	0	1
GO:0006629	lipid metabolic process	BP	1156	29	0.502709409	33	0.031218017	39	1.71E-09	17	0.000216753	33	4.29E-15	8	0.084867101	2	0.815398473	4	0.65572495	8	0.088963308	8	0.02098783	2	0.951916819	8	0.069613844	9	0.012824399	5	0.315909437	9	0.012824399	5	0.431911506	6	0.073745236	2	0.828810187	3	0.654884344	6	0.093677148	2	0.742806674	5	0.240886178	6	0.020526531
GO:0006753	nucleoside phosphate metabolic process	BP	555	37	6.20E-08	29	3.89E-06	20	7.60E-06	8	0.012061187	18	1.96E-09	2	0.645145877	4	0.058626027	4	0.165940878	2	0.650857032	0	1	4	0.188916744	1	0.879767888	1	0.840453423	2	0.536681258	1	0.840453423	17	2.10E-11	2	0.415650344	1	0.783268128	0	1	2	0.447475212	3	0.130200957	4	0.076543185	0	1
GO:0006810	transport	BP	4132	165	7.26E-11	181	1.84E-26	93	2.07E-11	40	0.000163452	32	0.028844809	19	0.263255325	13	0.286917996	19	0.232139312	29	0.001072184	14	0.339353873	17	0.517059016	24	0.0168349	16	0.265910486	12	0.699386201	19	0.070580857	43	1.53E-11	17	0.02669671	23	0.000349069	21	0.005131513	13	0.328433878	11	0.325752496	23	0.000913327	10	0.241253534
GO:0006869	lipid transport	BP	281	8	0.396885802	8	0.213295719	10	0.001628266	3	0.203247545	1	0.793442275	1	0.67168355	0	1	2	0.29442796	0	1	1	0.568655905	0	1	1	0.655717428	1	0.603026675	1	0.598288959	0	1	0	1	2	0.161047163	0	1	0	1	1	0.536845255	0	1	1	0.558301952	1	0.412947182
GO:0006897	endocytosis	BP	508	16	0.197707399	22	0.000775074	6	0.531310619	16	2.24E-08	1	0.943020486	3	0.322682056	2	0.388321293	1	0.86194792	8	0.000950522	1	0.782913429	2	0.613935613	2	0.573107696	8	0.00025083	3	0.224902945	2	0.496068321	1	0.85272197	1	0.730731402	4	0.049488173	3	0.18113171	0	1	2	0.318991782	6	0.003461744	1	0.619996459
GO:0006909	phagocytosis	BP	176	6	0.272649093	7	0.068169046	1	0.870506417	8	6.24E-06	0	1	0	1	1	0.372617052	0	1	1	0.505135354	1	0.408732292	0	1	0	1	0	1	0	1	0	1	1	0.482609809	1	0.363250675	1	0.381846423	1	0.399902093	0	1	0	1	3	0.014413836	1	0.283138505
GO:0006911	phagocytosis, engulfment	BP	58	3	0.174044831	1	0.695893564	0	1	3	0.004069782	0	1	0	1	0	1	0	1	0	1	1	0.158645645	0	1	0	1	0	1	0	1	0	1	0	1	1	0.137897666	0	1	1	0.154535694	0	1	0	1	0	1	0	1
GO:0006996	organelle organization	BP	2961	159	5.40E-22	135	2.17E-20	60	7.64E-06	23	0.056557394	18	0.381858774	14	0.27165541	32	1.48E-13	15	0.161723112	16	0.124089285	12	0.163389112	25	0.000244857	20	0.006320881	17	0.013622821	20	0.000883947	13	0.163228422	23	0.000408457	8	0.489036969	14	0.026139425	17	0.003801372	13	0.05345977	10	0.124837756	22	1.76E-05	8	0.187224164
GO:0007033	vacuole organization	BP	182	11	0.005917025	8	0.032781027	3	0.348944466	3	0.080017329	1	0.639181183	0	1	0	1	0	1	1	0.516906482	0	1	1	0.524264411	1	0.498012765	2	0.119162004	1	0.445379332	2	0.119162004	0	1	2	0.078820811	3	0.013426679	4	0.001911799	0	1	2	0.063768965	0	1	0	1
GO:0007034	vacuolar transport	BP	250	16	0.000549783	13	0.001899687	4	0.324732167	5	0.012712464	0	1	0	1	0	1	3	0.072160916	2	0.261857655	0	1	2	0.269608808	1	0.61249904	2	0.196427094	1	0.555531431	2	0.196427094	1	0.608387886	2	0.13375526	3	0.030711751	0	1	2	0.148083447	2	0.109542933	2	0.162704236	0	1
GO:0007040	lysosome organization	BP	54	5	0.010751823	2	0.299768765	0	1	2	0.035930404	0	1	0	1	0	1	0	1	0	1	0	1	0	1	0	1	1	0.161966007	0	1	0	1	0	1	1	0.129020213	1	0.136884705	2	0.010668124	0	1	0	1	0	1	0	1
GO:0007186	G-protein coupled receptor signaling pathway	BP	1890	3	1	5	1	5	0.999997992	14	0.160045076	1	0.999983079	0	1	1	0.99446347	1	0.999496128	2	0.996386308	2	0.979656832	0	1	1	0.999405503	2	0.987622295	1	0.998258632	0	1	0	1	3	0.870635891	0	1	1	0.996627253	3	0.896693316	0	1	2	0.976584423	1	0.975528498
GO:0007266	Rho protein signal transduction	BP	145	1	0.974106862	6	0.07554034	0	1	6	0.000157058	0	1	2	0.111494775	0	1	0	1	2	0.113458707	0	1	1	0.446450385	1	0.422267553	0	1	0	1	0	1	0	1	4	0.000518367	0	1	0	1	1	0.327016748	0	1	0	1	2	0.030520377
GO:0008104	protein localization	BP	2296	98	6.51E-08	131	1.12E-28	48	3.48E-05	24	0.00165489	4	0.999176319	15	0.03416875	12	0.015664943	12	0.170626103	13	0.121956137	9	0.239657652	14	0.07988604	16	0.011312321	11	0.125738424	18	0.000293621	9	0.333098394	7	0.762987922	13	0.004639352	14	0.003041696	15	0.001995757	11	0.044344867	7	0.258970807	14	0.005367459	10	0.009119232
GO:0008202	steroid metabolic process	BP	255	3	0.95382489	4	0.762984882	10	0.000785682	4	0.053180419	6	0.003087237	0	1	0	1	1	0.627914923	1	0.639742201	2	0.175393883	0	1	1	0.619815997	1	0.567399736	2	0.198474045	0	1	1	0.615700928	2	0.138081572	1	0.502466774	3	0.0375633	1	0.502466774	1	0.440000679	2	0.167800105	1	0.383126615
GO:0008203	cholesterol metabolic process	BP	115	3	0.546072302	0	1	9	7.52E-06	1	0.47183917	3	0.026476246	0	1	0	1	1	0.358880386	1	0.368125227	1	0.290302787	0	1	0	1	1	0.3139337	2	0.053159291	0	1	0	1	2	0.034925771	1	0.269406736	2	0.043682857	1	0.269406736	0	1	1	0.283404119	1	0.195249491
GO:0009059	macromolecule biosynthetic process	BP	4360	159	1.19E-07	113	0.002726801	79	1.28E-05	20	0.850174075	19	0.905935484	31	0.000431787	25	5.56E-05	31	0.00028183	25	0.032247635	26	0.000191209	49	5.52E-13	30	0.000432116	24	0.005043787	36	9.35E-09	23	0.010384503	22	0.07749118	24	9.14E-05	26	3.38E-05	25	0.000304888	19	0.020514698	15	0.055749295	19	0.037254006	17	0.001595418
GO:0009117	nucleotide metabolic process	BP	544	36	1.12E-07	29	2.63E-06	20	5.66E-06	8	0.010790277	17	9.91E-09	2	0.634252819	4	0.055251777	4	0.157860416	2	0.639985817	0	1	4	0.179994169	1	0.874551282	1	0.834472677	2	0.525849742	1	0.834472677	17	1.54E-11	2	0.405821732	1	0.776520564	0	1	2	0.437296145	3	0.124671073	4	0.072281729	0	1
GO:0009150	purine ribonucleotide metabolic process	BP	421	31	8.38E-08	23	1.94E-05	15	0.000120036	6	0.029625353	10	0.000127105	1	0.812438543	1	0.674034942	3	0.2208331	2	0.500684286	0	1	4	0.092321903	1	0.798566085	0	1	2	0.394245646	0	1	17	2.60E-13	2	0.291842393	0	1	0	1	2	0.317875791	3	0.069681168	2	0.343679128	0	1
GO:0009152	purine ribonucleotide biosynthetic process	BP	220	14	0.001260228	7	0.161430438	4	0.248013688	4	0.033911213	3	0.124506202	0	1	0	1	0	1	1	0.585281667	0	1	0	1	0	1	0	1	1	0.509886729	0	1	8	1.69E-06	2	0.108535146	0	1	0	1	0	1	3	0.013516249	0	1	0	1
GO:0009165	nucleotide biosynthetic process	BP	270	17	0.000450591	10	0.049818923	5	0.201102105	4	0.062933674	4	0.06433633	1	0.656966932	3	0.034450586	0	1	1	0.660857013	0	1	0	1	0	1	1	0.588321787	1	0.583603112	0	1	8	7.66E-06	2	0.151241192	0	1	0	1	0	1	3	0.023156653	0	1	0	1
GO:0009187	cyclic nucleotide metabolic process	BP	177	2	0.936180783	1	0.973797204	2	0.606356317	5	0.003052969	0	1	0	1	0	1	0	1	1	0.507116732	0	1	0	1	1	0.488381671	0	1	2	0.111436481	0	1	0	1	1	0.364887701	0	1	0	1	0	1	0	1	0	1	0	1
GO:0009190	cyclic nucleotide biosynthetic process	BP	139	2	0.862679118	1	0.942599711	1	0.800737086	4	0.007455224	0	1	0	1	0	1	0	1	1	0.426013352	0	1	0	1	0	1	0	1	1	0.362239589	0	1	0	1	1	0.299673993	0	1	0	1	0	1	0	1	0	1	0	1
GO:0009259	ribonucleotide metabolic process	BP	429	31	1.28E-07	25	2.76E-06	16	4.17E-05	6	0.032048031	10	0.000148099	1	0.818362495	1	0.68096689	3	0.22892156	2	0.510717738	0	1	4	0.097237655	1	0.804661084	0	1	2	0.403327018	0	1	17	3.53E-13	2	0.299409063	0	1	0	1	2	0.325881148	3	0.072833919	2	0.352083473	0	1
GO:0009260	ribonucleotide biosynthetic process	BP	226	14	0.001624338	9	0.041849495	4	0.263080755	4	0.036865802	3	0.131944586	0	1	0	1	0	1	1	0.595164535	0	1	0	1	0	1	0	1	1	0.51937131	0	1	8	2.06E-06	2	0.113469213	0	1	0	1	0	1	3	0.014520146	0	1	0	1
GO:0009306	protein secretion	BP	491	8	0.922848907	20	0.002693719	11	0.027544903	9	0.001653206	3	0.51651488	4	0.128306216	4	0.040536355	2	0.56646775	3	0.30999436	0	1	1	0.866993427	2	0.55452595	1	0.802408013	1	0.79825041	3	0.215954023	0	1	2	0.357487752	3	0.149209009	5	0.013726538	1	0.740998224	2	0.304791997	2	0.41582783	2	0.236105263
GO:0009605	response to external stimulus	BP	1955	38	0.956400749	48	0.097277649	30	0.06483696	38	3.22E-12	11	0.530279099	8	0.507153141	4	0.768177987	8	0.482346383	13	0.04547393	7	0.361215562	10	0.269075603	9	0.314977446	4	0.890315908	6	0.609655092	4	0.890315908	5	0.862575816	11	0.00985749	6	0.441709833	11	0.023712069	9	0.081501652	4	0.654214726	10	0.05328129	4	0.50797844
GO:0009607	response to biotic stimulus	BP	901	21	0.646993691	24	0.107365151	9	0.712996681	15	0.000139166	5	0.5657371	5	0.280845991	1	0.911419441	3	0.67897656	3	0.699837851	2	0.753363667	6	0.159647058	1	0.968715495	2	0.797974005	3	0.558942449	3	0.567738813	3	0.657059405	6	0.027011324	1	0.917988613	2	0.739143223	4	0.22935608	2	0.60910546	4	0.262336245	0	1
GO:0009617	response to bacterium	BP	557	6	0.994600573	7	0.937069029	7	0.460086723	11	0.000272125	4	0.375289476	2	0.647099103	1	0.774037538	2	0.635463313	3	0.381737905	0	1	2	0.663998299	0	1	2	0.545612269	1	0.837724019	2	0.545612269	3	0.343574073	3	0.169833835	0	1	1	0.803923348	2	0.449315289	1	0.720473808	4	0.077331491	0	1
GO:0009889	regulation of biosynthetic process	BP	3788	109	0.051093171	80	0.36549592	72	7.04E-06	21	0.529128638	16	0.911940166	27	0.001132518	20	0.001265117	29	0.000133617	21	0.067090475	20	0.005956425	19	0.189497832	26	0.001263544	20	0.017416051	27	2.83E-05	20	0.017416051	10	0.914971642	21	0.000284412	22	0.000271416	23	0.000256925	15	0.08120988	12	0.137209295	14	0.195361504	15	0.002913575
GO:0009891	positive regulation of biosynthetic process	BP	1693	38	0.764016078	46	0.026754614	34	0.001097955	13	0.142507288	4	0.986932652	14	0.006295326	11	0.004395248	14	0.005189763	11	0.072473206	10	0.027437625	6	0.692040286	10	0.103776011	8	0.186350182	15	0.000286883	7	0.314807416	4	0.88345955	8	0.065014319	10	0.015554968	12	0.003099032	5	0.491774425	6	0.181294441	6	0.36337317	6	0.096133179
GO:0009893	positive regulation of metabolic process	BP	2854	75	0.313507068	95	6.94E-07	47	0.007170478	27	0.003463158	9	0.982527295	20	0.006968099	18	0.000293236	21	0.002410687	19	0.016102724	15	0.019033294	13	0.372908516	18	0.018809826	18	0.004203067	22	6.54E-05	11	0.325876727	10	0.630053025	15	0.004585295	16	0.003438308	15	0.014798951	15	0.008534642	8	0.313981945	12	0.11559513	10	0.036669682
GO:0009966	regulation of signal transduction	BP	2358	60	0.437622318	80	3.11E-06	39	0.013329337	27	0.000192161	11	0.772750668	19	0.001865868	8	0.279840896	7	0.814607785	17	0.011113642	11	0.087398942	5	0.968310763	11	0.27232491	13	0.041044514	8	0.493984142	10	0.23765561	7	0.786975616	17	5.81E-05	9	0.187932558	9	0.23769861	16	0.000453424	8	0.158962384	20	6.96E-06	11	0.003608595
GO:0010256	endomembrane system organization	BP	488	20	0.020438532	32	7.10E-09	10	0.056911008	7	0.018859161	1	0.936141835	3	0.301144186	2	0.369449389	3	0.289987999	6	0.013265142	3	0.176964635	4	0.137073182	4	0.11244151	2	0.474907513	1	0.796246806	2	0.474907513	0	1	3	0.128518954	3	0.147295183	2	0.412809209	3	0.147295183	1	0.672122327	5	0.013398467	0	1
GO:0010324	membrane invagination	BP	73	3	0.271588837	3	0.18489624	0	1	4	0.000720209	0	1	0	1	0	1	0	1	1	0.252595412	1	0.195460803	0	1	0	1	0	1	1	0.210135907	0	1	0	1	1	0.17040246	0	1	1	0.190509596	1	0.18051685	0	1	0	1	0	1
GO:0010562	positive regulation of phosphorus metabolic process	BP	1014	20	0.881115706	31	0.015870201	16	0.126335478	18	1.22E-05	0	1	6	0.209129461	7	0.016995849	5	0.351674862	8	0.048699203	6	0.080425226	5	0.394085219	6	0.182887515	2	0.848919229	4	0.413582478	1	0.966179399	3	0.733934367	5	0.116232011	5	0.141305089	4	0.336004046	9	0.001623061	1	0.904001502	5	0.168496707	4	0.122520796
GO:0010646	regulation of cell communication	BP	2673	68	0.43157349	89	1.68E-06	50	0.000366666	28	0.000615022	12	0.823037017	21	0.001418851	10	0.161578816	8	0.821036216	17	0.033648527	12	0.09442781	7	0.92741244	11	0.425354783	13	0.091769015	9	0.497112393	10	0.37361163	8	0.791894968	18	8.08E-05	10	0.185946261	13	0.040663744	17	0.000612268	9	0.144049811	20	4.40E-05	12	0.003139193
GO:0010874	regulation of cholesterol efflux	BP	20	0	1	0	1	1	0.206675596	2	0.005387875	0	1	1	0.075810066	0	1	1	0.074255532	0	1	0	1	0	1	0	1	0	1	0	1	0	1	0	1	1	0.0498403	0	1	0	1	0	1	0	1	0	1	0	1
GO:0010875	positive regulation of cholesterol efflux	BP	14	0	1	0	1	0	1	2	0.002637015	0	1	1	0.053684662	0	1	0	1	0	1	0	1	0	1	0	1	0	1	0	1	0	1	0	1	1	0.035150495	0	1	0	1	0	1	0	1	0	1	0	1
GO:0010876	lipid localization	BP	318	8	0.533871081	11	0.060966825	14	2.11E-05	4	0.099913438	3	0.260598294	1	0.716748325	0	1	2	0.346694151	0	1	1	0.614151929	0	1	1	0.701098139	1	0.648784784	1	0.644033787	1	0.648784784	1	0.697052736	2	0.194801452	0	1	0	1	1	0.581770158	0	1	1	0.603645725	1	0.45296731
GO:0015031	protein transport	BP	1652	84	2.56E-10	92	4.66E-19	35	0.000354611	19	0.001836508	4	0.984427393	8	0.323823243	9	0.028465651	11	0.052250482	9	0.209584646	6	0.367010676	10	0.132658658	8	0.282502557	8	0.16986975	10	0.038840358	7	0.293195874	6	0.585065849	12	0.000834005	13	0.000434685	10	0.019695026	7	0.160645472	5	0.316926956	10	0.019695026	9	0.003226502
GO:0015748	organophosphate ester transport	BP	67	3	0.231556436	3	0.154992869	2	0.180159878	1	0.310325404	0	1	0	1	0	1	0	1	0	1	0	1	0	1	0	1	0	1	0	1	0	1	0	1	1	0.15754781	0	1	0	1	0	1	0	1	0	1	1	0.118762816
GO:0015833	peptide transport	BP	278	2	0.992745784	9	0.114524639	8	0.015581937	2	0.455405086	2	0.4592741	2	0.29875461	2	0.166563701	2	0.290157097	0	1	0	1	0	1	1	0.651752431	0	1	0	1	0	1	0	1	3	0.034162882	2	0.174838442	4	0.008566502	1	0.533001094	2	0.130334346	1	0.554408953	0	1
GO:0015850	organic hydroxy compound transport	BP	184	4	0.672753689	2	0.890234734	4	0.162921936	4	0.019165772	1	0.643216036	2	0.163469966	0	1	1	0.509484047	2	0.166187533	0	1	1	0.528147297	1	0.501814805	1	0.45322962	1	0.448974237	1	0.45322962	0	1	1	0.37623154	1	0.395266627	0	1	0	1	1	0.341475346	0	1	1	0.293944806
GO:0015914	phospholipid transport	BP	52	3	0.138346702	2	0.2847107	1	0.452485243	1	0.250437013	0	1	0	1	0	1	0	1	0	1	0	1	0	1	0	1	0	1	0	1	0	1	0	1	1	0.12454783	0	1	0	1	0	1	0	1	0	1	1	0.093435149
GO:0015918	sterol transport	BP	63	2	0.465565857	0	1	2	0.163771747	2	0.047497621	0	1	1	0.220079199	0	1	1	0.215935589	0	1	0	1	0	1	0	1	1	0.186317474	1	0.184160255	0	1	0	1	1	0.148869407	0	1	0	1	0	1	0	1	0	1	1	0.112077239
GO:0016050	vesicle organization	BP	257	15	0.002021037	9	0.079797519	3	0.569475298	3	0.169998841	0	1	1	0.638731321	1	0.49435478	2	0.260213968	2	0.27216705	1	0.536358027	1	0.650304836	1	0.622704374	0	1	2	0.200816135	1	0.570248846	0	1	1	0.483274719	2	0.15469079	1	0.526194904	1	0.505198159	2	0.114652244	2	0.169846369	0	1
GO:0016125	sterol metabolic process	BP	122	3	0.586195598	1	0.918511814	9	1.22E-05	1	0.492018704	3	0.030792264	0	1	0	1	1	0.376039131	1	0.385581404	1	0.305000139	0	1	0	1	1	0.329528696	2	0.059010869	0	1	0	1	2	0.038885364	1	0.283268707	2	0.048562971	1	0.283268707	0	1	1	0.297829938	1	0.205847016
GO:0016192	vesicle-mediated transport	BP	1109	49	7.29E-05	56	3.53E-10	15	0.296736167	21	7.52E-07	2	0.986703748	6	0.270718671	3	0.564640251	6	0.254907094	12	0.001469693	4	0.419966461	4	0.664298432	6	0.239360557	10	0.003182362	8	0.026118301	6	0.15354764	3	0.787669717	2	0.78160309	7	0.030535468	5	0.215943401	3	0.586010291	5	0.10449553	10	0.001250437	2	0.624185259
GO:0016197	endosomal transport	BP	216	15	0.000345939	10	0.013168477	4	0.238077918	5	0.007046248	0	1	0	1	0	1	3	0.050897882	2	0.212014356	0	1	2	0.218639385	1	0.55891413	2	0.156847009	0	1	2	0.156847009	1	0.55487673	2	0.10527929	3	0.021090193	0	1	2	0.116957158	2	0.085700582	2	0.128942332	0	1
GO:0019219	regulation of nucleobase-containing compound metabolic process	BP	3532	97	0.149319036	79	0.187569889	61	0.000626871	19	0.586982243	9	0.998616155	25	0.00202223	20	0.000513071	30	1.31E-05	16	0.325969916	19	0.006144971	17	0.260545705	24	0.002366055	21	0.003795258	25	7.22E-05	21	0.003795258	9	0.924190674	19	0.000910206	21	0.000286968	19	0.004389846	13	0.155084761	12	0.092750081	11	0.443211625	14	0.004190666
GO:0019220	regulation of phosphate metabolic process	BP	1569	38	0.585978311	48	0.003027891	27	0.024041571	20	0.000385525	4	0.977916008	9	0.163531564	7	0.117837509	8	0.256461162	12	0.021481628	9	0.042084634	8	0.304487873	12	0.014493444	7	0.250716637	5	0.575502564	6	0.405751324	6	0.533582765	10	0.006036226	8	0.06172919	7	0.165824057	13	0.000264273	5	0.279813339	9	0.035928091	7	0.026256318
GO:0019637	organophosphate metabolic process	BP	881	45	4.36E-06	41	8.00E-07	27	4.05E-06	10	0.02437511	20	9.28E-08	3	0.678251528	5	0.082313335	6	0.124072024	7	0.061404528	2	0.742091971	6	0.148382894	4	0.424869491	3	0.552359381	5	0.154484642	5	0.160420388	18	3.42E-09	4	0.187145686	2	0.696745351	1	0.925351738	5	0.09126164	4	0.137459697	5	0.110582149	3	0.230057697
GO:0019693	ribose phosphate metabolic process	BP	441	31	2.34E-07	25	4.49E-06	16	5.78E-05	6	0.035919032	10	0.000185039	1	0.826903018	1	0.691093642	3	0.241159056	2	0.525522772	0	1	4	0.104838055	1	0.813463211	0	1	2	0.41683063	1	0.766570103	17	5.49E-13	2	0.310737523	1	0.702416672	0	1	2	0.337845935	3	0.077682064	3	0.134923824	0	1
GO:0022607	cellular component assembly	BP	2270	94	5.00E-07	107	6.36E-17	50	5.64E-06	17	0.121199757	20	0.026245593	11	0.278550597	21	1.67E-07	8	0.655625142	15	0.034040219	9	0.229642953	21	0.00025661	19	0.00068774	13	0.03151895	12	0.058736133	8	0.464794499	15	0.020025013	8	0.219547497	14	0.002739095	7	0.486180094	11	0.041358873	5	0.591588467	21	9.32E-07	8	0.059195301
GO:0023051	regulation of signaling	BP	2695	69	0.408634146	91	6.84E-07	50	0.0004432	28	0.000700041	12	0.831383442	21	0.001572665	10	0.167633788	8	0.828002619	18	0.018617585	12	0.098914222	7	0.931069744	11	0.43637348	13	0.096367988	9	0.507386254	10	0.383610204	9	0.685183839	17	0.000299663	10	0.192631084	13	0.04301437	17	0.000672762	9	0.149285257	20	4.95E-05	12	0.003360835
GO:0030301	cholesterol transport	BP	62	2	0.457310512	0	1	2	0.159717896	2	0.046152744	0	1	1	0.216991965	0	1	1	0.212898243	0	1	0	1	0	1	0	1	1	0.183646631	1	0.181516775	0	1	0	1	1	0.146686103	0	1	0	1	0	1	0	1	0	1	1	0.110398112
GO:0030799	regulation of cyclic nucleotide metabolic process	BP	137	1	0.96830517	1	0.940183171	0	1	5	0.000993259	0	1	0	1	0	1	0	1	1	0.421396791	0	1	0	1	0	1	0	1	2	0.072247022	0	1	0	1	1	0.296064986	0	1	0	1	0	1	0	1	0	1	0	1
GO:0030801	positive regulation of cyclic nucleotide metabolic process	BP	89	1	0.893540812	0	1	0	1	4	0.00150955	0	1	0	1	0	1	0	1	0	1	0	1	0	1	0	1	0	1	2	0.033491562	0	1	0	1	1	0.203745805	0	1	0	1	0	1	0	1	0	1	0	1
GO:0030802	regulation of cyclic nucleotide biosynthetic process	BP	116	1	0.946131991	1	0.90778975	0	1	4	0.003949196	0	1	0	1	0	1	0	1	1	0.370648689	0	1	0	1	0	1	0	1	1	0.312837747	0	1	0	1	1	0.257048425	0	1	0	1	0	1	0	1	0	1	0	1
GO:0030804	positive regulation of cyclic nucleotide biosynthetic process	BP	82	1	0.872992278	0	1	0	1	3	0.010614166	0	1	0	1	0	1	0	1	0	1	0	1	0	1	0	1	0	1	1	0.232815037	0	1	0	1	1	0.189323496	0	1	0	1	0	1	0	1	0	1	0	1
GO:0030808	regulation of nucleotide biosynthetic process	BP	124	1	0.955984494	2	0.719919858	1	0.762739167	4	0.005002559	0	1	0	1	0	1	0	1	1	0.390480643	0	1	0	1	0	1	0	1	1	0.33043509	0	1	0	1	1	0.272156478	0	1	0	1	0	1	0	1	0	1	0	1
GO:0030810	positive regulation of nucleotide biosynthetic process	BP	88	1	0.890822256	1	0.835893292	1	0.639463712	3	0.012842294	0	1	0	1	0	1	0	1	0	1	0	1	0	1	0	1	0	1	1	0.247576135	0	1	0	1	1	0.201701033	0	1	0	1	0	1	0	1	0	1	0	1
GO:0030814	regulation of cAMP metabolic process	BP	113	1	0.941894106	1	0.901911895	0	1	4	0.003596502	0	1	0	1	0	1	0	1	1	0.363048231	0	1	0	1	0	1	0	1	1	0.306121717	0	1	0	1	1	0.251303737	0	1	0	1	0	1	0	1	0	1	0	1
GO:0030816	positive regulation of cAMP metabolic process	BP	74	1	0.8446187	0	1	0	1	3	0.008020771	0	1	0	1	0	1	0	1	0	1	0	1	0	1	0	1	0	1	1	0.212688132	0	1	0	1	1	0.172526063	0	1	0	1	0	1	0	1	0	1	0	1
GO:0030817	regulation of cAMP biosynthetic process	BP	100	1	0.919333765	1	0.871804985	0	1	3	0.018044466	0	1	0	1	0	1	0	1	1	0.329049676	0	1	0	1	0	1	0	1	1	0.276262406	0	1	0	1	1	0.225901064	0	1	0	1	0	1	0	1	0	1	0	1
GO:0030819	positive regulation of cAMP biosynthetic process	BP	69	1	0.82375613	0	1	0	1	2	0.055859123	0	1	0	1	0	1	0	1	0	1	0	1	0	1	0	1	0	1	1	0.199845089	0	1	0	1	1	0.161854313	0	1	0	1	0	1	0	1	0	1	0	1
GO:0031325	positive regulation of cellular metabolic process	BP	2661	73	0.19440744	87	4.68E-06	45	0.005341591	27	0.001267103	8	0.984881525	19	0.007083507	18	0.000120931	19	0.005575523	18	0.016543689	13	0.048218664	11	0.521777987	17	0.020032268	15	0.023932573	21	7.21E-05	10	0.368172662	9	0.670137537	12	0.034730447	15	0.004484782	15	0.008020591	13	0.025342313	7	0.3954592	12	0.077607492	10	0.023899209
GO:0031326	regulation of cellular biosynthetic process	BP	3729	106	0.070164278	79	0.355409474	70	1.52E-05	21	0.4979374	13	0.981091994	26	0.001989272	20	0.001036832	29	0.000100668	19	0.148821649	19	0.010924405	18	0.247741238	26	0.000998998	20	0.014826053	26	6.28E-05	20	0.014826053	8	0.976094545	21	0.000227786	22	0.000215783	23	0.000202768	15	0.072856452	12	0.126024674	13	0.273677175	15	0.002490577
GO:0031328	positive regulation of cellular biosynthetic process	BP	1657	36	0.819914855	45	0.028478771	34	0.000759985	13	0.126949564	4	0.984755458	13	0.012789466	11	0.003734694	14	0.004297331	9	0.212028104	9	0.056010047	6	0.671723679	10	0.093282256	8	0.171841633	15	0.000227471	7	0.295812163	2	0.987357911	8	0.058760471	9	0.034610787	12	0.002597337	5	0.472568389	6	0.169226984	6	0.344521925	6	0.088820821
GO:0032365	intracellular lipid transport	BP	13	1	0.278673079	0	1	1	0.13969458	0	1	0	1	0	1	0	1	0	1	0	1	0	1	0	1	0	1	0	1	0	1	0	1	0	1	1	0.032680571	0	1	0	1	0	1	0	1	0	1	0	1
GO:0032366	intracellular sterol transport	BP	11	1	0.241486957	0	1	1	0.119542446	0	1	0	1	0	1	0	1	0	1	0	1	0	1	0	1	0	1	0	1	0	1	0	1	0	1	1	0.027722051	0	1	0	1	0	1	0	1	0	1	0	1
GO:0032367	intracellular cholesterol transport	BP	10	1	0.222182312	0	1	1	0.109290696	0	1	0	1	0	1	0	1	0	1	0	1	0	1	0	1	0	1	0	1	0	1	0	1	0	1	1	0.025233424	0	1	0	1	0	1	0	1	0	1	0	1
GO:0032368	regulation of lipid transport	BP	96	4	0.215534651	1	0.8608033	3	0.099062956	3	0.016198861	0	1	1	0.315471709	0	1	2	0.052927222	0	1	0	1	0	1	1	0.304320384	0	1	0	1	0	1	0	1	1	0.217915667	0	1	0	1	0	1	0	1	1	0.242759625	1	0.16578288
GO:0032370	positive regulation of lipid transport	BP	57	3	0.167922025	1	0.68957998	0	1	3	0.003874754	0	1	1	0.201373504	0	1	1	0.197536062	0	1	0	1	0	1	0	1	0	1	0	1	0	1	0	1	1	0.135686682	0	1	0	1	0	1	0	1	1	0.152082187	0	1
GO:0032371	regulation of sterol transport	BP	34	1	0.574601689	0	1	2	0.058141826	2	0.015127668	0	1	1	0.125465392	0	1	1	0.122962464	0	1	0	1	0	1	0	1	0	1	0	1	0	1	0	1	1	0.083266397	0	1	0	1	0	1	0	1	0	1	1	0.062101307
GO:0032373	positive regulation of sterol transport	BP	18	1	0.363868703	0	1	0	1	2	0.00437007	0	1	1	0.068492399	0	1	0	1	0	1	0	1	0	1	0	1	0	1	0	1	0	1	0	1	1	0.044968309	0	1	0	1	0	1	0	1	0	1	0	1
GO:0032374	regulation of cholesterol transport	BP	34	1	0.574601689	0	1	2	0.058141826	2	0.015127668	0	1	1	0.125465392	0	1	1	0.122962464	0	1	0	1	0	1	0	1	0	1	0	1	0	1	0	1	1	0.083266397	0	1	0	1	0	1	0	1	0	1	1	0.062101307
GO:0032376	positive regulation of cholesterol transport	BP	18	1	0.363868703	0	1	0	1	2	0.00437007	0	1	1	0.068492399	0	1	0	1	0	1	0	1	0	1	0	1	0	1	0	1	0	1	0	1	1	0.044968309	0	1	0	1	0	1	0	1	0	1	0	1
GO:0032488	Cdc42 protein signal transduction	BP	6	0	1	0	1	0	1	1	0.032683202	0	1	0	1	0	1	0	1	0	1	0	1	0	1	0	1	0	1	0	1	0	1	0	1	1	0.01521611	0	1	0	1	0	1	0	1	0	1	1	0.011243794
GO:0032489	regulation of Cdc42 protein signal transduction	BP	4	0	1	0	1	0	1	1	0.021908338	0	1	0	1	0	1	0	1	0	1	0	1	0	1	0	1	0	1	0	1	0	1	0	1	1	0.01016955	0	1	0	1	0	1	0	1	0	1	1	0.007509667
GO:0032496	response to lipopolysaccharide	BP	309	2	0.996376035	2	0.987258705	6	0.147318798	5	0.028669668	4	0.094285672	2	0.343491826	1	0.55991986	2	0.334071189	2	0.348186313	0	1	1	0.717669397	0	1	2	0.267315532	0	1	1	0.638158285	1	0.686569381	2	0.186497799	0	1	1	0.593057566	0	1	1	0.505104148	3	0.060100719	0	1
GO:0032526	response to retinoic acid	BP	88	0	1	2	0.53568866	0	1	0	1	1	0.388543356	1	0.293464213	0	1	1	0.288212619	0	1	0	1	1	0.30126986	0	1	1	0.250355171	0	1	0	1	0	1	2	0.021306638	0	1	0	1	0	1	0	1	0	1	0	1
GO:0032611	interleukin-1 beta production	BP	54	3	0.149956171	0	1	0	1	0	1	1	0.260394898	1	0.191854893	1	0.132961211	0	1	2	0.019561031	0	1	0	1	0	1	0	1	1	0.160062346	1	0.161966007	0	1	1	0.129020213	0	1	0	1	0	1	0	1	0	1	1	0.096852849
GO:0032612	interleukin-1 production	BP	68	3	0.238158439	1	0.75239255	0	1	0	1	1	0.31610669	1	0.235335648	1	0.164490274	0	1	2	0.030046281	0	1	0	1	0	1	0	1	1	0.197251776	1	0.199542839	0	1	1	0.159703775	0	1	0	1	0	1	0	1	0	1	1	0.120426504
GO:0032879	regulation of localization	BP	2432	66	0.236022797	105	4.73E-14	53	3.80E-06	34	2.59E-07	9	0.933280747	13	0.157131447	11	0.051647669	12	0.223465846	18	0.006876087	12	0.053677042	9	0.664372116	12	0.201892362	9	0.397863604	10	0.254887638	12	0.095372566	8	0.695797722	12	0.018604013	11	0.062441547	12	0.044513138	10	0.120612626	5	0.654406002	16	0.001275116	11	0.00457675
GO:0032940	secretion by cell	BP	893	20	0.712377242	35	0.000173379	17	0.029965048	13	0.001358734	4	0.736661321	5	0.274780876	4	0.208861033	5	0.260457844	7	0.065035981	0	1	2	0.881916831	4	0.435033429	2	0.793853896	3	0.5528341	5	0.166782567	0	1	3	0.399843228	3	0.439935346	6	0.043869168	2	0.703903085	3	0.32808591	4	0.257239266	3	0.23607479
GO:0033036	macromolecule localization	BP	2609	110	1.63E-08	140	4.12E-28	62	2.00E-08	26	0.002041896	7	0.992586999	15	0.084885994	12	0.038070286	13	0.200874436	13	0.234408493	9	0.370238411	15	0.10444793	18	0.007898436	11	0.22798042	19	0.000489714	10	0.344754623	8	0.76875286	15	0.001921175	16	0.001362223	16	0.002643417	12	0.047010836	7	0.375453215	15	0.006709912	10	0.021107902
GO:0033344	cholesterol efflux	BP	40	0	1	0	1	2	0.07733217	2	0.020586314	0	1	1	0.145929487	0	1	1	0.14305268	0	1	0	1	0	1	0	1	1	0.122648819	1	0.121173411	0	1	0	1	1	0.097235261	0	1	0	1	0	1	0	1	0	1	1	0.072661798
GO:0033363	secretory granule organization	BP	28	2	0.152511685	0	1	1	0.27688491	1	0.143705866	0	1	0	1	0	1	0	1	1	0.105569416	0	1	0	1	0	1	0	1	0	1	0	1	0	1	1	0.069084985	0	1	0	1	0	1	0	1	0	1	0	1
GO:0033700	phospholipid efflux	BP	13	0	1	0	1	1	0.13969458	1	0.069475837	0	1	0	1	0	1	0	1	0	1	0	1	0	1	0	1	0	1	0	1	0	1	0	1	1	0.032680571	0	1	0	1	0	1	0	1	0	1	1	0.024205374
GO:0033993	response to lipid	BP	700	10	0.980922117	14	0.560074873	19	0.000518343	9	0.015789008	8	0.042141702	5	0.14180761	3	0.280732835	4	0.283463119	4	0.303223852	2	0.619596825	3	0.543518894	3	0.493124061	6	0.026802174	2	0.663504343	2	0.670412327	1	0.929366299	4	0.103380626	1	0.855515868	2	0.604011662	1	0.855515868	5	0.020627408	3	0.328977719	1	0.737829122
GO:0034204	lipid translocation	BP	11	0	1	1	0.201912351	0	1	0	1	0	1	0	1	0	1	0	1	0	1	0	1	0	1	0	1	0	1	0	1	0	1	0	1	1	0.027722051	0	1	0	1	0	1	0	1	0	1	0	1
GO:0034377	plasma lipoprotein particle assembly	BP	21	1	0.410084264	1	0.349921015	1	0.215810304	1	0.109826519	0	1	1	0.079447542	0	1	0	1	0	1	1	0.060583293	0	1	0	1	0	1	0	1	0	1	0	1	1	0.05226712	0	1	0	1	0	1	0	1	0	1	1	0.038815238
GO:0034380	high-density lipoprotein particle assembly	BP	10	0	1	0	1	0	1	1	0.053880782	0	1	1	0.038644077	0	1	0	1	0	1	0	1	0	1	0	1	0	1	0	1	0	1	0	1	1	0.025233424	0	1	0	1	0	1	0	1	0	1	1	0.018670883
GO:0034645	cellular macromolecule biosynthetic process	BP	4238	156	9.03E-08	112	0.001473854	77	1.57E-05	20	0.812571529	17	0.951437002	30	0.000602045	25	3.41E-05	31	0.000166674	23	0.067934099	26	0.000118562	48	8.63E-13	30	0.000261199	24	0.003472304	35	1.74E-08	23	0.007382863	22	0.060165818	24	5.73E-05	26	2.02E-05	24	0.000516925	19	0.01546291	15	0.045002139	17	0.092576005	17	0.001152711
GO:0034654	nucleobase-containing compound biosynthetic process	BP	3524	110	0.00582588	77	0.256224273	61	0.00059122	21	0.388790808	14	0.938415618	26	0.000863022	23	1.62E-05	26	0.000605631	19	0.099485675	20	0.002569443	13	0.688391752	21	0.019958636	22	0.001582451	25	6.96E-05	21	0.003693309	19	0.05863689	20	0.000309183	21	0.000278	19	0.00428015	14	0.089384129	15	0.009628281	11	0.440079702	12	0.026609893
GO:0035023	regulation of Rho protein signal transduction	BP	108	0	1	4	0.176939855	0	1	4	0.003057324	0	1	2	0.067618654	0	1	0	1	2	0.068875198	0	1	0	1	1	0.335238762	0	1	0	1	0	1	0	1	4	0.000168693	0	1	0	1	1	0.255280869	0	1	0	1	2	0.017646515
GO:0042157	lipoprotein metabolic process	BP	118	6	0.073785755	6	0.033361846	2	0.394454503	3	0.027742536	0	1	0	1	0	1	1	0.366290547	1	0.375665735	2	0.048156401	1	0.381839325	2	0.073113211	0	1	2	0.055640406	0	1	0	1	1	0.260854108	1	0.275379609	0	1	1	0.275379609	0	1	1	0.289622031	1	0.199808113
GO:0042158	lipoprotein biosynthetic process	BP	88	4	0.175011272	6	0.009045995	1	0.639463712	1	0.386271338	0	1	0	1	0	1	1	0.288212619	1	0.296075626	2	0.028258058	1	0.30126986	2	0.043554052	0	1	2	0.032806174	0	1	0	1	1	0.201701033	0	1	0	1	1	0.213422651	0	1	1	0.224974084	1	0.153062626
GO:0042592	homeostatic process	BP	1597	44	0.254754413	59	6.12E-06	46	7.48E-09	20	0.000483096	16	0.016019668	9	0.175801946	4	0.614316557	8	0.27190722	9	0.183524415	6	0.337423935	11	0.0587301	9	0.146478489	5	0.60314174	8	0.141360323	8	0.148905619	10	0.072840433	5	0.386356837	5	0.440139468	10	0.015905883	2	0.937099869	2	0.883993516	7	0.176495237	4	0.354179413
GO:0042632	cholesterol homeostasis	BP	70	1	0.828141152	2	0.416842932	3	0.046935108	1	0.321720471	1	0.323717845	1	0.241355217	0	1	1	0.236874821	0	1	0	1	0	1	0	1	2	0.022001123	0	1	0	1	0	1	1	0.163999437	1	0.17377487	1	0.183437613	0	1	0	1	0	1	1	0.123744672
GO:0042886	amide transport	BP	294	2	0.994923633	9	0.145768419	8	0.021014318	2	0.484427518	2	0.488387021	2	0.32192992	2	0.181591121	2	0.312891552	0	1	0	1	0	1	1	0.672389493	0	1	0	1	0	1	0	1	3	0.039301569	2	0.190463324	4	0.010367317	1	0.553146383	3	0.028820739	1	0.574787868	0	1
GO:0043207	response to external biotic stimulus	BP	861	16	0.909317363	22	0.159966338	8	0.777642447	15	8.44E-05	5	0.525092253	5	0.250836356	1	0.901158198	3	0.648671498	3	0.669997117	1	0.926358856	6	0.137502038	1	0.963409151	2	0.77663699	3	0.52792748	3	0.536672384	3	0.626383426	6	0.02221922	1	0.908168914	2	0.715762979	4	0.206375598	2	0.584046714	4	0.237081368	0	1
GO:0043691	reverse cholesterol transport	BP	13	0	1	0	1	0	1	1	0.069475837	0	1	0	1	0	1	0	1	0	1	0	1	0	1	0	1	0	1	0	1	0	1	0	1	1	0.032680571	0	1	0	1	0	1	0	1	0	1	1	0.024205374
GO:0043933	macromolecular complex subunit organization	BP	2073	84	5.18E-06	93	2.12E-13	50	4.13E-07	18	0.036468748	17	0.068216957	8	0.57557251	20	1.85E-07	13	0.053880585	12	0.119552853	10	0.085280983	19	0.000597639	18	0.000635751	15	0.002610514	12	0.032830966	5	0.817377584	15	0.009301178	11	0.014865573	11	0.023203895	14	0.002122782	10	0.052461862	8	0.092583415	16	0.000219039	8	0.037799596
GO:0044085	cellular component biogenesis	BP	2469	106	1.23E-08	115	7.45E-18	50	5.29E-05	17	0.201938078	20	0.055381119	12	0.262350133	22	1.46E-07	10	0.482194102	17	0.016945239	13	0.0286623	32	1.21E-09	19	0.001868259	16	0.005527451	14	0.025115044	11	0.17849176	16	0.019310896	9	0.174274645	15	0.002181304	8	0.421150137	11	0.068114721	6	0.489804592	21	3.62E-06	11	0.005134004
GO:0044281	small molecule metabolic process	BP	1664	77	8.84E-08	50	0.003553247	66	2.75E-19	15	0.041381168	63	2.11E-37	9	0.206834671	4	0.647146176	8	0.309906406	12	0.032000549	7	0.223558511	5	0.813750834	4	0.88043075	8	0.174620221	8	0.166124933	7	0.299484416	18	3.51E-05	5	0.42092378	5	0.476319499	7	0.203210643	7	0.164860716	6	0.171545122	8	0.105667318	4	0.383470779
GO:0044710	single-organism metabolic process	BP	3488	150	3.12E-12	120	1.94E-09	94	2.47E-16	32	0.00223248	87	8.77E-41	18	0.135137959	8	0.718045889	18	0.116258122	26	0.000877606	16	0.047592513	14	0.561746011	21	0.017955175	19	0.015210978	16	0.088198159	15	0.157774052	42	2.29E-13	15	0.026685478	12	0.232781695	15	0.070385629	19	0.001810609	14	0.0204412	16	0.037629569	12	0.024741529
GO:0044711	single-organism biosynthetic process	BP	1102	48	0.000121232	37	0.001993866	30	1.19E-05	11	0.04182009	28	1.18E-11	5	0.437678513	4	0.330784565	3	0.80254431	8	0.071868315	7	0.044831146	5	0.464853091	5	0.400997116	5	0.29077639	7	0.064281009	8	0.027064356	12	0.000778417	6	0.061395173	2	0.807755686	4	0.394241029	5	0.179887616	5	0.102414088	6	0.098086062	4	0.152249587
GO:0044765	single-organism transport	BP	2411	83	0.001345443	107	4.02E-15	63	3.57E-10	26	0.000649073	11	0.797040263	10	0.47915875	9	0.18083659	15	0.041779529	12	0.248063017	6	0.733827577	9	0.653982889	10	0.423290963	8	0.535163816	9	0.372935567	13	0.047693846	16	0.015731722	9	0.157742103	12	0.027851225	10	0.154003697	5	0.79767477	7	0.300618124	16	0.001162992	7	0.163373143
GO:0044802	single-organism membrane organization	BP	717	40	1.85E-06	45	2.35E-11	14	0.038765835	8	0.045626122	4	0.56796344	3	0.538551496	1	0.853571298	1	0.939633416	5	0.156945072	2	0.632744919	4	0.332147848	4	0.28465859	4	0.206436144	6	0.02806765	3	0.41595439	3	0.501732496	3	0.276569179	5	0.045327493	3	0.34247739	6	0.013169657	0	1	6	0.017302325	0	1
GO:0045184	establishment of protein localization	BP	1812	87	1.97E-09	109	2.16E-25	39	0.000114461	21	0.00094307	4	0.992223967	11	0.098749686	9	0.047113529	11	0.087903612	11	0.104457719	6	0.453454678	11	0.116439381	11	0.077819361	10	0.069749286	11	0.030154403	8	0.237861047	6	0.675683462	12	0.001850318	13	0.001035216	10	0.034506467	10	0.023818519	5	0.390071163	11	0.014239573	9	0.005932504
GO:0045332	phospholipid translocation	BP	10	0	1	1	0.185376444	0	1	0	1	0	1	0	1	0	1	0	1	0	1	0	1	0	1	0	1	0	1	0	1	0	1	0	1	1	0.025233424	0	1	0	1	0	1	0	1	0	1	0	1
GO:0045935	positive regulation of nucleobase-containing compound metabolic process	BP	1587	39	0.548902464	42	0.04738259	28	0.016244146	12	0.166967708	4	0.979513583	13	0.009127304	11	0.002679765	17	0.000104481	8	0.295548747	9	0.044716628	7	0.46652812	10	0.074805425	8	0.145241196	14	0.000492247	8	0.145241196	2	0.98392843	7	0.108438612	9	0.02722703	9	0.038223297	4	0.634059308	6	0.146833984	5	0.487115783	5	0.176518269
GO:0045937	positive regulation of phosphate metabolic process	BP	1014	20	0.881115706	31	0.015870201	16	0.126335478	18	1.22E-05	0	1	6	0.209129461	7	0.016995849	5	0.351674862	8	0.048699203	6	0.080425226	5	0.394085219	6	0.182887515	2	0.848919229	4	0.413582478	1	0.966179399	3	0.733934367	5	0.116232011	5	0.141305089	4	0.336004046	9	0.001623061	1	0.904001502	5	0.168496707	4	0.122520796
GO:0045981	positive regulation of nucleotide metabolic process	BP	115	2	0.782336901	1	0.905870599	2	0.382246686	5	0.000449398	0	1	1	0.365058392	0	1	1	0.358880386	1	0.368125227	0	1	2	0.079573994	0	1	0	1	2	0.053159291	0	1	0	1	1	0.255138363	0	1	0	1	0	1	0	1	0	1	0	1
GO:0046058	cAMP metabolic process	BP	132	1	0.964037442	1	0.933688327	2	0.449860818	4	0.006229733	0	1	0	1	0	1	0	1	1	0.409694031	0	1	0	1	1	0.393056084	0	1	1	0.347587491	0	1	0	1	1	0.286962242	0	1	0	1	0	1	0	1	0	1	0	1
GO:0046390	ribose phosphate biosynthetic process	BP	229	14	0.001836914	9	0.04484696	4	0.270679373	4	0.038397155	3	0.135721469	0	1	0	1	0	1	1	0.600018217	0	1	0	1	0	1	0	1	1	0.524045433	0	1	8	2.28E-06	2	0.115958087	0	1	0	1	0	1	3	0.015037601	0	1	0	1
GO:0046578	regulation of Ras protein signal transduction	BP	190	4	0.696893164	5	0.342463444	1	0.890011449	6	0.000666313	0	1	2	0.171818928	0	1	0	1	4	0.007018516	0	1	0	1	1	0.513050892	0	1	0	1	2	0.127810189	0	1	4	0.001417321	0	1	0	1	1	0.405143124	0	1	0	1	2	0.049784991
GO:0046903	secretion	BP	1021	22	0.781248273	37	0.000513964	18	0.048855352	14	0.001562481	4	0.824811154	6	0.213485091	4	0.282279688	5	0.357056612	8	0.050333411	2	0.812554077	2	0.92320934	4	0.539586244	2	0.851661218	3	0.644451078	6	0.116134295	1	0.979605317	3	0.486465044	3	0.529224397	7	0.027588877	2	0.771956782	3	0.407538617	5	0.171837943	3	0.301720538
GO:0046907	intracellular transport	BP	1260	75	1.86E-12	72	1.60E-15	40	5.79E-09	14	0.00990472	1	0.999270311	5	0.55649331	7	0.047284198	10	0.022961462	10	0.027985344	8	0.032850043	9	0.069888792	11	0.007643797	9	0.021288153	7	0.110869537	2	0.922143285	9	0.044752731	8	0.014350791	12	0.000131218	6	0.155510952	6	0.126999013	2	0.785261111	12	0.000236507	6	0.029789157
GO:0048518	positive regulation of biological process	BP	5011	137	0.107495717	175	7.23E-15	91	1.73E-06	58	2.32E-09	16	0.997487305	33	0.001060799	26	0.000204383	31	0.003080224	36	0.000115389	25	0.003880171	22	0.377157073	34	0.00018893	30	0.000306482	27	0.00294937	20	0.188405945	15	0.862299942	20	0.021072424	24	0.00226111	27	0.000436016	21	0.021744573	14	0.228271955	28	0.000167206	16	0.01700217
GO:0048522	positive regulation of cellular process	BP	4516	124	0.112520744	160	6.16E-14	85	1.04E-06	46	1.05E-05	15	0.993697557	30	0.001736304	26	3.33E-05	29	0.002526946	33	0.000188269	25	0.000861068	18	0.57483963	30	0.000792943	26	0.001716847	26	0.001390962	18	0.208501424	14	0.814418299	15	0.164139869	20	0.014485317	24	0.001316092	20	0.014485317	13	0.208086612	27	7.21E-05	15	0.015227612
GO:0048583	regulation of response to stimulus	BP	3171	86	0.199921405	100	3.77E-06	53	0.003110267	48	1.55E-11	14	0.85729332	20	0.020781386	10	0.322162143	12	0.571616078	22	0.005833312	16	0.021888191	10	0.844467973	15	0.208512121	17	0.025245144	10	0.57957684	12	0.337365907	7	0.960015274	21	2.07E-05	13	0.082996326	14	0.067009008	18	0.001555208	9	0.283885274	20	0.000461736	11	0.03020885
GO:0048878	chemical homeostasis	BP	1036	23	0.73785261	42	1.79E-05	35	1.24E-08	9	0.120007276	12	0.012993221	5	0.385947644	3	0.51798674	5	0.368602319	7	0.118213319	1	0.957176542	3	0.797305617	6	0.195455934	4	0.439369546	2	0.85240026	3	0.662896354	6	0.188796874	4	0.271668749	2	0.778988223	8	0.009773592	1	0.944091815	2	0.685384844	5	0.179086079	1	0.864093837
GO:0050663	cytokine secretion	BP	179	3	0.824251038	5	0.298666776	3	0.339525309	4	0.017511448	0	1	1	0.507352159	1	0.377601491	0	1	2	0.159194212	0	1	0	1	1	0.492255842	1	0.444151121	1	0.439943528	0	1	0	1	1	0.368149343	0	1	1	0.4051225	0	1	0	1	0	1	2	0.044746597
GO:0050701	interleukin-1 secretion	BP	35	2	0.215270308	1	0.5122643	0	1	0	1	0	1	1	0.128909451	1	0.088291949	0	1	1	0.130189983	0	1	0	1	0	1	0	1	1	0.106858153	0	1	0	1	1	0.085609216	0	1	0	1	0	1	0	1	0	1	1	0.063869518
GO:0050702	interleukin-1 beta secretion	BP	30	2	0.1700952	0	1	0	1	0	1	0	1	1	0.111553918	1	0.076165271	0	1	1	0.112673384	0	1	0	1	0	1	0	1	1	0.092312791	0	1	0	1	1	0.073835934	0	1	0	1	0	1	0	1	0	1	1	0.054995746
GO:0051049	regulation of transport	BP	1750	54	0.057091235	73	3.12E-09	41	1.08E-05	22	0.000231582	7	0.862913977	7	0.537906006	9	0.039110012	6	0.673791503	14	0.009141789	6	0.42004749	5	0.846785429	9	0.212112243	8	0.210382091	3	0.927653138	8	0.210382091	7	0.479187412	9	0.032601916	7	0.196510538	10	0.028048804	4	0.71013314	4	0.564778599	10	0.028048804	7	0.043749246
GO:0051050	positive regulation of transport	BP	959	30	0.11540871	41	6.51E-06	24	0.000322389	16	8.03E-05	2	0.972003823	5	0.32553597	3	0.466162741	5	0.309665423	7	0.087319827	3	0.546415462	4	0.549108616	5	0.293907593	5	0.203490864	3	0.601737489	6	0.092968318	6	0.147468478	6	0.035118351	3	0.486849574	3	0.527003955	4	0.263770853	1	0.890701393	7	0.020430921	5	0.033407527
GO:0051056	regulation of small GTPase mediated signal transduction	BP	213	4	0.777469132	5	0.434676522	1	0.915903833	6	0.001203817	0	1	2	0.204405051	1	0.431438694	0	1	4	0.010384684	0	1	0	1	1	0.553848324	0	1	0	1	2	0.153432716	0	1	5	0.000212605	0	1	0	1	1	0.441553213	1	0.383619431	0	1	2	0.060940712
GO:0051171	regulation of nitrogen compound metabolic process	BP	3807	111	0.036072834	90	0.064330656	65	0.000540625	21	0.539088501	11	0.996879728	27	0.001222547	20	0.001347368	31	2.07E-05	16	0.44622829	20	0.00630197	24	0.016230413	26	0.001360892	21	0.009063252	26	8.95E-05	21	0.009063252	10	0.917986427	21	0.000305141	22	0.000291872	21	0.00187445	14	0.143252513	12	0.140929228	11	0.549404676	15	0.003062043
GO:0051173	positive regulation of nitrogen compound metabolic process	BP	1685	42	0.510765939	49	0.007155175	30	0.011610915	13	0.138962045	5	0.961977122	13	0.01453993	11	0.004240903	17	0.000214528	8	0.35436457	10	0.026663834	8	0.376101043	11	0.051437747	8	0.183079641	16	7.74E-05	8	0.183079641	2	0.988522322	8	0.063589505	10	0.015089903	10	0.022268558	4	0.681205252	6	0.178581858	6	0.3591755	5	0.208764902
GO:0051174	regulation of phosphorus metabolic process	BP	1570	38	0.587593035	48	0.0030653	27	0.024212524	20	0.000388687	4	0.978007726	9	0.163962345	7	0.118127039	8	0.2570078	12	0.021576696	9	0.042228002	8	0.305092406	12	0.014560265	7	0.251216436	5	0.57608113	6	0.406344169	6	0.534218204	10	0.006062826	8	0.061914132	7	0.166199911	13	0.000265919	5	0.28025485	9	0.036053017	7	0.026336762
GO:0051179	localization	BP	5398	182	2.37E-06	216	2.54E-27	115	6.87E-13	53	4.38E-06	33	0.299375103	28	0.063775417	20	0.059743853	24	0.244322926	40	1.69E-05	21	0.104409867	24	0.342198025	30	0.01263871	19	0.396211073	23	0.084415133	22	0.146320631	45	7.11E-09	22	0.01160483	27	0.000490016	24	0.014021582	18	0.198688085	14	0.326667827	27	0.001453616	16	0.032928397
GO:0051234	establishment of localization	BP	4281	170	5.07E-11	188	7.32E-28	95	2.50E-11	41	0.000165715	32	0.044531279	21	0.161190632	15	0.14536691	19	0.284004296	30	0.000868879	14	0.392091521	19	0.372750346	24	0.025048581	17	0.222913689	13	0.63917384	19	0.093422413	43	5.04E-11	18	0.018127431	24	0.000216353	22	0.003516002	15	0.175654807	12	0.25095758	23	0.001498415	11	0.169600773
GO:0051641	cellular localization	BP	2181	102	2.62E-10	119	3.72E-24	57	3.05E-09	19	0.031033782	2	0.999958613	13	0.085021048	15	0.000433093	13	0.074366348	16	0.011806933	12	0.026252821	16	0.014291156	21	4.67E-05	13	0.023651884	15	0.003722761	8	0.41946428	13	0.060072676	11	0.020973796	18	1.36E-05	14	0.003389299	10	0.069255042	5	0.554740765	13	0.008873866	8	0.048734041
GO:0051649	establishment of localization in cell	BP	1646	87	1.59E-11	81	8.51E-14	48	2.23E-09	15	0.038197766	2	0.999197839	6	0.635158308	12	0.001089327	11	0.051145281	12	0.029766539	8	0.114138585	12	0.034285492	15	0.001184391	10	0.041042812	7	0.279066232	6	0.451240118	12	0.018790792	9	0.023076807	14	0.00011139	11	0.007215793	8	0.077013631	4	0.515202711	12	0.002458103	7	0.032962791
GO:0051707	response to other organism	BP	861	16	0.909317363	22	0.159966338	8	0.777642447	15	8.44E-05	5	0.525092253	5	0.250836356	1	0.901158198	3	0.648671498	3	0.669997117	1	0.926358856	6	0.137502038	1	0.963409151	2	0.77663699	3	0.52792748	3	0.536672384	3	0.626383426	6	0.02221922	1	0.908168914	2	0.715762979	4	0.206375598	2	0.584046714	4	0.237081368	0	1
GO:0052652	cyclic purine nucleotide metabolic process	BP	138	2	0.859960489	1	0.941403871	1	0.798404293	4	0.007271181	0	1	0	1	0	1	0	1	1	0.423709646	0	1	0	1	0	1	0	1	1	0.360166491	0	1	0	1	1	0.29787177	0	1	0	1	0	1	0	1	0	1	0	1
GO:0055086	nucleobase-containing small molecule metabolic process	BP	603	40	2.05E-08	31	2.52E-06	22	2.16E-06	8	0.018926588	18	7.16E-09	2	0.68973189	4	0.074615365	4	0.202831701	3	0.430908447	1	0.83745322	4	0.229392466	1	0.900131647	1	0.864150326	2	0.581970732	1	0.864150326	17	7.64E-11	2	0.457582496	2	0.490684119	0	1	2	0.490684119	3	0.15531197	4	0.096581309	0	1
GO:0055088	lipid homeostasis	BP	126	2	0.823291021	3	0.472425496	7	0.000651552	1	0.503204351	6	7.56E-05	3	0.013533553	0	1	1	0.385639353	1	0.395341225	0	1	0	1	1	0.379085803	2	0.063879081	1	0.334764465	1	0.338282457	0	1	1	0.275886024	1	0.291073222	1	0.305944366	0	1	0	1	0	1	1	0.211841351
GO:0055091	phospholipid homeostasis	BP	9	1	0.2023872	0	1	0	1	0	1	0	1	0	1	0	1	0	1	0	1	0	1	0	1	1	0.033386555	0	1	0	1	0	1	0	1	1	0.022738532	0	1	0	1	0	1	0	1	0	1	1	0.016819241
GO:0055092	sterol homeostasis	BP	70	1	0.828141152	2	0.416842932	3	0.046935108	1	0.321720471	1	0.323717845	1	0.241355217	0	1	1	0.236874821	0	1	0	1	0	1	0	1	2	0.022001123	0	1	0	1	0	1	1	0.163999437	1	0.17377487	1	0.183437613	0	1	0	1	0	1	1	0.123744672
GO:0060155	platelet dense granule organization	BP	4	0	1	0	1	1	0.045234024	0	1	0	1	0	1	0	1	0	1	0	1	0	1	0	1	0	1	0	1	0	1	0	1	0	1	1	0.01016955	0	1	0	1	0	1	0	1	0	1	0	1
GO:0061024	membrane organization	BP	827	48	5.14E-08	50	6.61E-12	15	0.056225941	11	0.006209996	5	0.489344137	3	0.635901094	1	0.891523031	2	0.832155385	5	0.23241467	3	0.447211414	4	0.433518809	5	0.201149911	4	0.284283408	6	0.050403629	3	0.509332485	3	0.598905049	3	0.353729547	5	0.074136783	4	0.216131124	6	0.024711288	1	0.850959187	6	0.031990165	0	1
GO:0065003	macromolecular complex assembly	BP	1428	65	1.73E-06	77	3.32E-15	36	8.29E-06	13	0.052280531	17	0.002451579	7	0.330127233	12	0.000307406	7	0.31066495	8	0.206934297	7	0.130634839	16	0.000194294	12	0.007191213	9	0.042560342	6	0.311907367	5	0.501910292	14	0.000780667	6	0.155805911	6	0.191310856	7	0.117014717	7	0.092139629	4	0.404820186	15	1.09E-05	5	0.129080394
GO:0065005	protein-lipid complex assembly	BP	24	1	0.452947468	1	0.388729497	1	0.242590385	1	0.124506131	0	1	1	0.090275201	0	1	0	1	1	0.091192224	1	0.068937275	0	1	0	1	0	1	0	1	0	1	0	1	1	0.059511058	0	1	0	1	0	1	0	1	0	1	1	0.044238611
GO:0071216	cellular response to biotic stimulus	BP	233	6	0.520687377	3	0.8545151	4	0.28086972	4	0.040495111	1	0.729216763	1	0.602510412	1	0.460938372	2	0.226074507	2	0.236858055	1	0.501678328	0	1	0	1	2	0.176453964	1	0.530207871	1	0.534802078	1	0.582479105	2	0.119298437	0	1	1	0.491790224	1	0.471424126	0	1	2	0.145612418	0	1
GO:0071219	cellular response to molecule of bacterial origin	BP	214	2	0.970679933	2	0.933255028	3	0.447628328	4	0.031100343	1	0.698631436	1	0.571306961	1	0.432950697	2	0.199317124	2	0.209108247	0	1	0	1	0	1	2	0.154569149	1	0.500217461	1	0.5047064	1	0.551513043	2	0.103661745	0	1	1	0.462817277	1	0.443085465	0	1	2	0.127012692	0	1
GO:0071222	cellular response to lipopolysaccharide	BP	205	1	0.994328465	2	0.922387848	3	0.420349031	3	0.104849944	1	0.682970312	1	0.555692277	1	0.419198972	2	0.186785212	2	0.196088353	0	1	0	1	0	1	2	0.14440421	0	1	1	0.489787479	1	0.536062763	2	0.096471907	0	1	1	0.448530956	0	1	0	1	2	0.118419672	0	1
GO:0071229	cellular response to acid chemical	BP	214	1	0.995485266	2	0.933255028	3	0.447628328	0	1	2	0.334512403	1	0.571306961	0	1	1	0.563495945	1	0.575160138	0	1	0	1	0	1	0	1	0	1	1	0.5047064	0	1	3	0.01740604	0	1	0	1	0	1	0	1	3	0.024062189	0	1
GO:0071300	cellular response to retinoic acid	BP	46	0	1	0	1	0	1	0	1	1	0.22656098	0	1	0	1	0	1	0	1	0	1	0	1	0	1	0	1	0	1	0	1	0	1	2	0.006168519	0	1	0	1	0	1	0	1	0	1	0	1
GO:0071396	cellular response to lipid	BP	482	7	0.9565362	10	0.51627369	14	0.001489173	5	0.12890167	5	0.131869784	3	0.294697389	2	0.363745223	3	0.283695848	3	0.300208572	1	0.765072653	1	0.861930582	2	0.544463995	4	0.072838187	2	0.461787994	2	0.468457968	1	0.83738856	4	0.034601043	1	0.734437157	2	0.406749922	1	0.734437157	3	0.095280396	2	0.406749922	1	0.600501295
GO:0071702	organic substance transport	BP	2368	101	4.06E-08	108	4.41E-16	54	7.58E-07	22	0.010439098	8	0.95902664	11	0.326811463	9	0.167881903	15	0.036509466	14	0.084906242	7	0.563574269	12	0.251295982	10	0.400769541	9	0.367188933	11	0.137370886	11	0.1464848	6	0.885970513	16	0.000217747	16	0.000475313	11	0.076102004	9	0.191163263	7	0.284841434	14	0.007026468	9	0.030217068
GO:0071705	nitrogen compound transport	BP	665	13	0.844694778	21	0.031426963	15	0.010523848	3	0.714684084	4	0.508340327	4	0.265910334	2	0.526466275	6	0.043360695	4	0.272080779	1	0.865508385	3	0.50879125	3	0.459232033	0	1	0	1	0	1	0	1	6	0.006882771	5	0.034553505	7	0.003029876	1	0.840621999	4	0.063050551	2	0.575825927	1	0.719411593
GO:0071825	protein-lipid complex subunit organization	BP	37	1	0.605527491	1	0.531884988	2	0.067508	3	0.001114934	0	1	1	0.135757363	0	1	0	1	1	0.137100426	1	0.10429948	0	1	0	1	0	1	0	1	0	1	0	1	1	0.090277201	0	1	0	1	0	1	0	1	0	1	1	0.067396168
GO:0071827	plasma lipoprotein particle organization	BP	34	1	0.574601689	1	0.502148331	2	0.058141826	3	0.000869088	0	1	1	0.125465392	0	1	0	1	0	1	1	0.096258383	0	1	0	1	0	1	0	1	0	1	0	1	1	0.083266397	0	1	0	1	0	1	0	1	0	1	1	0.062101307
GO:0072521	purine-containing compound metabolic process	BP	469	32	2.92E-07	24	3.70E-05	17	3.44E-05	7	0.015520384	10	0.000302322	1	0.845316601	1	0.71350868	3	0.270110896	3	0.286109926	1	0.755617791	4	0.12358727	1	0.832505229	0	1	2	0.447741515	0	1	17	1.47E-12	2	0.337025868	0	1	0	1	2	0.365516241	3	0.08953222	2	0.393524108	0	1
GO:0072522	purine-containing compound biosynthetic process	BP	232	15	0.000729601	7	0.193697641	4	0.278316249	4	0.039964603	3	0.139535537	0	1	0	1	0	1	2	0.235391037	0	1	0	1	0	1	0	1	1	0.528674685	0	1	8	2.51E-06	2	0.118461048	0	1	0	1	0	1	3	0.015565428	0	1	0	1
GO:0080171	lytic vacuole organization	BP	54	5	0.010751823	2	0.299768765	0	1	2	0.035930404	0	1	0	1	0	1	0	1	0	1	0	1	0	1	0	1	1	0.161966007	0	1	0	1	0	1	1	0.129020213	1	0.136884705	2	0.010668124	0	1	0	1	0	1	0	1
GO:0090407	organophosphate biosynthetic process	BP	439	24	0.000286313	17	0.008787417	10	0.031490151	5	0.096512356	5	0.098861576	1	0.825507709	3	0.109436933	2	0.505938784	2	0.523075902	1	0.732343424	2	0.534276953	2	0.494294083	1	0.765010342	3	0.168364402	2	0.420950999	9	3.80E-05	4	0.025762484	0	1	1	0.722203973	4	0.03158889	3	0.076864237	1	0.722203973	0	1
GO:0097006	regulation of plasma lipoprotein particle levels	BP	55	4	0.047372204	1	0.676557706	4	0.003689114	3	0.003502102	0	1	1	0.195040169	0	1	0	1	0	1	1	0.151085746	0	1	0	1	1	0.164706862	0	1	0	1	0	1	1	0.13124797	0	1	0	1	0	1	0	1	0	1	1	0.098556972
GO:0097035	regulation of membrane lipid distribution	BP	25	1	0.466532716	2	0.090761045	0	1	0	1	0	1	0	1	0	1	0	1	0	1	0	1	0	1	0	1	0	1	0	1	0	1	0	1	1	0.061913581	0	1	0	1	0	1	0	1	0	1	0	1
GO:0099024	plasma membrane invagination	BP	66	3	0.224988946	2	0.388359758	0	1	4	0.000491304	0	1	0	1	0	1	0	1	0	1	1	0.178482392	0	1	0	1	0	1	0	1	0	1	0	1	1	0.155386404	0	1	1	0.17391351	0	1	0	1	0	1	0	1
GO:1900371	regulation of purine nucleotide biosynthetic process	BP	123	1	0.954858812	2	0.715759364	1	0.759963302	4	0.00486163	0	1	0	1	0	1	0	1	1	0.388035875	0	1	0	1	0	1	0	1	1	0.328259986	0	1	0	1	1	0.270284626	0	1	0	1	0	1	0	1	0	1	0	1
GO:1900373	positive regulation of purine nucleotide biosynthetic process	BP	88	1	0.890822256	1	0.835893292	1	0.639463712	3	0.012842294	0	1	0	1	0	1	0	1	0	1	0	1	0	1	0	1	0	1	1	0.247576135	0	1	0	1	1	0.201701033	0	1	0	1	0	1	0	1	0	1	0	1
GO:1900542	regulation of purine nucleotide metabolic process	BP	192	3	0.858349026	8	0.042752815	4	0.180855644	6	0.00070379	0	1	1	0.532139497	0	1	1	0.524501897	2	0.177485948	0	1	2	0.183243988	0	1	0	1	2	0.127303192	0	1	2	0.160398886	1	0.388952027	0	1	0	1	0	1	0	1	2	0.106289823	0	1
GO:1900544	positive regulation of purine nucleotide metabolic process	BP	115	2	0.782336901	1	0.905870599	2	0.382246686	5	0.000449398	0	1	1	0.365058392	0	1	1	0.358880386	1	0.368125227	0	1	2	0.079573994	0	1	0	1	2	0.053159291	0	1	0	1	1	0.255138363	0	1	0	1	0	1	0	1	0	1	0	1
GO:1901135	carbohydrate derivative metabolic process	BP	967	46	2.09E-05	39	4.02E-05	23	0.000857289	10	0.041956339	12	0.007809082	4	0.530791961	4	0.25066841	5	0.31573461	6	0.186883455	7	0.024483842	7	0.098176806	3	0.710856002	4	0.388298265	6	0.09137906	2	0.829307082	17	8.83E-08	5	0.100112318	4	0.268601123	4	0.305067879	5	0.122404286	4	0.174075001	7	0.021271578	1	0.844339738
GO:1901137	carbohydrate derivative biosynthetic process	BP	591	27	0.001880207	16	0.149994149	8	0.370836888	5	0.228745627	4	0.418058542	2	0.679029779	3	0.204163116	3	0.398277179	4	0.208676113	6	0.008205969	3	0.431351841	2	0.655776476	3	0.303689818	4	0.123268587	1	0.858573979	8	0.001625396	5	0.017350995	2	0.48007319	3	0.243248792	3	0.217036632	4	0.044311748	3	0.243248792	1	0.676209615
GO:1901293	nucleoside phosphate biosynthetic process	BP	277	17	0.000602	10	0.057247557	5	0.215347303	4	0.067786802	5	0.019531022	1	0.666405775	3	0.036736355	0	1	1	0.670286896	0	1	0	1	0	1	1	0.597740434	1	0.593008772	0	1	8	9.22E-06	2	0.157467248	0	1	0	1	0	1	3	0.024739078	0	1	0	1
GO:1901615	organic hydroxy compound metabolic process	BP	359	6	0.883431046	4	0.935226507	14	7.86E-05	4	0.137837128	9	0.000186845	1	0.759562285	0	1	2	0.403098948	3	0.171659776	2	0.288839588	2	0.429108606	1	0.744498748	3	0.112752408	3	0.109567995	1	0.693424419	0	1	3	0.063926575	1	0.62655027	3	0.085434388	3	0.074331856	2	0.194567643	1	0.648545102	2	0.146490874
GO:1902531	regulation of intracellular signal transduction	BP	1466	44	0.110268675	54	1.70E-05	29	0.003185294	19	0.000446116	10	0.299248503	15	0.000578448	6	0.188184368	3	0.926756088	14	0.001916062	5	0.442297858	3	0.941670545	7	0.314426825	8	0.104711717	2	0.954122967	7	0.201162586	3	0.916200556	14	1.48E-05	4	0.570284859	6	0.247756228	12	0.000526078	4	0.424494811	11	0.003034309	9	0.001425169
GO:1902578	single-organism localization	BP	2623	91	0.000605025	118	3.44E-17	66	5.83E-10	29	0.000194019	11	0.875665857	11	0.458583113	11	0.079946259	15	0.075949224	14	0.155482333	7	0.674254866	12	0.375571316	14	0.113387409	9	0.489581393	12	0.134028939	14	0.04331321	16	0.031893996	9	0.221934559	12	0.048648207	11	0.131036378	7	0.57979062	7	0.380832156	19	0.000112429	7	0.219328305
GO:1902580	single-organism cellular localization	BP	945	47	5.40E-06	53	2.50E-11	27	1.43E-05	10	0.036809885	0	1	5	0.314652339	7	0.011931133	5	0.299089786	7	0.082266066	3	0.536358906	6	0.185692928	7	0.065543909	7	0.034474978	6	0.083995638	4	0.371884651	5	0.275997988	6	0.033032046	8	0.00398062	3	0.517004235	5	0.114001588	0	1	10	0.000364348	3	0.262469565
GO:1902582	single-organism intracellular transport	BP	590	34	5.56E-06	34	5.77E-08	20	1.84E-05	6	0.108998734	0	1	2	0.678124696	5	0.019572453	4	0.19259754	3	0.417130853	2	0.526071988	3	0.43027422	3	0.383872737	4	0.126988414	3	0.296033908	1	0.858099211	5	0.069351016	6	0.003877436	6	0.005311613	0	1	2	0.479183049	0	1	8	0.000292423	3	0.099297716
GO:1902652	secondary alcohol metabolic process	BP	119	3	0.569278696	0	1	9	9.94E-06	1	0.483465772	3	0.028899857	0	1	0	1	1	0.368741725	1	0.378159397	1	0.298738387	0	1	0	1	1	0.322888448	2	0.056476419	0	1	0	1	2	0.037168081	1	0.277359862	2	0.04644787	1	0.277359862	0	1	1	0.291682829	1	0.201322035
GO:0001894	tissue homeostasis	BP	205	2	0.964489456	5	0.402726192	6	0.031709933	6	0.000988805	0	1	1	0.555692277	0	1	1	0.547941661	1	0.55951785	0	1	0	1	1	0.540056512	0	1	1	0.485359489	1	0.489787479	0	1	0	1	0	1	1	0.448530956	0	1	0	1	0	1	0	1
GO:0001895	retina homeostasis	BP	50	2	0.353090269	0	1	1	0.439638704	0	1	0	1	0	1	0	1	1	0.175529612	0	1	0	1	0	1	0	1	0	1	0	1	0	1	0	1	0	1	0	1	0	1	0	1	0	1	0	1	0	1
GO:0003008	system process	BP	2586	36	0.999981588	36	0.995638665	32	0.35819382	11	0.857627747	5	0.999161259	3	0.998399213	2	0.99368034	4	0.992153922	10	0.585566903	3	0.986485177	6	0.958429905	15	0.05892524	7	0.75278959	4	0.972893217	4	0.974981032	4	0.989885817	3	0.967431984	4	0.931436594	4	0.949303448	1	0.99942031	1	0.997950635	9	0.328609073	5	0.545248127
GO:0006649	phospholipid transfer to membrane	BP	2	0	1	0	1	0	1	0	1	0	1	0	1	0	1	0	1	0	1	0	1	0	1	0	1	0	1	0	1	0	1	0	1	0	1	0	1	0	1	0	1	0	1	0	1	0	1
GO:0007600	sensory perception	BP	1641	9	1	2	1	5	0.999974754	6	0.89704205	2	0.999175889	0	1	0	1	2	0.988901072	1	0.998852847	1	0.9936379	1	0.999005538	3	0.951501846	2	0.973863452	0	1	1	0.996139115	0	1	1	0.987017373	0	1	1	0.992662237	0	1	0	1	1	0.992662237	0	1
GO:0007601	visual perception	BP	137	4	0.442705221	0	1	2	0.468952883	2	0.175187331	0	1	0	1	0	1	1	0.411293095	0	1	1	0.335491425	0	1	1	0.404460192	2	0.07387861	0	1	1	0.361777757	0	1	0	1	0	1	1	0.327785575	0	1	0	1	0	1	0	1
GO:0045494	photoreceptor cell maintenance	BP	40	2	0.261359372	0	1	0	1	0	1	0	1	0	1	0	1	0	1	0	1	0	1	0	1	0	1	0	1	0	1	0	1	0	1	0	1	0	1	0	1	0	1	0	1	0	1	0	1
GO:0048871	multicellular organismal homeostasis	BP	326	5	0.909574369	8	0.343067545	10	0.004706495	6	0.009599734	2	0.543608231	3	0.137303791	0	1	1	0.717986556	2	0.372554406	0	1	0	1	1	0.710103352	0	1	1	0.65322682	1	0.657971555	0	1	1	0.567741511	0	1	1	0.612829195	0	1	1	0.52401739	0	1	0	1
GO:0050877	neurological system process	BP	2005	17	0.999999994	10	0.999999999	12	0.996972181	6	0.969809983	2	0.999888513	0	1	1	0.996021461	2	0.997059378	4	0.963008207	3	0.943902467	3	0.990132172	4	0.95023876	4	0.901588742	0	1	2	0.991304152	1	0.999595238	2	0.968695598	3	0.918234994	3	0.936317803	0	1	0	1	4	0.841140387	2	0.900874354
GO:0050953	sensory perception of light stimulus	BP	141	4	0.464592573	0	1	2	0.483939956	2	0.183091088	0	1	0	1	0	1	1	0.420356586	0	1	1	0.343397183	0	1	1	0.413430693	2	0.07763238	0	1	1	0.370115703	0	1	0	1	0	1	1	0.335558712	0	1	0	1	0	1	0	1
GO:0060249	anatomical structure homeostasis	BP	324	6	0.817515079	13	0.015683361	9	0.01313761	6	0.009331241	1	0.838003578	2	0.364840036	0	1	2	0.355067696	1	0.727218736	1	0.62106973	1	0.734592861	3	0.123356418	0	1	2	0.280441469	3	0.08957304	0	1	0	1	3	0.058295863	2	0.240238301	1	0.588639228	0	1	1	0.61055318	0	1
GO:0006351	transcription, DNA-templated	BP	3135	91	0.060758512	59	0.753678366	55	0.000854208	18	0.46811515	9	0.993562062	23	0.002011841	18	0.000916812	26	9.21E-05	15	0.259758552	19	0.001584681	12	0.631369735	21	0.00557894	20	0.002120576	23	9.11E-05	20	0.002120576	11	0.631039889	18	0.000601499	19	0.000489126	19	0.00109458	12	0.137872384	12	0.044327439	9	0.560831728	12	0.011247327
GO:0006355	regulation of transcription, DNA-templated	BP	3061	84	0.172883282	57	0.777378785	54	0.000844982	16	0.632395281	9	0.991562055	22	0.003326799	17	0.001916098	26	6.15E-05	15	0.230635028	18	0.003037416	12	0.596832773	20	0.009067474	19	0.003831421	23	6.28E-05	19	0.003831421	7	0.948478354	18	0.000449734	19	0.000360748	19	0.000817557	11	0.204467632	12	0.037849455	9	0.530435535	12	0.009356414
GO:0006357	regulation of transcription from RNA polymerase II promoter	BP	1730	45	0.392036225	34	0.603007442	37	0.000197521	10	0.487999847	5	0.967919148	12	0.038456908	10	0.01450984	18	9.19E-05	8	0.381932665	12	0.004696888	6	0.712064351	11	0.059961196	11	0.024394575	17	2.86E-05	12	0.01001322	2	0.990180318	10	0.011661139	12	0.002204528	9	0.0601246	6	0.330186993	5	0.352436669	3	0.884500875	8	0.014406846
GO:0006366	transcription from RNA polymerase II promoter	BP	1793	50	0.21176313	35	0.620237241	37	0.000394258	11	0.404024797	5	0.974818633	12	0.04830703	10	0.018230018	18	0.000144372	8	0.420754887	13	0.002185421	7	0.598065241	12	0.036320366	12	0.013052868	17	4.50E-05	12	0.013052868	5	0.806671242	10	0.014719173	13	0.000939264	10	0.032425172	6	0.361242366	5	0.381341397	3	0.898874141	8	0.01755602
GO:0010467	gene expression	BP	4799	191	1.25E-12	121	0.004802492	84	2.27E-05	27	0.491519889	22	0.872137947	30	0.004497853	22	0.004255275	30	0.003151765	29	0.010141656	27	0.000361828	54	1.06E-14	33	0.000191698	31	5.20E-05	33	4.51E-06	26	0.004123822	24	0.07128843	28	4.73E-06	29	6.47E-06	28	7.63E-05	20	0.026975921	15	0.109309488	15	0.411645839	23	3.43E-06
GO:0010468	regulation of gene expression	BP	3834	110	0.0535515	81	0.363045519	67	0.000222131	22	0.458424438	11	0.99717705	26	0.002952551	19	0.003665976	28	0.000407337	20	0.11826004	20	0.00682162	20	0.138117253	28	0.000272269	21	0.009807939	25	0.000273458	19	0.03722135	8	0.981457997	22	0.000112929	25	1.10E-05	24	0.000108789	15	0.088152393	12	0.146313558	12	0.429204354	15	0.003283924
GO:0010556	regulation of macromolecule biosynthetic process	BP	3564	105	0.032325803	77	0.291427934	63	0.000264753	17	0.778878689	11	0.99253837	26	0.001022863	20	0.000577636	28	0.000116825	20	0.066467803	19	0.006774267	19	0.126065462	24	0.002670821	19	0.018803313	27	9.15E-06	20	0.009186211	8	0.964827973	20	0.000359917	22	0.000110109	22	0.000292702	15	0.052669107	12	0.0977273	12	0.329020269	14	0.004553195
GO:0016070	RNA metabolic process	BP	3900	125	0.001222766	75	0.714319668	66	0.000616621	19	0.759396784	12	0.994838431	26	0.003744277	20	0.001820285	31	3.35E-05	25	0.008741635	26	2.79E-05	30	0.000255982	29	0.000146144	28	2.14E-05	29	5.18E-06	26	0.000170839	15	0.48952855	23	4.67E-05	26	4.33E-06	23	0.000396273	14	0.164335406	15	0.023171433	11	0.583969961	19	3.39E-05
GO:0032377	regulation of intracellular lipid transport	BP	3	1	0.072597634	0	1	1	0.034120346	0	1	0	1	0	1	0	1	0	1	0	1	0	1	0	1	0	1	0	1	0	1	0	1	0	1	0	1	0	1	0	1	0	1	0	1	0	1	0	1
GO:0032380	regulation of intracellular sterol transport	BP	3	1	0.072597634	0	1	1	0.034120346	0	1	0	1	0	1	0	1	0	1	0	1	0	1	0	1	0	1	0	1	0	1	0	1	0	1	0	1	0	1	0	1	0	1	0	1	0	1	0	1
GO:0032383	regulation of intracellular cholesterol transport	BP	3	1	0.072597634	0	1	1	0.034120346	0	1	0	1	0	1	0	1	0	1	0	1	0	1	0	1	0	1	0	1	0	1	0	1	0	1	0	1	0	1	0	1	0	1	0	1	0	1	0	1
GO:0032386	regulation of intracellular transport	BP	446	16	0.091379458	23	4.75E-05	13	0.002109957	7	0.012070722	0	1	2	0.525913612	4	0.030053249	3	0.246291469	4	0.102119747	5	0.010511674	2	0.542842982	2	0.50269261	4	0.058118073	2	0.422413329	0	1	4	0.08518608	5	0.005584048	2	0.342814078	4	0.040030819	2	0.342814078	0	1	4	0.040030819	5	0.001461724
GO:0032774	RNA biosynthetic process	BP	3165	92	0.057905718	59	0.778666333	55	0.001067537	18	0.485218727	9	0.994239399	23	0.002279485	18	0.001025803	26	0.000107927	15	0.271963956	19	0.001773527	12	0.644963938	21	0.006223359	20	0.002376883	23	0.000105506	20	0.002376883	11	0.644064801	18	0.000674728	19	0.00055163	19	0.001228143	12	0.144931008	12	0.047166681	10	0.431647009	12	0.01209476
GO:0051252	regulation of RNA metabolic process	BP	3196	89	0.130874196	60	0.762151937	55	0.00133666	16	0.701591154	9	0.994869111	22	0.005609417	17	0.003047086	27	4.63E-05	15	0.284796438	18	0.004838656	15	0.313530358	23	0.001401983	19	0.006148166	23	0.000122525	19	0.006148166	7	0.962294549	18	0.000758436	20	0.000213252	19	0.001380722	11	0.246569294	12	0.050233597	10	0.44431803	14	0.001624503
GO:0060341	regulation of cellular localization	BP	805	32	0.00633129	42	2.63E-08	22	0.000172206	10	0.013943264	1	0.989633264	6	0.097598527	7	0.005152083	6	0.090247181	6	0.101390053	7	0.009841994	5	0.228772923	5	0.186790424	5	0.122666488	6	0.045259549	2	0.74353604	7	0.030546743	6	0.016535144	4	0.17550711	8	0.002179838	4	0.17550711	2	0.54707999	5	0.082828627	6	0.003806556
GO:0090304	nucleic acid metabolic process	BP	4356	142	0.000242982	98	0.139745542	70	0.001682473	19	0.898392284	12	0.999044308	30	0.000959006	27	5.13E-06	35	6.01E-06	28	0.005016126	30	2.23E-06	31	0.00077612	30	0.000425215	31	7.08E-06	31	5.16E-06	27	0.000411663	15	0.673508924	24	9.00E-05	28	3.05E-06	24	0.000778405	16	0.121734451	15	0.055370242	12	0.619920505	20	4.48E-05
GO:0097659	nucleic acid-templated transcription	BP	3151	92	0.053014283	59	0.767206474	55	0.000962695	18	0.477243284	9	0.993932022	23	0.002151003	18	0.000973621	26	0.000100238	15	0.266241143	19	0.001683126	12	0.638650748	21	0.005915314	20	0.00225416	23	9.85E-05	20	0.00225416	11	0.638015012	18	0.000639641	19	0.000521641	19	0.001164157	12	0.141612188	12	0.045826093	10	0.425923677	12	0.011693257
GO:1903506	regulation of nucleic acid-templated transcription	BP	3077	85	0.155375726	57	0.790256235	54	0.000953694	16	0.640972396	9	0.99203789	22	0.00354729	17	0.002027911	26	6.72E-05	15	0.236806943	18	0.003215656	12	0.604414832	20	0.009586306	19	0.004060179	23	6.81E-05	19	0.004060179	7	0.950319371	18	0.00047935	19	0.000385663	19	0.000871637	11	0.209275748	12	0.039188042	10	0.395717409	12	0.009742139
GO:2000112	regulation of cellular macromolecule biosynthetic process	BP	3458	102	0.033798952	76	0.240863034	61	0.000359966	17	0.734570334	10	0.995281425	25	0.001499871	20	0.000387485	28	6.84E-05	17	0.206631774	18	0.010884056	18	0.157604773	24	0.001773632	19	0.01395393	26	1.66E-05	20	0.006597872	8	0.955316581	20	0.000239203	22	6.96E-05	21	0.000530322	15	0.042026726	12	0.081871978	11	0.414250953	14	0.003443126
GO:2001141	regulation of RNA biosynthetic process	BP	3084	85	0.160660784	57	0.795737946	54	0.001005059	16	0.644695077	9	0.992238146	22	0.003647582	17	0.002078546	26	6.99E-05	15	0.239529485	18	0.003296365	12	0.607712791	20	0.009820798	19	0.004163809	23	7.06E-05	19	0.004163809	7	0.951106559	18	0.000492835	19	0.000397031	19	0.000896258	11	0.211395378	12	0.039784305	10	0.398568726	12	0.009914813
GO:0006873	cellular ion homeostasis	BP	569	12	0.755937159	27	4.54E-05	13	0.015119673	7	0.038771059	4	0.390432317	2	0.658642687	1	0.781248793	2	0.647058737	4	0.190742367	1	0.819694762	3	0.407493096	3	0.362320095	1	0.847757609	0	1	2	0.557229089	6	0.019548758	0	1	1	0.791566461	4	0.082147713	1	0.791566461	1	0.728136275	3	0.226392655	0	1
GO:0006875	cellular metal ion homeostasis	BP	489	10	0.774948991	23	0.000186477	12	0.011548067	6	0.054349607	3	0.513771333	1	0.857269089	1	0.728531547	2	0.564239019	4	0.13052004	1	0.770013393	3	0.319025905	3	0.279886506	0	1	0	1	2	0.475977957	6	0.009906204	0	1	1	0.739554144	3	0.1675969	1	0.739554144	1	0.672878484	3	0.1675969	0	1
GO:0006879	cellular iron ion homeostasis	BP	46	2	0.316698137	3	0.066396506	2	0.098189204	1	0.225061373	0	1	1	0.165919698	0	1	1	0.162687581	0	1	0	1	1	0.170745002	0	1	0	1	0	1	0	1	0	1	0	1	0	1	0	1	0	1	0	1	2	0.007831128	0	1
GO:0019725	cellular homeostasis	BP	802	29	0.02845719	38	1.34E-06	25	7.01E-06	10	0.013615718	6	0.288801837	3	0.615054665	3	0.354624312	4	0.372545304	5	0.21435485	2	0.693292678	5	0.226547104	3	0.58550754	1	0.930495271	1	0.928074197	4	0.266106139	8	0.010056035	1	0.875627553	2	0.646099778	8	0.002129914	1	0.891537518	2	0.545038292	5	0.081819638	0	1
GO:0030003	cellular cation homeostasis	BP	554	12	0.723703461	27	2.87E-05	13	0.012366446	7	0.034336799	4	0.37149894	2	0.644166116	1	0.772198476	2	0.632519049	4	0.178818278	1	0.811264488	3	0.391065669	3	0.346862506	1	0.839918653	0	1	2	0.542675822	6	0.017385549	0	1	1	0.782663096	4	0.076150583	1	0.782663096	1	0.71852531	3	0.215042397	0	1
GO:0046916	cellular transition metal ion homeostasis	BP	83	3	0.339523743	7	0.001492411	3	0.070809542	1	0.368978385	0	1	1	0.279355557	0	1	1	0.274305037	0	1	1	0.219117108	1	0.286866293	0	1	0	1	0	1	0	1	2	0.038399849	0	1	1	0.202601256	0	1	1	0.202601256	0	1	2	0.024047671	0	1
GO:0050801	ion homeostasis	BP	687	19	0.346561282	32	1.31E-05	17	0.002678151	7	0.086740291	5	0.335910808	2	0.756727784	1	0.841126277	3	0.495238599	5	0.13843836	1	0.87426821	3	0.530779815	4	0.259589364	1	0.897550321	1	0.894508576	2	0.660294238	6	0.043183341	2	0.526719128	1	0.850151095	4	0.136892206	1	0.850151095	1	0.793310427	5	0.048283447	0	1
GO:0055065	metal ion homeostasis	BP	559	15	0.415189205	25	0.00021533	14	0.005591193	6	0.089951894	3	0.604572438	1	0.892342978	1	0.775255454	3	0.364803393	4	0.182764012	1	0.814116882	3	0.396554117	3	0.352019169	0	1	1	0.838792717	2	0.547562754	6	0.018087255	2	0.41920516	1	0.785671718	3	0.218811786	1	0.785671718	1	0.721765445	3	0.218811786	0	1
GO:0055072	iron ion homeostasis	BP	80	5	0.048738399	5	0.02338499	4	0.013695604	1	0.358371399	0	1	1	0.270756944	0	1	1	0.265831824	0	1	0	1	1	0.278083511	0	1	0	1	1	0.227831439	0	1	0	1	0	1	0	1	0	1	0	1	0	1	2	0.022454083	0	1
GO:0055076	transition metal ion homeostasis	BP	118	6	0.073785755	9	0.000686403	5	0.011861681	1	0.480583156	0	1	1	0.372556054	0	1	1	0.366290547	0	1	1	0.296638801	1	0.381839325	0	1	0	1	1	0.317279414	0	1	2	0.071712675	0	1	1	0.275379609	0	1	1	0.275379609	0	1	2	0.045750655	0	1
GO:0055080	cation homeostasis	BP	633	18	0.310127786	30	1.77E-05	16	0.00288155	7	0.061843475	5	0.277230412	2	0.715222753	1	0.816048531	3	0.441482602	4	0.244166649	1	0.851682856	3	0.475910207	3	0.427465351	1	0.877159285	1	0.873806629	2	0.615652045	6	0.030843792	2	0.482927782	1	0.825687606	4	0.110247625	1	0.825687606	1	0.765649359	3	0.275966356	0	1
GO:0055082	cellular chemical homeostasis	BP	702	15	0.758112597	32	2.01E-05	20	0.000198589	9	0.016055014	4	0.551158553	3	0.52420248	3	0.282171881	3	0.509730507	5	0.147564877	1	0.879915785	3	0.545461431	3	0.495030561	1	0.902595213	0	1	3	0.402765521	6	0.047093395	1	0.838078661	2	0.572971869	7	0.004077477	1	0.856324256	2	0.473547982	3	0.330566078	0	1
GO:0055085	transmembrane transport	BP	941	33	0.029796241	39	2.21E-05	15	0.127887556	4	0.767959043	5	0.604587826	2	0.889220147	2	0.715160824	6	0.154624365	3	0.727623253	1	0.942493839	5	0.334948895	6	0.143767146	1	0.956626091	1	0.954842615	5	0.19320812	12	0.000188519	3	0.432879233	4	0.252970658	0	1	4	0.252970658	3	0.35802266	5	0.135331919	0	1
GO:0098771	inorganic ion homeostasis	BP	649	18	0.347801242	30	2.82E-05	16	0.003668885	7	0.068696662	5	0.29442166	2	0.728095541	1	0.823859558	3	0.457647878	4	0.25804415	1	0.858762311	3	0.492477473	3	0.443432746	1	0.883586351	1	0.880326548	2	0.629321703	6	0.034221693	2	0.496154349	1	0.833319413	4	0.117876825	1	0.833319413	1	0.774203543	3	0.288564686	0	1
GO:0006694	steroid biosynthetic process	BP	137	2	0.85719273	2	0.769470638	3	0.209540841	3	0.040439383	2	0.177232868	0	1	0	1	0	1	1	0.421396791	2	0.062716488	0	1	1	0.404460192	0	1	2	0.072247022	0	1	1	0.401014276	1	0.296064986	0	1	2	0.059642991	1	0.312106762	1	0.267093305	2	0.059642991	1	0.228098578
GO:0006695	cholesterol biosynthetic process	BP	42	2	0.27985529	0	1	3	0.01242315	1	0.207672491	0	1	0	1	0	1	0	1	1	0.15413977	0	1	0	1	0	1	0	1	2	0.008113473	0	1	0	1	1	0.101844859	0	1	1	0.114426428	1	0.108157302	0	1	1	0.114426428	1	0.076156057
GO:0008610	lipid biosynthetic process	BP	499	13	0.468319833	14	0.140261995	21	3.82E-07	7	0.021007831	8	0.006900361	4	0.133824124	0	1	3	0.301551539	3	0.318703737	6	0.003659259	2	0.604153374	5	0.040300316	3	0.22278248	3	0.217306006	6	0.005811288	3	0.284447209	3	0.134838546	0	1	2	0.42384065	4	0.046891098	1	0.680346529	4	0.056181183	2	0.241690725
GO:0010742	macrophage derived foam cell differentiation	BP	23	1	0.439016856	0	1	1	0.233766506	1	0.119639819	0	1	0	1	0	1	0	1	0	1	0	1	0	1	0	1	0	1	0	1	0	1	0	1	0	1	0	1	0	1	0	1	0	1	0	1	0	1
GO:0010743	regulation of macrophage derived foam cell differentiation	BP	19	1	0.379662124	0	1	1	0.197434874	1	0.099904669	0	1	0	1	0	1	0	1	0	1	0	1	0	1	0	1	0	1	0	1	0	1	0	1	0	1	0	1	0	1	0	1	0	1	0	1	0	1
GO:0010745	negative regulation of macrophage derived foam cell differentiation	BP	9	0	1	0	1	0	1	0	1	0	1	0	1	0	1	0	1	0	1	0	1	0	1	0	1	0	1	0	1	0	1	0	1	0	1	0	1	0	1	0	1	0	1	0	1	0	1
GO:0010872	regulation of cholesterol esterification	BP	11	0	1	0	1	0	1	1	0.059107741	0	1	0	1	0	1	0	1	0	1	0	1	0	1	0	1	0	1	0	1	0	1	0	1	0	1	0	1	0	1	0	1	0	1	0	1	1	0.020519115
GO:0010883	regulation of lipid storage	BP	38	1	0.615328974	1	0.541397926	3	0.009440853	0	1	2	0.01895372	1	0.139161319	0	1	1	0.136407043	0	1	0	1	0	1	0	1	0	1	0	1	1	0.116885416	1	0.132259534	0	1	0	1	0	1	0	1	0	1	0	1	0	1
GO:0010888	negative regulation of lipid storage	BP	15	0	1	0	1	0	1	0	1	1	0.080311248	1	0.057408285	0	1	0	1	0	1	0	1	0	1	0	1	0	1	0	1	1	0.047859104	0	1	0	1	0	1	0	1	0	1	0	1	0	1	0	1
GO:0010893	positive regulation of steroid biosynthetic process	BP	25	1	0.466532716	0	1	1	0.251313013	2	0.008355347	0	1	0	1	0	1	0	1	0	1	0	1	0	1	0	1	0	1	0	1	0	1	0	1	0	1	0	1	1	0.0697551	0	1	0	1	0	1	0	1
GO:0016126	sterol biosynthetic process	BP	48	2	0.334967501	1	0.626535175	3	0.017800165	1	0.233613248	0	1	0	1	0	1	0	1	1	0.174147996	0	1	0	1	0	1	0	1	2	0.010498086	0	1	0	1	1	0.11553519	0	1	1	0.129682496	1	0.122636764	0	1	1	0.129682496	1	0.086561767
GO:0019216	regulation of lipid metabolic process	BP	293	7	0.592931797	11	0.037779411	11	0.000624547	5	0.023496521	5	0.024178428	3	0.108866011	0	1	1	0.679179084	3	0.111452489	3	0.056681256	0	1	3	0.098762021	3	0.070971067	1	0.613727177	1	0.618477363	2	0.297911704	1	0.529190968	1	0.551912767	1	0.573541547	1	0.551912767	1	0.486630647	2	0.207314781	3	0.017705891
GO:0019218	regulation of steroid metabolic process	BP	91	2	0.66353549	2	0.553824419	4	0.021001376	3	0.014048987	2	0.09141872	0	1	0	1	0	1	0	1	1	0.237547234	0	1	1	0.291021881	0	1	0	1	0	1	0	1	0	1	0	1	1	0.231691392	0	1	1	0.186331582	0	1	1	0.157854792
GO:0019915	lipid storage	BP	63	1	0.794998516	2	0.366599635	4	0.005998984	1	0.294835943	3	0.005242733	1	0.220079199	0	1	1	0.215935589	0	1	0	1	0	1	0	1	0	1	0	1	1	0.186317474	1	0.209679522	0	1	0	1	0	1	0	1	0	1	0	1	1	0.112077239
GO:0030258	lipid modification	BP	180	6	0.289671665	2	0.882851848	13	1.81E-07	2	0.262015422	13	2.63E-11	3	0.034188913	1	0.379254294	1	0.501800143	3	0.035114148	1	0.415778203	0	1	2	0.14746751	2	0.117024074	1	0.44176128	1	0.445978646	1	0.49032965	0	1	0	1	0	1	1	0.388592779	0	1	1	0.406852669	3	0.004724448
GO:0034367	macromolecular complex remodeling	BP	20	0	1	0	1	1	0.206675596	3	0.000175186	0	1	0	1	0	1	0	1	0	1	0	1	0	1	0	1	0	1	0	1	0	1	0	1	0	1	0	1	0	1	0	1	0	1	0	1	1	0.037000768
GO:0034368	protein-lipid complex remodeling	BP	20	0	1	0	1	1	0.206675596	3	0.000175186	0	1	0	1	0	1	0	1	0	1	0	1	0	1	0	1	0	1	0	1	0	1	0	1	0	1	0	1	0	1	0	1	0	1	0	1	1	0.037000768
GO:0034369	plasma lipoprotein particle remodeling	BP	20	0	1	0	1	1	0.206675596	3	0.000175186	0	1	0	1	0	1	0	1	0	1	0	1	0	1	0	1	0	1	0	1	0	1	0	1	0	1	0	1	0	1	0	1	0	1	0	1	1	0.037000768
GO:0034374	low-density lipoprotein particle remodeling	BP	9	0	1	0	1	0	1	2	0.001062262	0	1	0	1	0	1	0	1	0	1	0	1	0	1	0	1	0	1	0	1	0	1	0	1	0	1	0	1	0	1	0	1	0	1	0	1	0	1
GO:0034375	high-density lipoprotein particle remodeling	BP	11	0	1	0	1	0	1	2	0.00161119	0	1	0	1	0	1	0	1	0	1	0	1	0	1	0	1	0	1	0	1	0	1	0	1	0	1	0	1	0	1	0	1	0	1	0	1	1	0.020519115
GO:0034433	steroid esterification	BP	14	0	1	0	1	0	1	1	0.074617285	0	1	0	1	0	1	0	1	0	1	0	1	0	1	0	1	0	1	0	1	0	1	0	1	0	1	0	1	0	1	0	1	0	1	0	1	1	0.026043413
GO:0034434	sterol esterification	BP	14	0	1	0	1	0	1	1	0.074617285	0	1	0	1	0	1	0	1	0	1	0	1	0	1	0	1	0	1	0	1	0	1	0	1	0	1	0	1	0	1	0	1	0	1	0	1	1	0.026043413
GO:0034435	cholesterol esterification	BP	14	0	1	0	1	0	1	1	0.074617285	0	1	0	1	0	1	0	1	0	1	0	1	0	1	0	1	0	1	0	1	0	1	0	1	0	1	0	1	0	1	0	1	0	1	0	1	1	0.026043413
GO:0034436	glycoprotein transport	BP	3	1	0.072597634	0	1	1	0.034120346	0	1	0	1	0	1	0	1	0	1	0	1	0	1	0	1	0	1	0	1	0	1	0	1	0	1	0	1	0	1	0	1	0	1	0	1	0	1	0	1
GO:0042982	amyloid precursor protein metabolic process	BP	30	1	0.529570411	4	0.003019703	1	0.293447467	1	0.153148439	0	1	0	1	0	1	0	1	0	1	0	1	0	1	0	1	0	1	0	1	0	1	0	1	0	1	0	1	1	0.083119353	0	1	0	1	0	1	0	1
GO:0042987	amyloid precursor protein catabolic process	BP	20	0	1	4	0.000626533	1	0.206675596	1	0.104879237	0	1	0	1	0	1	0	1	0	1	0	1	0	1	0	1	0	1	0	1	0	1	0	1	0	1	0	1	1	0.056198917	0	1	0	1	0	1	0	1
GO:0044255	cellular lipid metabolic process	BP	863	23	0.392139041	22	0.162504145	32	6.26E-09	10	0.021509385	29	4.28E-15	7	0.053647385	2	0.669102295	2	0.849612246	8	0.021579639	6	0.04297246	2	0.869668058	5	0.225431571	7	0.022484722	4	0.30259484	9	0.001964186	3	0.627959932	4	0.177961915	1	0.908686294	2	0.716971722	5	0.085339231	1	0.863022869	3	0.456413831	5	0.02248231
GO:0044283	small molecule biosynthetic process	BP	422	15	0.105502454	8	0.62627891	17	8.94E-06	5	0.085009542	17	2.16E-10	3	0.231143731	0	1	0	1	2	0.501945536	3	0.130551752	1	0.822948058	1	0.799338125	4	0.049294017	3	0.155159728	5	0.012340294	0	1	2	0.292788739	1	0.686316927	3	0.122681606	2	0.318877601	2	0.246896395	3	0.122681606	2	0.188469964
GO:0045540	regulation of cholesterol biosynthetic process	BP	16	1	0.331067491	0	1	2	0.014229361	1	0.084815752	0	1	0	1	0	1	0	1	0	1	0	1	0	1	0	1	0	1	0	1	0	1	0	1	0	1	0	1	1	0.045213957	0	1	0	1	0	1	0	1
GO:0045542	positive regulation of cholesterol biosynthetic process	BP	7	1	0.161275507	0	1	1	0.07781636	0	1	0	1	0	1	0	1	0	1	0	1	0	1	0	1	0	1	0	1	0	1	0	1	0	1	0	1	0	1	1	0.020035011	0	1	0	1	0	1	0	1
GO:0045834	positive regulation of lipid metabolic process	BP	138	5	0.258511084	4	0.307466791	3	0.212520707	4	0.007271181	1	0.538013185	3	0.017229205	0	1	1	0.413572024	0	1	1	0.337476619	0	1	2	0.095489148	1	0.363872402	0	1	1	0.363872402	1	0.403257385	0	1	1	0.31398815	1	0.32973722	0	1	0	1	1	0.32973722	2	0.027864114
GO:0045940	positive regulation of steroid metabolic process	BP	33	1	0.563764331	0	1	1	0.31758523	3	0.000795601	0	1	0	1	0	1	0	1	0	1	0	1	0	1	0	1	0	1	0	1	0	1	0	1	0	1	0	1	1	0.091046893	0	1	0	1	0	1	1	0.06032983
GO:0046165	alcohol biosynthetic process	BP	93	3	0.407033399	1	0.851938104	4	0.022542233	1	0.403093876	1	0.405429169	0	1	0	1	0	1	1	0.310005281	0	1	0	1	0	1	1	0.262552394	2	0.036288748	1	0.262552394	0	1	1	0.211873501	0	1	2	0.029680588	2	0.026579035	0	1	1	0.236137687	2	0.013299861
GO:0046889	positive regulation of lipid biosynthetic process	BP	77	2	0.572803461	0	1	3	0.059212427	3	0.008943432	0	1	3	0.003490969	0	1	1	0.257260766	0	1	1	0.205006933	0	1	1	0.25243393	0	1	0	1	0	1	1	0.250008914	0	1	0	1	1	0.199845089	0	1	0	1	1	0.199845089	1	0.135262157
GO:0046890	regulation of lipid biosynthetic process	BP	144	4	0.480805943	2	0.792859932	9	4.55E-05	3	0.045740633	2	0.191228123	3	0.019267884	0	1	1	0.427063499	0	1	2	0.068413336	0	1	2	0.102542961	0	1	0	1	0	1	1	0.416542672	0	1	0	1	1	0.341330369	1	0.325170546	1	0.278672534	2	0.065084475	1	0.23827288
GO:0050810	regulation of steroid biosynthetic process	BP	66	2	0.489877698	1	0.742000351	2	0.176038799	3	0.005845578	0	1	0	1	0	1	0	1	0	1	1	0.178482392	0	1	1	0.220664127	0	1	0	1	0	1	0	1	0	1	0	1	1	0.17391351	0	1	1	0.138839912	0	1	0	1
GO:0051235	maintenance of location	BP	277	6	0.687198039	11	0.026688234	11	0.000391051	5	0.018970386	4	0.069283105	1	0.666405775	2	0.165632085	1	0.658506446	1	0.670286896	2	0.198938399	1	0.677914678	3	0.086948118	1	0.597740434	1	0.593008772	3	0.062142859	4	0.019993315	1	0.509301662	1	0.531712739	0	1	1	0.531712739	1	0.467480802	1	0.553103788	3	0.0152653
GO:0055094	response to lipoprotein particle	BP	14	1	0.296577929	2	0.03182114	0	1	1	0.074617285	0	1	0	1	0	1	0	1	0	1	0	1	0	1	0	1	2	0.000932599	0	1	0	1	0	1	0	1	0	1	0	1	0	1	0	1	0	1	0	1
GO:0055099	response to high density lipoprotein particle	BP	2	0	1	0	1	0	1	0	1	0	1	0	1	0	1	0	1	0	1	0	1	0	1	0	1	0	1	0	1	0	1	0	1	0	1	0	1	0	1	0	1	0	1	0	1	0	1
GO:0090077	foam cell differentiation	BP	24	1	0.452947468	0	1	1	0.242590385	1	0.124506131	0	1	0	1	0	1	0	1	0	1	0	1	0	1	0	1	0	1	0	1	0	1	0	1	0	1	0	1	0	1	0	1	0	1	0	1	0	1
GO:0090181	regulation of cholesterol metabolic process	BP	24	1	0.452947468	0	1	4	0.000151913	1	0.124506131	2	0.007827633	0	1	0	1	0	1	0	1	0	1	0	1	0	1	0	1	0	1	0	1	0	1	0	1	0	1	1	0.067059305	0	1	0	1	0	1	0	1
GO:0090205	positive regulation of cholesterol metabolic process	BP	7	1	0.161275507	0	1	1	0.07781636	0	1	0	1	0	1	0	1	0	1	0	1	0	1	0	1	0	1	0	1	0	1	0	1	0	1	0	1	0	1	1	0.020035011	0	1	0	1	0	1	0	1
GO:1901264	carbohydrate derivative transport	BP	39	1	0.62488732	2	0.187237598	1	0.363423484	0	1	0	1	0	1	0	1	0	1	0	1	1	0.109620981	0	1	0	1	0	1	0	1	0	1	0	1	2	0.004467149	0	1	0	1	0	1	0	1	0	1	0	1
GO:1901617	organic hydroxy compound biosynthetic process	BP	159	3	0.758304055	2	0.836034273	5	0.03708544	3	0.05819143	1	0.589395394	0	1	0	1	0	1	2	0.131856015	0	1	1	0.477273188	0	1	1	0.406325134	3	0.014753961	1	0.406325134	0	1	1	0.334777745	0	1	2	0.077273698	2	0.069683039	2	0.050237766	1	0.369455712	2	0.036120266
GO:1902653	secondary alcohol biosynthetic process	BP	43	2	0.289092378	0	1	3	0.013243398	1	0.212055679	0	1	0	1	0	1	0	1	1	0.157507471	0	1	0	1	0	1	0	1	2	0.008491617	0	1	0	1	1	0.104140968	0	1	1	0.116987284	1	0.11058678	0	1	1	0.116987284	1	0.077898355
GO:1902930	regulation of alcohol biosynthetic process	BP	38	1	0.615328974	0	1	2	0.070733952	1	0.189896442	0	1	0	1	0	1	0	1	0	1	0	1	0	1	0	1	0	1	0	1	0	1	0	1	0	1	0	1	2	0.005398655	0	1	0	1	0	1	0	1
GO:1902932	positive regulation of alcohol biosynthetic process	BP	22	1	0.424732117	0	1	1	0.224840208	0	1	0	1	0	1	0	1	0	1	0	1	0	1	0	1	0	1	0	1	0	1	0	1	0	1	0	1	0	1	2	0.001827541	0	1	0	1	0	1	0	1
GO:0001501	skeletal system development	BP	473	5	0.991913153	7	0.847692936	10	0.048034088	4	0.265517487	0	1	1	0.84778377	1	0.716577289	3	0.27428305	4	0.119591028	2	0.411474227	0	1	4	0.103352821	4	0.06899351	3	0.195700647	0	1	0	1	2	0.340760485	4	0.039830898	3	0.156449306	3	0.137853335	2	0.289708716	3	0.156449306	2	0.223573019
GO:0001756	somitogenesis	BP	76	1	0.852256159	1	0.789947944	1	0.585559776	0	1	0	1	0	1	0	1	1	0.254381811	0	1	0	1	0	1	0	1	0	1	1	0.217768189	0	1	0	1	1	0.17675724	2	0.018235713	1	0.197521211	0	1	0	1	0	1	0	1
GO:0002376	immune system process	BP	2209	36	0.998254919	61	0.008384154	27	0.399873229	47	8.96E-17	3	0.999742422	13	0.091757305	8	0.223801794	12	0.140593046	12	0.165580596	7	0.487500084	16	0.015970753	9	0.453805082	7	0.589641385	7	0.575651867	7	0.589641385	4	0.969749582	7	0.332571767	8	0.24986511	12	0.02336235	5	0.729226694	6	0.382115687	9	0.184358609	7	0.117429367
GO:0002520	immune system development	BP	944	10	0.999546145	24	0.152938178	16	0.079940731	16	6.67E-05	1	0.995365621	7	0.078400475	3	0.455796844	9	0.010483206	7	0.081911804	6	0.061305378	5	0.33736811	4	0.477651203	3	0.599718057	4	0.362100544	2	0.818911285	2	0.871395424	2	0.700047749	3	0.476337332	8	0.005710411	2	0.732801211	5	0.061342746	4	0.290057326	4	0.100935748
GO:0003002	regionalization	BP	356	2	0.998755651	5	0.851133565	7	0.118109848	1	0.862787099	0	1	1	0.756659523	2	0.241339374	1	0.749216461	0	1	0	1	0	1	0	1	1	0.690357376	4	0.027996114	1	0.690357376	0	1	1	0.600082905	5	0.002832704	3	0.08380208	4	0.016069387	1	0.555678193	0	1	0	1
GO:0006928	movement of cell or subcellular component	BP	1641	29	0.981629706	59	1.38E-05	37	6.82E-05	29	1.81E-08	2	0.999175889	6	0.632179051	5	0.436671425	7	0.446158514	17	0.000234227	6	0.361073818	8	0.348647756	11	0.043944189	7	0.287460593	6	0.435929013	4	0.791828887	2	0.986642338	8	0.056110542	7	0.156826904	4	0.70607794	4	0.660556552	0	1	11	0.007057923	8	0.01069735
GO:0007155	cell adhesion	BP	1466	17	0.999927583	61	7.98E-08	17	0.522453181	21	5.34E-05	4	0.966315279	11	0.028822399	3	0.75084608	5	0.672511459	16	0.000204133	4	0.640512344	11	0.035238835	14	0.001126214	7	0.201162586	4	0.702780825	0	1	2	0.975796877	6	0.169694596	5	0.368360553	6	0.247756228	3	0.769533344	5	0.235308973	16	3.19E-06	3	0.526902266
GO:0007389	pattern specification process	BP	470	2	0.999912652	6	0.917503323	7	0.297974344	2	0.73565529	0	1	1	0.845937078	2	0.352283151	1	0.839669978	1	0.848978347	0	1	0	1	1	0.833148505	1	0.788070812	4	0.065226964	1	0.788070812	0	1	1	0.702671653	5	0.00903775	3	0.154386348	4	0.039058576	2	0.287191459	2	0.394546064	0	1
GO:0009790	embryo development	BP	1102	19	0.965945642	23	0.475083013	21	0.016777395	4	0.863151014	4	0.866989076	4	0.63494286	5	0.164429237	9	0.025954992	7	0.148698859	6	0.108744236	3	0.830423194	9	0.022865178	6	0.15038836	6	0.144046967	4	0.487124736	1	0.985134329	5	0.149532177	8	0.009783937	5	0.212303889	5	0.179887616	2	0.718131902	6	0.098086062	4	0.152249587
GO:0009792	embryo development ending in birth or egg hatching	BP	720	12	0.946468446	16	0.390857212	14	0.039909918	4	0.565300839	2	0.912786098	4	0.314379274	2	0.56982558	7	0.021111109	5	0.158850625	4	0.16589863	2	0.794074265	6	0.054435306	6	0.030190433	6	0.028567586	3	0.418581964	1	0.934593993	4	0.111588269	5	0.0460043	4	0.154360346	3	0.311709431	1	0.808609062	3	0.344858773	3	0.153320347
GO:0009888	tissue development	BP	1755	36	0.902803816	50	0.009588363	39	5.81E-05	10	0.506570887	4	0.990010982	5	0.828799148	2	0.951095467	15	0.002777929	16	0.001443058	10	0.033994217	3	0.976942793	14	0.005817416	12	0.011144713	7	0.335893413	4	0.833636275	2	0.990998995	5	0.467408118	8	0.102297754	8	0.132027031	10	0.019534074	2	0.914303987	11	0.011405059	7	0.044320017
GO:0009952	anterior/posterior pattern specification	BP	220	1	0.996122379	3	0.826502426	4	0.248013688	0	1	0	1	0	1	1	0.441939971	1	0.57357015	0	1	0	1	0	1	0	1	0	1	2	0.158189402	0	1	0	1	1	0.431496525	5	0.000332754	3	0.02583797	1	0.452192427	1	0.393388689	0	1	0	1
GO:0016358	dendrite development	BP	242	5	0.720157775	11	0.010889681	5	0.147805076	3	0.150114313	0	1	2	0.246335216	1	0.473716766	0	1	1	0.620394012	0	1	2	0.257580412	1	0.600501229	1	0.548420627	0	1	1	0.548420627	0	1	2	0.126901505	0	1	1	0.504971269	1	0.484347368	0	1	1	0.504971269	0	1
GO:0022610	biological adhesion	BP	1478	17	0.999939939	61	1.06E-07	18	0.436321875	21	6.00E-05	4	0.967910341	11	0.030345234	3	0.755852072	5	0.679561243	16	0.000223874	4	0.646962491	11	0.037053015	14	0.0012174	7	0.206722313	4	0.708914374	0	1	2	0.976752476	6	0.174189436	5	0.374949934	6	0.253595598	3	0.774381765	5	0.240383081	16	3.55E-06	3	0.532521843
GO:0030097	hemopoiesis	BP	847	10	0.997809977	23	0.097337004	16	0.036699596	16	1.82E-05	1	0.991867666	6	0.116749548	2	0.658960374	5	0.22742377	7	0.051811408	4	0.243737989	5	0.260580354	4	0.39587139	2	0.768723964	4	0.290966783	2	0.768723964	2	0.828389709	2	0.641528828	2	0.675705594	6	0.035335006	2	0.675705594	4	0.123970466	4	0.228391448	4	0.074377709
GO:0030099	myeloid cell differentiation	BP	362	6	0.888010097	8	0.453454779	11	0.003325309	8	0.000925682	1	0.869358769	3	0.170861169	1	0.618125531	1	0.755038934	3	0.174592966	2	0.292141182	2	0.433276634	1	0.747417746	1	0.69646147	2	0.325643169	0	1	1	0.743518941	0	1	0	1	2	0.280915977	0	1	1	0.561757631	4	0.020693214	2	0.148442174
GO:0030219	megakaryocyte differentiation	BP	49	0	1	0	1	1	0.433103255	1	0.237853996	0	1	0	1	0	1	0	1	0	1	0	1	0	1	1	0.168920711	0	1	1	0.146372444	0	1	0	1	0	1	0	1	0	1	0	1	1	0.105002344	1	0.132199868	0	1
GO:0035282	segmentation	BP	102	1	0.92330303	1	0.876975966	1	0.693583741	0	1	0	1	0	1	0	1	1	0.325766746	0	1	0	1	0	1	0	1	0	1	1	0.280937348	0	1	0	1	1	0.229863633	2	0.031509543	1	0.255834233	2	0.031509543	0	1	0	1	0	1
GO:0035855	megakaryocyte development	BP	18	0	1	0	1	1	0.188086911	0	1	0	1	0	1	0	1	0	1	0	1	0	1	0	1	1	0.065670422	0	1	0	1	0	1	0	1	0	1	0	1	0	1	0	1	1	0.039906741	0	1	0	1
GO:0043009	chordate embryonic development	BP	713	12	0.942004958	16	0.376055277	14	0.037277214	4	0.557533352	2	0.909936041	4	0.308149049	2	0.564464845	7	0.020136413	5	0.154419475	4	0.161905393	1	0.947315773	6	0.052385593	6	0.028973996	6	0.027410181	3	0.412445494	1	0.932809336	4	0.108682531	5	0.044434527	4	0.150584895	3	0.306477205	1	0.805459691	3	0.339301591	3	0.150198539
GO:0048534	hematopoietic or lymphoid organ development	BP	895	10	0.998981989	23	0.147445272	16	0.055201874	16	3.55E-05	1	0.993841268	7	0.062739479	3	0.421423049	7	0.057151691	7	0.065653759	6	0.049733725	5	0.298138456	4	0.436723081	2	0.794890708	4	0.326011818	2	0.794890708	2	0.851061518	2	0.671514627	3	0.44138047	8	0.004160925	2	0.705082599	4	0.143184761	4	0.258511511	4	0.08701367
GO:0048646	anatomical structure formation involved in morphogenesis	BP	1210	26	0.802428004	32	0.076954922	25	0.003510139	9	0.225707792	3	0.967330003	3	0.860862874	3	0.6246266	9	0.043195103	16	2.12E-05	7	0.067353464	2	0.960273218	6	0.30443522	4	0.561578491	9	0.015559324	5	0.360751615	1	0.990265531	3	0.602657826	5	0.232024595	5	0.270488645	6	0.110311463	2	0.765656899	13	3.68E-05	4	0.192147572
GO:0048813	dendrite morphogenesis	BP	142	3	0.687680575	7	0.026058881	5	0.024395931	0	1	0	1	1	0.429467207	0	1	0	1	0	1	0	1	1	0.439615066	1	0.41565236	0	1	0	1	1	0.372183331	0	1	2	0.051071403	0	1	1	0.337488114	0	1	0	1	0	1	0	1
GO:0060348	bone development	BP	182	2	0.942456109	5	0.310536026	3	0.348944466	3	0.080017329	0	1	0	1	0	1	0	1	1	0.516906482	0	1	0	1	4	0.004994976	1	0.44961592	1	0.445379332	0	1	0	1	1	0.373010937	2	0.087869522	1	0.410298145	2	0.087869522	1	0.338466798	2	0.097209915	0	1
GO:0060429	epithelium development	BP	1094	13	0.999324471	25	0.298386558	17	0.129720944	7	0.400475607	2	0.9856627	3	0.810197228	0	1	10	0.009346486	8	0.069523273	4	0.409835476	3	0.826667894	6	0.230087509	8	0.026060876	6	0.140590055	3	0.698940136	1	0.984661957	2	0.7750611	5	0.176221661	6	0.095541845	7	0.02864329	1	0.920556555	10	0.001128631	5	0.053666224
GO:0061053	somite development	BP	94	1	0.906152796	1	0.854954065	1	0.663735498	0	1	0	1	0	1	0	1	1	0.304554083	0	1	0	1	0	1	0	1	0	1	2	0.037001743	0	1	0	1	1	0.21389264	2	0.027109959	1	0.238351316	0	1	0	1	0	1	0	1
GO:0061515	myeloid cell development	BP	63	1	0.794998516	2	0.366599635	2	0.163771747	1	0.294835943	0	1	0	1	0	1	0	1	1	0.222142915	0	1	0	1	1	0.211770316	0	1	0	1	0	1	0	1	0	1	0	1	0	1	0	1	1	0.132961211	1	0.166698669	0	1
GO:0072673	lamellipodium morphogenesis	BP	15	0	1	1	0.264773205	0	1	0	1	0	1	0	1	0	1	0	1	1	0.058002131	0	1	0	1	0	1	0	1	0	1	0	1	0	1	1	0.037614215	0	1	0	1	0	1	1	0.033365903	0	1	0	1
GO:0097581	lamellipodium organization	BP	74	1	0.8446187	8	0.000126481	0	1	1	0.336623733	1	0.338688848	0	1	0	1	0	1	1	0.255574993	0	1	1	0.260195541	1	0.243898709	1	0.215133406	0	1	0	1	0	1	1	0.172526063	0	1	0	1	1	0.182752117	1	0.15432586	0	1	1	0.130344332
GO:0098609	cell-cell adhesion	BP	979	11	0.999325537	42	4.59E-06	11	0.575054298	17	2.87E-05	3	0.913446808	7	0.090879574	3	0.479855296	4	0.523565133	12	0.000498752	2	0.793413992	10	0.006386767	8	0.031184696	5	0.215133146	2	0.829136171	0	1	2	0.88434163	4	0.239627494	3	0.500714227	4	0.312938159	2	0.7512477	5	0.069444094	7	0.022577644	2	0.555227863
GO:0098751	bone cell development	BP	31	0	1	1	0.470526815	1	0.30158645	1	0.157830901	0	1	0	1	0	1	0	1	1	0.116204404	0	1	0	1	1	0.110428712	0	1	0	1	0	1	0	1	0	1	0	1	0	1	0	1	1	0.06775196	1	0.085769408	0	1
GO:0000165	MAPK cascade	BP	696	15	0.746798734	18	0.176294564	14	0.031407584	12	0.000488806	3	0.747753755	6	0.056622422	2	0.551253194	1	0.934379513	7	0.020979133	1	0.877687415	1	0.943426211	6	0.047608577	2	0.667324788	2	0.660405382	2	0.667324788	2	0.736088075	6	0.008522445	2	0.568260867	2	0.600861528	9	0.000106428	3	0.207732034	1	0.87021816	3	0.142708245
GO:0000226	microtubule cytoskeleton organization	BP	422	12	0.356254725	14	0.050491292	10	0.024946604	3	0.413016292	0	1	1	0.813189364	10	1.47E-07	2	0.485018304	0	1	1	0.718198356	3	0.245226893	3	0.212616309	2	0.401594408	1	0.746846384	2	0.401594408	0	1	0	1	1	0.686316927	1	0.70794766	0	1	1	0.618233702	2	0.344731497	1	0.551704588
GO:0000278	mitotic cell cycle	BP	768	37	0.000104545	26	0.008015747	13	0.107780444	6	0.251164838	0	1	2	0.809262904	25	2.47E-21	8	0.009532855	2	0.813920764	4	0.194205014	4	0.379319928	4	0.328037793	4	0.241785892	4	0.234823162	1	0.922031719	2	0.784384294	4	0.132434727	5	0.057662742	3	0.382837468	4	0.156094821	5	0.02928477	1	0.895296395	3	0.175274763
GO:0000302	response to reactive oxygen species	BP	164	11	0.002698881	4	0.426726333	5	0.041462568	2	0.229364705	7	3.80E-05	1	0.477133576	0	1	1	0.469855758	1	0.480735159	1	0.387088031	3	0.029251841	0	1	1	0.416013318	1	0.411965739	1	0.416013318	3	0.023434956	1	0.343279678	0	1	0	1	1	0.361164519	0	1	2	0.081486207	0	1
GO:0001736	establishment of planar polarity	BP	51	0	1	2	0.277168512	0	1	1	0.246265752	0	1	0	1	0	1	0	1	0	1	1	0.140901614	0	1	0	1	0	1	1	0.151874633	0	1	0	1	1	0.122303175	1	0.129789445	1	0.137213104	0	1	0	1	0	1	1	0.091721559
GO:0001738	morphogenesis of a polarized epithelium	BP	64	0	1	3	0.140664374	1	0.523630254	1	0.298740375	0	1	0	1	0	1	0	1	0	1	1	0.173566867	0	1	0	1	0	1	1	0.186795307	0	1	0	1	1	0.151047216	1	0.160126654	1	0.169110489	0	1	0	1	0	1	1	0.113753268
GO:0001775	cell activation	BP	886	7	0.99995897	29	0.00825147	8	0.803352905	23	5.98E-10	0	1	5	0.269498215	3	0.415034465	8	0.020864144	8	0.024768831	2	0.744949701	5	0.291017287	5	0.241396783	4	0.327859374	1	0.945691887	1	0.947711403	1	0.965539185	0	1	3	0.434867121	4	0.25279727	3	0.434867121	3	0.323718755	5	0.112552063	1	0.81755141
GO:0001776	leukocyte homeostasis	BP	103	1	0.925213928	0	1	0	1	5	0.000270208	0	1	2	0.062244757	1	0.238460321	0	1	2	0.063409715	0	1	1	0.342775377	2	0.05766061	0	1	0	1	1	0.286362087	0	1	1	0.231837429	0	1	1	0.257991597	0	1	0	1	1	0.257991597	1	0.176759724
GO:0001782	B cell homeostasis	BP	37	1	0.605527491	0	1	0	1	2	0.017767146	0	1	0	1	0	1	0	1	1	0.137100426	0	1	0	1	1	0.130364745	0	1	0	1	1	0.113989714	0	1	0	1	0	1	0	1	0	1	0	1	1	0.101511954	1	0.067396168
GO:0001817	regulation of cytokine production	BP	545	4	0.999433418	16	0.09107584	8	0.29212291	10	0.000910591	2	0.809881892	6	0.02062703	2	0.422582838	3	0.350066204	5	0.066264378	2	0.483708395	1	0.893733756	1	0.875034623	2	0.533789626	1	0.831163406	1	0.835025403	1	0.872107719	2	0.406718386	1	0.77714243	4	0.072663921	3	0.184958137	0	1	4	0.072663921	2	0.273909087
GO:0001819	positive regulation of cytokine production	BP	361	3	0.994238258	7	0.600823678	7	0.124458875	8	0.000909374	0	1	5	0.014047164	1	0.617100867	2	0.40579573	2	0.421523258	1	0.661106455	1	0.7721648	0	1	1	0.695452434	1	0.690767087	1	0.695452434	1	0.74254564	1	0.605236625	1	0.628609498	1	0.650602133	3	0.075302335	0	1	2	0.279845062	0	1
GO:0001922	B-1 B cell homeostasis	BP	5	0	1	0	1	0	1	0	1	0	1	0	1	0	1	0	1	0	1	0	1	0	1	0	1	0	1	0	1	0	1	0	1	0	1	0	1	0	1	0	1	0	1	1	0.01435144	0	1
GO:0001932	regulation of protein phosphorylation	BP	1253	28	0.743502736	37	0.014734896	21	0.054791851	18	0.000186206	3	0.972962257	9	0.05795861	7	0.046123129	3	0.867111256	11	0.010891171	9	0.011623585	4	0.754833041	10	0.019318141	6	0.224629652	4	0.579329203	4	0.589620531	4	0.692472906	9	0.004303962	8	0.019880605	5	0.294637194	13	2.72E-05	4	0.313753134	6	0.152693238	6	0.029091372
GO:0001933	negative regulation of protein phosphorylation	BP	385	8	0.742016435	11	0.162052963	7	0.157252771	4	0.164477357	3	0.362152065	3	0.193427348	2	0.269693696	0	1	4	0.067556457	1	0.684814958	1	0.7936688	4	0.057627762	3	0.131303398	1	0.714160747	1	0.718779571	0	1	4	0.01682408	5	0.00395456	4	0.025237713	2	0.281651336	1	0.584314999	1	0.674379968	2	0.163576082
GO:0001934	positive regulation of protein phosphorylation	BP	857	16	0.905816478	27	0.016634419	14	0.120227382	16	2.10E-05	0	1	5	0.247882709	7	0.007189894	2	0.846820715	7	0.054526703	6	0.041773707	4	0.460642573	4	0.404425992	2	0.774400181	3	0.524762443	1	0.942305826	3	0.623217029	4	0.174936804	4	0.204117258	2	0.713332773	9	0.000496075	1	0.861081025	5	0.101369562	3	0.21812217
GO:0002009	morphogenesis of an epithelium	BP	529	7	0.978244501	16	0.074691867	9	0.158295186	4	0.334872122	1	0.949452407	2	0.618986986	0	1	4	0.147092062	4	0.159554143	4	0.072464543	2	0.636049833	3	0.321051848	4	0.094641699	3	0.242828688	1	0.825959045	0	1	1	0.74510311	3	0.174125838	4	0.066675081	5	0.014491073	0	1	6	0.00421617	2	0.262691159
GO:0002252	immune effector process	BP	714	18	0.5061813	22	0.035436603	2	0.997823543	19	1.48E-08	1	0.982485054	6	0.062503496	2	0.565233507	6	0.057463234	4	0.315806996	1	0.884253125	5	0.164696906	3	0.506396358	3	0.413323293	3	0.405288052	2	0.681039746	1	0.933067205	4	0.109095473	2	0.582284531	4	0.151121993	4	0.129393324	2	0.482467412	3	0.340095598	2	0.390674382
GO:0002253	activation of immune response	BP	303	4	0.944749983	6	0.580767158	5	0.270703859	11	1.01E-06	0	1	2	0.334889903	1	0.552804028	0	1	2	0.339511779	1	0.596307979	0	1	1	0.683461437	2	0.260054807	0	1	1	0.63089826	1	0.67938202	2	0.180992155	1	0.564099506	2	0.217888016	1	0.564099506	1	0.498254338	0	1	0	1
GO:0002260	lymphocyte homeostasis	BP	77	1	0.855933168	0	1	0	1	3	0.008943432	0	1	2	0.037001743	1	0.184160255	0	1	2	0.037720134	0	1	1	0.26919369	2	0.034182556	0	1	0	1	1	0.22281589	0	1	0	1	0	1	0	1	0	1	0	1	1	0.199845089	1	0.135262157
GO:0002263	cell activation involved in immune response	BP	238	4	0.844808344	7	0.210729274	0	1	6	0.002111432	0	1	0	1	1	0.468074709	4	0.013533593	3	0.069339396	0	1	1	0.621910727	2	0.225825464	2	0.182294848	0	1	1	0.542417225	0	1	0	1	0	1	2	0.150599225	0	1	0	1	2	0.150599225	1	0.36283303
GO:0002285	lymphocyte activation involved in immune response	BP	173	2	0.930699185	6	0.140973587	0	1	4	0.015648062	0	1	0	1	0	1	3	0.02927671	2	0.150879663	0	1	0	1	2	0.138431818	1	0.433060329	0	1	1	0.433060329	0	1	0	1	0	1	2	0.089242936	0	1	0	1	0	1	1	0.279044589
GO:0002312	B cell activation involved in immune response	BP	69	1	0.82375613	4	0.051616767	0	1	1	0.317943031	0	1	0	1	0	1	3	0.002405984	1	0.240558623	0	1	0	1	0	1	1	0.202162334	0	1	1	0.202162334	0	1	0	1	0	1	0	1	0	1	0	1	0	1	0	1
GO:0002322	B cell proliferation involved in immune response	BP	5	0	1	0	1	0	1	1	0.027310576	0	1	0	1	0	1	0	1	0	1	0	1	0	1	0	1	0	1	0	1	0	1	0	1	0	1	0	1	0	1	0	1	0	1	0	1	0	1
GO:0002327	immature B cell differentiation	BP	16	0	1	0	1	0	1	0	1	0	1	0	1	0	1	0	1	0	1	0	1	1	0.063009049	0	1	0	1	0	1	0	1	0	1	0	1	1	0.042646089	0	1	0	1	0	1	0	1	1	0.029709342
GO:0002332	transitional stage B cell differentiation	BP	1	0	1	0	1	0	1	0	1	0	1	0	1	0	1	0	1	0	1	0	1	0	1	0	1	0	1	0	1	0	1	0	1	0	1	0	1	0	1	0	1	0	1	0	1	0	1
GO:0002333	transitional one stage B cell differentiation	BP	1	0	1	0	1	0	1	0	1	0	1	0	1	0	1	0	1	0	1	0	1	0	1	0	1	0	1	0	1	0	1	0	1	0	1	0	1	0	1	0	1	0	1	0	1	0	1
GO:0002366	leukocyte activation involved in immune response	BP	236	4	0.840132373	7	0.204990371	0	1	6	0.002024057	0	1	0	1	1	0.465231401	4	0.013157164	3	0.067974394	0	1	1	0.618792279	2	0.223055475	2	0.179954863	0	1	1	0.539386047	0	1	0	1	0	1	2	0.14860026	0	1	0	1	2	0.14860026	1	0.360403056
GO:0002429	immune response-activating cell surface receptor signaling pathway	BP	152	1	0.978306389	4	0.371841559	1	0.828724763	4	0.010132251	0	1	1	0.451644367	0	1	0	1	1	0.455145147	1	0.36466301	0	1	1	0.437416387	1	0.392494605	0	1	1	0.392494605	0	1	0	1	1	0.339801644	1	0.356480999	0	1	1	0.291686173	0	1	0	1
GO:0002521	leukocyte differentiation	BP	517	3	0.999792841	15	0.10685548	9	0.143934185	14	1.09E-06	0	1	4	0.146589776	1	0.748268947	4	0.138696163	5	0.055338729	1	0.788772348	3	0.350157131	3	0.308669172	0	1	0	1	0	1	1	0.857689269	0	1	1	0.759068985	2	0.441665889	2	0.411908074	2	0.32648552	1	0.779301338	1	0.62652557
GO:0002682	regulation of immune system process	BP	1183	19	0.98581147	39	0.002098626	16	0.288438171	32	4.27E-14	2	0.990858459	6	0.321541314	3	0.609136491	4	0.673634897	7	0.190690889	3	0.689185927	7	0.204597351	2	0.941324115	6	0.188711029	3	0.7406809	4	0.54347443	2	0.938824924	4	0.357075856	4	0.402500899	6	0.125866276	4	0.402500899	4	0.277867255	3	0.670401015	2	0.659735459
GO:0002684	positive regulation of immune system process	BP	753	10	0.990951302	18	0.271128005	12	0.160993031	24	3.50E-12	0	1	5	0.175118701	2	0.594469391	1	0.947689434	4	0.351073855	2	0.659436898	4	0.36544423	2	0.78028708	4	0.231233238	1	0.91530496	3	0.447227726	1	0.94239584	2	0.576844339	2	0.611539195	3	0.371002951	3	0.336410169	1	0.822794766	2	0.644019063	1	0.763489481
GO:0002757	immune response-activating signal transduction	BP	253	3	0.952074507	6	0.407782946	5	0.167975918	7	0.000525315	0	1	2	0.262353568	0	1	0	1	2	0.266275833	1	0.530748005	0	1	1	0.616905756	2	0.199982457	0	1	1	0.56453198	1	0.612792058	0	1	1	0.499720544	1	0.520624586	1	0.499720544	1	0.437434548	0	1	0	1
GO:0002764	immune response-regulating signaling pathway	BP	265	3	0.961715325	6	0.450892897	5	0.191132459	7	0.000690751	0	1	2	0.279839959	0	1	0	1	2	0.283945089	1	0.547380432	0	1	1	0.63404247	2	0.21427831	0	1	1	0.581461221	1	0.629924301	0	1	1	0.515976828	1	0.537144863	1	0.515976828	1	0.452659994	0	1	0	1
GO:0002768	immune response-regulating cell surface receptor signaling pathway	BP	162	1	0.983153788	4	0.417645169	1	0.847557189	4	0.012568197	0	1	1	0.472968297	0	1	0	1	1	0.476554299	1	0.383405484	0	1	1	0.458378487	1	0.412156918	0	1	1	0.412156918	0	1	0	1	1	0.357651917	1	0.374937063	0	1	1	0.307629535	0	1	0	1
GO:0006259	DNA metabolic process	BP	827	29	0.0398531	31	0.000842264	13	0.159822685	1	0.990541532	0	1	5	0.226050769	11	9.47E-06	7	0.040330969	4	0.417968173	8	0.003084697	4	0.433518809	4	0.378717458	6	0.053080416	4	0.276531555	4	0.284283408	2	0.818071079	5	0.059593181	7	0.007060092	3	0.428875196	4	0.187434514	3	0.287017946	2	0.694559923	4	0.069414509
GO:0006281	DNA repair	BP	406	19	0.006525692	14	0.038747849	4	0.689530744	0	1	0	1	3	0.214648836	3	0.091811354	5	0.020364096	2	0.481527143	7	0.000202208	1	0.810828876	1	0.786626744	3	0.147021733	2	0.377059242	1	0.737737859	2	0.447851526	3	0.085239395	3	0.09858636	0	1	2	0.302814811	1	0.603913202	1	0.693872426	2	0.177632047
GO:0006461	protein complex assembly	BP	1186	46	0.001918508	68	9.22E-15	28	0.000265953	12	0.031361199	17	0.000319818	6	0.323637293	11	0.000245135	7	0.172106264	6	0.332489184	4	0.471293012	6	0.350273897	8	0.078174746	9	0.014946706	4	0.535224677	4	0.545504044	12	0.00146325	3	0.588846909	4	0.404366115	5	0.257220768	5	0.220048833	4	0.279390696	14	6.06E-06	4	0.182991727
GO:0006469	negative regulation of protein kinase activity	BP	205	5	0.577576112	8	0.058456628	3	0.420349031	1	0.68021248	1	0.682970312	0	1	2	0.101842175	0	1	3	0.048468695	1	0.4579769	1	0.567070938	1	0.540056512	2	0.14440421	1	0.485359489	0	1	0	1	1	0.409080678	1	0.429144842	3	0.021527799	2	0.107293062	1	0.372265399	0	1	1	0.32155918
GO:0006811	ion transport	BP	1271	29	0.706656706	45	0.000216354	24	0.012127979	7	0.55765536	6	0.716202041	4	0.742934122	2	0.855174719	5	0.545018233	8	0.132639979	1	0.97945688	7	0.257407043	7	0.202133713	1	0.986003166	1	0.985214428	6	0.234226399	14	0.000243688	4	0.408665963	3	0.678849095	4	0.503377395	3	0.678849095	4	0.323071841	5	0.304866929	0	1
GO:0006812	cation transport	BP	859	24	0.303623685	34	0.00017871	17	0.021703532	6	0.338173475	4	0.708394864	3	0.661442339	2	0.666589313	3	0.647105392	5	0.256150599	1	0.925902954	5	0.269864848	7	0.0432703	1	0.94269571	1	0.940552444	4	0.307825349	14	3.37E-06	3	0.376160052	3	0.415178315	4	0.235834821	1	0.907648649	1	0.861731289	1	0.920258499	0	1
GO:0006816	calcium ion transport	BP	356	8	0.660510829	11	0.111289421	6	0.228053508	3	0.313994739	1	0.864842032	0	1	1	0.61193682	1	0.749216461	5	0.013868505	0	1	1	0.76741309	3	0.150820243	1	0.690357376	1	0.685660623	2	0.324010703	3	0.147312899	0	1	0	1	3	0.08380208	0	1	1	0.555678193	0	1	0	1
GO:0006874	cellular calcium ion homeostasis	BP	387	7	0.848081465	15	0.013243046	9	0.035909047	5	0.063784697	3	0.365182761	0	1	1	0.642882991	1	0.777893731	4	0.068575358	0	1	2	0.467369702	2	0.429278147	0	1	0	1	2	0.360869602	4	0.056604034	0	1	0	1	3	0.101312247	0	1	1	0.586221767	1	0.676287894	0	1
GO:0006914	autophagy	BP	458	27	3.44E-05	28	2.67E-07	11	0.017599633	4	0.247402114	2	0.726324015	4	0.106625896	2	0.340755368	3	0.258679576	3	0.274228038	0	1	6	0.01094826	2	0.516883495	5	0.017017546	5	0.016173301	6	0.003847325	4	0.091727853	2	0.326726712	4	0.036056711	4	0.04341824	3	0.12863374	2	0.277116572	4	0.04341824	1	0.581639834
GO:0006950	response to stress	BP	3155	117	4.33E-06	92	0.000190726	58	0.000178685	47	4.92E-11	25	0.041983614	19	0.036915957	12	0.120146929	19	0.03023194	21	0.011303019	15	0.042109259	20	0.027134027	13	0.408965207	13	0.224325443	11	0.438688526	10	0.589916517	16	0.121642261	20	6.65E-05	11	0.233427302	13	0.116197531	14	0.04196912	7	0.581075871	14	0.064763208	9	0.131217052
GO:0006952	defense response	BP	1370	28	0.879261158	24	0.799759354	11	0.9215109	33	4.00E-13	5	0.884573525	7	0.293294474	2	0.883086283	5	0.612656438	7	0.302489801	3	0.780904789	10	0.051149852	4	0.765382777	2	0.942774403	5	0.453786817	2	0.942774403	4	0.757722209	10	0.002301326	3	0.727735631	5	0.361968139	5	0.315962639	3	0.605035389	5	0.361968139	1	0.929950957
GO:0006955	immune response	BP	1153	18	0.988724908	17	0.935812356	7	0.98062936	34	4.49E-16	1	0.998631509	8	0.083897638	3	0.591452545	6	0.283849159	8	0.087955697	3	0.672142359	6	0.326339062	4	0.636564069	5	0.323579175	2	0.891456619	3	0.732598739	1	0.987825113	5	0.170533102	3	0.612776663	3	0.653129374	5	0.203926903	1	0.930936958	4	0.427771387	4	0.170662593
GO:0006974	cellular response to DNA damage stimulus	BP	645	28	0.003223226	21	0.023626029	10	0.211072021	3	0.69506708	2	0.877401381	4	0.24865401	7	0.001506436	7	0.012256768	4	0.254558904	8	0.000641534	2	0.740806127	5	0.096339959	3	0.352060912	3	0.344659438	3	0.352060912	2	0.696630344	5	0.024255595	4	0.09848317	2	0.559091631	3	0.256063913	2	0.43001446	3	0.285409864	4	0.032716113
GO:0006975	DNA damage induced protein phosphorylation	BP	6	0	1	0	1	0	1	0	1	0	1	0	1	0	1	1	0.022874633	0	1	0	1	0	1	0	1	0	1	0	1	0	1	0	1	0	1	1	0.016207108	0	1	0	1	0	1	0	1	0	1
GO:0006979	response to oxidative stress	BP	337	26	3.82E-07	14	0.00940243	10	0.005909413	3	0.285381573	10	1.98E-05	2	0.383133005	1	0.591680827	1	0.729860511	3	0.150620147	1	0.635641544	3	0.157327417	0	1	4	0.024502218	1	0.665485701	2	0.301164726	7	0.00026648	2	0.212482487	0	1	0	1	2	0.233253861	0	1	4	0.016371343	0	1
GO:0007010	cytoskeleton organization	BP	1058	27	0.468019894	52	3.98E-09	27	9.87E-05	16	0.000246471	3	0.937436158	5	0.403245258	14	5.00E-07	4	0.585544332	8	0.059565548	5	0.205528916	6	0.259271758	12	0.000602952	5	0.263038304	1	0.969547962	3	0.676914933	0	1	1	0.937031798	2	0.78896442	4	0.365128257	2	0.78896442	2	0.696623894	16	4.07E-08	3	0.320993151
GO:0007015	actin filament organization	BP	323	10	0.282587364	26	2.95E-09	5	0.315167563	10	1.29E-05	2	0.538608069	2	0.363424432	4	0.010433534	0	1	4	0.040018399	3	0.071461287	2	0.377943016	7	0.000220726	4	0.021371796	0	1	0	1	0	1	1	0.564369258	1	0.587502147	1	0.609410233	0	1	0	1	11	2.10E-09	1	0.458166544
GO:0007017	microtubule-based process	BP	595	23	0.024942663	26	0.000232324	18	0.000201137	3	0.641696579	0	1	1	0.906908183	10	3.30E-06	2	0.671192686	0	1	1	0.833436601	3	0.435655257	3	0.388983606	2	0.58168461	4	0.12547986	3	0.307267625	2	0.65341432	1	0.785534104	3	0.219883087	1	0.824798008	0	1	1	0.744037958	4	0.093082275	2	0.308915128
GO:0007049	cell cycle	BP	1421	55	0.000744922	50	0.000111336	29	0.002031255	9	0.385344454	0	1	5	0.663940678	31	1.04E-21	11	0.020439842	10	0.05564303	8	0.059205165	8	0.21910604	10	0.040903203	6	0.318495995	8	0.086371667	5	0.49750882	2	0.971868568	6	0.153306292	8	0.03816818	6	0.226248831	8	0.03816818	6	0.099982847	2	0.922191049	6	0.049010668
GO:0007159	leukocyte cell-cell adhesion	BP	489	2	0.99994429	22	0.000468299	7	0.332851174	11	8.79E-05	1	0.936504557	5	0.043853815	1	0.728531547	2	0.564239019	4	0.13052004	0	1	3	0.319025905	3	0.279886506	0	1	0	1	0	1	1	0.841665576	1	0.717043446	1	0.739554144	4	0.052899125	2	0.385024313	2	0.303118167	0	1	1	0.605844149
GO:0007162	negative regulation of cell adhesion	BP	229	1	0.996913734	4	0.685786646	0	1	3	0.133546589	2	0.364739718	1	0.596133746	0	1	1	0.588251768	2	0.230993464	1	0.495654844	0	1	1	0.580216647	0	1	0	1	0	1	1	0.576140735	3	0.020784842	0	1	3	0.028630743	0	1	1	0.405726122	3	0.028630743	1	0.351826575
GO:0007164	establishment of tissue polarity	BP	52	0	1	2	0.2847107	0	1	1	0.250437013	0	1	0	1	0	1	0	1	0	1	1	0.143458883	0	1	0	1	0	1	1	0.154612586	0	1	0	1	1	0.12454783	1	0.13216089	1	0.139709007	0	1	0	1	0	1	1	0.093435149
GO:0007166	cell surface receptor signaling pathway	BP	2205	35	0.998933555	58	0.024598362	36	0.020585149	25	0.000402146	3	0.999736984	10	0.367016953	5	0.701762109	5	0.934706326	18	0.002449114	13	0.012268326	3	0.995125769	13	0.069224352	10	0.179938792	14	0.010175867	5	0.8572502	3	0.99092232	11	0.022555134	10	0.073412674	13	0.00968774	7	0.392893639	6	0.380450074	17	0.000134476	5	0.401990189
GO:0007167	enzyme linked receptor protein signaling pathway	BP	814	11	0.991775634	23	0.07025678	20	0.00126292	6	0.294460165	1	0.990158376	4	0.398561758	2	0.637279822	1	0.958983253	7	0.043469939	6	0.033807833	0	1	8	0.011650807	2	0.749120269	9	0.001199619	2	0.749120269	1	0.954472197	3	0.34459374	4	0.180353518	8	0.002335182	4	0.180353518	2	0.553167948	9	0.000536303	2	0.456182946
GO:0007169	transmembrane receptor protein tyrosine kinase signaling pathway	BP	504	7	0.968395921	9	0.697079881	13	0.005886184	3	0.529054717	1	0.941706293	3	0.318370609	1	0.739287317	0	1	5	0.050651459	3	0.18885292	0	1	6	0.011977678	1	0.810799053	3	0.221519678	1	0.810799053	1	0.850459617	3	0.137746932	2	0.399492491	7	0.000620483	3	0.157595909	0	1	5	0.015211069	1	0.617058932
GO:0007173	epidermal growth factor receptor signaling pathway	BP	89	1	0.893540812	1	0.839235377	1	0.643626948	0	1	0	1	1	0.296252975	0	1	0	1	1	0.298883639	1	0.232980311	0	1	1	0.285632367	0	1	0	1	1	0.252810443	0	1	1	0.203745805	0	1	2	0.027369324	0	1	0	1	2	0.027369324	0	1
GO:0007178	transmembrane receptor protein serine/threonine kinase signaling pathway	BP	325	3	0.988068733	13	0.016046908	8	0.03512766	3	0.267428427	0	1	1	0.724557907	1	0.578355156	1	0.716881845	2	0.371130383	3	0.072503085	0	1	2	0.346611507	1	0.656836312	6	0.000636058	1	0.656836312	0	1	0	1	2	0.221225093	1	0.611692831	1	0.589773222	2	0.16701953	4	0.014518403	1	0.460232681
GO:0007204	positive regulation of cytosolic calcium ion concentration	BP	263	6	0.638519578	8	0.167658586	3	0.585131176	3	0.178158432	1	0.771354783	0	1	1	0.502385113	1	0.639340584	2	0.281001572	0	1	1	0.658825001	2	0.260616581	0	1	0	1	2	0.211888165	4	0.016871842	0	1	0	1	1	0.534430984	0	1	1	0.450150809	1	0.534430984	0	1
GO:0007249	I-kappaB kinase/NF-kappaB signaling	BP	219	8	0.179035413	7	0.158858482	7	0.013725329	2	0.341310115	1	0.706997718	2	0.213023363	3	0.020138674	0	1	5	0.001831766	2	0.138062885	1	0.591236772	0	1	4	0.005762519	0	1	2	0.160275947	0	1	1	0.430028518	1	0.450684848	2	0.131849853	1	0.450684848	0	1	4	0.00372223	3	0.008111164
GO:0007267	cell-cell signaling	BP	1262	26	0.861264802	27	0.416200759	27	0.001493756	4	0.922768803	3	0.974019449	4	0.737842835	3	0.653300659	4	0.722364381	8	0.128874095	6	0.171601196	3	0.892199653	8	0.102600815	1	0.985561534	6	0.220788022	1	0.985561534	2	0.952555869	7	0.041053874	4	0.451229639	8	0.028506807	3	0.674108244	3	0.548265381	3	0.712922783	3	0.426704205
GO:0007346	regulation of mitotic cell cycle	BP	392	23	0.000138185	13	0.058106337	7	0.167501877	5	0.066610616	0	1	0	1	12	4.02E-10	3	0.192074305	2	0.463253749	1	0.691416496	1	0.799553428	1	0.774853194	1	0.725244671	2	0.360847358	0	1	0	1	2	0.26436461	5	0.004267135	2	0.312965823	0	1	2	0.221834291	1	0.681009641	1	0.525167135
GO:0007568	aging	BP	150	10	0.004319922	2	0.811216021	4	0.09533104	1	0.565365821	0	1	0	1	2	0.05958543	1	0.440247883	1	0.450760479	0	1	1	0.457659682	0	1	0	1	1	0.384610661	1	0.388484933	2	0.107722555	1	0.319200594	1	0.336173421	0	1	2	0.062953397	0	1	0	1	0	1
GO:0007569	cell aging	BP	81	3	0.325904991	1	0.810474937	4	0.014280125	0	1	0	1	0	1	2	0.019381405	1	0.268667045	0	1	0	1	1	0.281022935	0	1	0	1	1	0.230327219	1	0.232943835	1	0.261153091	0	1	1	0.198231772	0	1	0	1	0	1	0	1	0	1
GO:0008283	cell proliferation	BP	1841	37	0.927252877	55	0.002547208	26	0.162299615	26	7.63E-06	5	0.979128327	9	0.298192435	16	1.62E-05	15	0.004356079	13	0.030126836	7	0.305362566	7	0.626411372	9	0.256066414	7	0.394851227	7	0.381954303	5	0.727121121	8	0.378624533	6	0.328916577	11	0.01030796	10	0.037863429	7	0.232489442	5	0.403390764	10	0.037863429	5	0.263801359
GO:0008284	positive regulation of cell proliferation	BP	839	17	0.835140918	29	0.003970004	12	0.26092516	13	0.000772411	1	0.991482515	6	0.112962847	6	0.022914106	6	0.104675674	7	0.049702378	6	0.038306508	4	0.444413934	2	0.829053432	2	0.764095489	5	0.133683194	2	0.764095489	4	0.381021442	3	0.362152679	4	0.194052103	3	0.438108844	5	0.077774973	1	0.855091945	8	0.002812866	3	0.209265337
GO:0009887	animal organ morphogenesis	BP	984	14	0.992841075	26	0.103715181	20	0.010267636	4	0.797430842	0	1	3	0.74885885	1	0.929482199	7	0.084978569	7	0.096779372	7	0.026601203	1	0.983194418	6	0.16630937	7	0.041449889	6	0.097321877	2	0.83664777	0	1	2	0.721825901	5	0.129094195	5	0.154486609	5	0.129094195	1	0.896957191	4	0.31622406	5	0.036717919
GO:0009967	positive regulation of signal transduction	BP	1247	34	0.308627986	40	0.002988075	14	0.576310008	19	5.59E-05	3	0.972235149	9	0.056563271	5	0.231225812	4	0.713535334	11	0.010532344	5	0.311850572	3	0.887393521	5	0.508187474	8	0.050187511	3	0.772660381	1	0.984794716	5	0.498239797	7	0.038879341	4	0.442052069	5	0.291241871	11	0.000497499	4	0.310653571	15	2.11E-06	7	0.008251578
GO:0009968	negative regulation of signal transduction	BP	997	22	0.744089423	39	7.72E-05	24	0.000560556	11	0.022403276	9	0.104568209	7	0.097714089	3	0.49204488	1	0.980303426	10	0.006251108	4	0.343879111	3	0.775349005	8	0.034193957	4	0.410603255	5	0.218168292	5	0.225793443	3	0.723287168	5	0.110261922	5	0.134323045	5	0.160494919	4	0.286859866	4	0.187598257	8	0.007848483	7	0.002440131
GO:0010001	glial cell differentiation	BP	201	3	0.878428943	6	0.225076406	5	0.083218481	1	0.672987938	0	1	1	0.548573043	0	1	3	0.04266413	2	0.190336203	0	1	0	1	5	0.000985653	1	0.483015271	0	1	1	0.483015271	0	1	2	0.093325077	0	1	0	1	0	1	0	1	0	1	0	1
GO:0010517	regulation of phospholipase activity	BP	47	2	0.325849168	1	0.618784953	0	1	1	0.229349083	0	1	0	1	0	1	0	1	0	1	1	0.130597048	0	1	0	1	0	1	0	1	0	1	0	1	0	1	0	1	0	1	0	1	0	1	0	1	0	1
GO:0010519	negative regulation of phospholipase activity	BP	5	0	1	0	1	0	1	0	1	0	1	0	1	0	1	0	1	0	1	0	1	0	1	0	1	0	1	0	1	0	1	0	1	0	1	0	1	0	1	0	1	0	1	0	1	0	1
GO:0010522	regulation of calcium ion transport into cytosol	BP	86	4	0.16532173	3	0.253849335	3	0.076962153	1	0.37941133	1	0.381656529	0	1	1	0.203374335	0	1	1	0.290426176	0	1	0	1	2	0.041785665	0	1	0	1	1	0.245420709	3	0.004086255	0	1	0	1	0	1	0	1	1	0.177043618	0	1	0	1
GO:0010524	positive regulation of calcium ion transport into cytosol	BP	47	2	0.325849168	1	0.618784953	1	0.419803651	0	1	1	0.230872813	0	1	0	1	0	1	0	1	0	1	0	1	0	1	0	1	0	1	1	0.142529845	1	0.160958237	0	1	0	1	0	1	0	1	0	1	0	1	0	1
GO:0010563	negative regulation of phosphorus metabolic process	BP	540	11	0.78716077	17	0.050475868	10	0.095680525	4	0.348665151	4	0.353798807	4	0.163565675	2	0.418006639	1	0.878312012	6	0.020762353	1	0.803046199	2	0.647237954	4	0.146531265	4	0.100149111	1	0.828353174	3	0.258401901	1	0.869643426	4	0.049016141	5	0.01570844	4	0.070763445	3	0.181553149	2	0.345542273	2	0.464008612	2	0.270403128
GO:0010604	positive regulation of macromolecule metabolic process	BP	2651	68	0.403295719	92	1.73E-07	44	0.008137108	27	0.001198159	6	0.997836223	19	0.006808241	18	0.000115212	19	0.005354515	19	0.007647012	14	0.022680792	10	0.64486183	16	0.03804228	17	0.004644699	22	2.10E-05	10	0.363649187	7	0.876702976	14	0.006039942	16	0.001611968	14	0.01794159	15	0.004328564	8	0.245752954	11	0.138168608	8	0.119647436
GO:0010647	positive regulation of cell communication	BP	1408	37	0.382131089	44	0.003050468	20	0.194450476	19	0.000270118	4	0.957526639	10	0.049852683	5	0.313028319	5	0.637068481	11	0.023857277	5	0.407790098	4	0.830301183	5	0.617613303	8	0.087881799	3	0.83922882	1	0.991290425	6	0.427826782	8	0.026073789	4	0.537736325	5	0.384078005	12	0.000365801	4	0.394425002	15	9.21E-06	7	0.015416429
GO:0010648	negative regulation of cell communication	BP	1123	25	0.74029554	44	2.56E-05	28	0.000108248	12	0.021726749	10	0.096363463	8	0.074570063	3	0.573282214	1	0.988154288	11	0.004957216	5	0.240730503	4	0.673988052	9	0.025441317	4	0.502002511	5	0.294965561	5	0.304212781	3	0.794790818	7	0.023794317	6	0.084242782	6	0.104937824	4	0.365072755	5	0.108722493	9	0.00485485	7	0.00471181
GO:0010941	regulation of cell death	BP	1488	61	8.25E-05	63	2.52E-08	26	0.022499053	21	6.61E-05	8	0.591339439	13	0.005419374	11	0.001614078	9	0.118593876	13	0.005929911	8	0.073305687	8	0.256630281	7	0.327905101	10	0.02254553	8	0.1055185	5	0.539030763	7	0.317738392	6	0.177973839	5	0.380443029	7	0.13673777	7	0.108503947	5	0.244635939	13	0.000292936	5	0.146204976
GO:0010942	positive regulation of cell death	BP	588	20	0.097592689	28	3.09E-05	15	0.003544745	6	0.107711038	1	0.963916992	6	0.028553338	4	0.069399784	5	0.076652177	6	0.029869835	4	0.097548965	2	0.692927383	2	0.653020674	4	0.125860493	1	0.853530235	3	0.301008017	3	0.37513618	1	0.781564345	1	0.802330027	4	0.090072071	5	0.021821872	3	0.147301849	9	4.73E-05	1	0.674327442
GO:0010959	regulation of metal ion transport	BP	343	9	0.479545091	15	0.004642882	8	0.045738144	4	0.122402361	1	0.854517173	0	1	2	0.228676365	0	1	4	0.048035694	0	1	2	0.406619983	5	0.009617383	1	0.676713069	0	1	4	0.025924595	3	0.136140524	3	0.057322953	0	1	1	0.631653455	0	1	1	0.542220712	0	1	0	1
GO:0016055	Wnt signaling pathway	BP	381	7	0.836857232	8	0.51075551	11	0.00486743	1	0.880785745	1	0.882696503	2	0.443268305	0	1	3	0.181434749	3	0.193488612	4	0.026768797	0	1	3	0.173516514	1	0.715018042	5	0.007755385	0	1	1	0.761335456	3	0.073556473	3	0.085315004	2	0.301237063	1	0.648596587	1	0.580475553	1	0.67053081	2	0.160923197
GO:0016337	single organismal cell-cell adhesion	BP	710	3	0.999997371	29	0.000318579	8	0.573614993	14	3.96E-05	1	0.982077444	6	0.06116624	1	0.850756182	2	0.762429803	9	0.002070611	2	0.627373405	4	0.325689803	7	0.017689093	3	0.409809842	2	0.671154172	0	1	1	0.932029822	3	0.271704872	2	0.579196534	4	0.148978149	2	0.579196534	2	0.479504162	2	0.611806627	2	0.387983136
GO:0016567	protein ubiquitination	BP	545	25	0.002581971	19	0.016354775	8	0.29212291	2	0.806535029	2	0.809881892	2	0.635253629	5	0.014375158	3	0.350066204	4	0.171791987	5	0.022997571	8	0.001698686	4	0.150005114	7	0.002015229	6	0.008273195	4	0.102701353	1	0.872107719	1	0.75554401	3	0.184958137	5	0.020590337	2	0.438225566	3	0.125170102	0	1	4	0.019052147
GO:0021549	cerebellum development	BP	91	1	0.898776856	2	0.553824419	2	0.28162384	0	1	0	1	0	1	0	1	0	1	1	0.304466455	1	0.237547234	0	1	2	0.046258116	0	1	0	1	0	1	1	0.288302283	0	1	1	0.219845944	1	0.231691392	1	0.219845944	0	1	0	1	0	1
GO:0021575	hindbrain morphogenesis	BP	51	0	1	1	0.648855036	0	1	0	1	0	1	0	1	0	1	0	1	0	1	1	0.140901614	0	1	2	0.015860194	0	1	0	1	0	1	0	1	0	1	0	1	1	0.137213104	0	1	0	1	0	1	0	1
GO:0021587	cerebellum morphogenesis	BP	47	0	1	1	0.618784953	0	1	0	1	0	1	0	1	0	1	0	1	0	1	1	0.130597048	0	1	2	0.013578053	0	1	0	1	0	1	0	1	0	1	0	1	1	0.127157928	0	1	0	1	0	1	0	1
GO:0022037	metencephalon development	BP	103	1	0.925213928	2	0.621272469	2	0.332465465	0	1	0	1	0	1	0	1	0	1	2	0.063409715	1	0.264391138	0	1	2	0.05766061	0	1	0	1	0	1	1	0.319581874	0	1	2	0.032078123	1	0.257991597	1	0.245026661	0	1	0	1	0	1
GO:0022407	regulation of cell-cell adhesion	BP	365	1	0.999902999	16	0.003443507	4	0.607448828	10	3.65E-05	1	0.871560634	3	0.173759555	1	0.62118336	1	0.757899825	3	0.177540485	1	0.665176514	1	0.775896886	1	0.750303761	0	1	1	0.694793231	0	1	1	0.746417066	2	0.238810053	2	0.261461463	3	0.088739888	1	0.632694472	1	0.56476666	1	0.654680663	1	0.499974284
GO:0022408	negative regulation of cell-cell adhesion	BP	145	0	1	4	0.339602244	0	1	2	0.19104662	1	0.555812803	0	1	0	1	1	0.429282033	2	0.113458707	1	0.351210193	0	1	0	1	0	1	0	1	0	1	1	0.418728274	1	0.310392167	0	1	3	0.008554001	0	1	1	0.280311984	1	0.343243252	1	0.239715606
GO:0023014	signal transduction by protein phosphorylation	BP	698	15	0.750607667	18	0.179295184	14	0.032060579	12	0.000501378	3	0.749500098	6	0.057258546	2	0.552821622	1	0.934898775	7	0.02127166	1	0.878434698	1	0.943898164	6	0.048155866	2	0.668871409	2	0.661957657	2	0.668871409	2	0.737543895	6	0.008637102	2	0.569835243	2	0.602438891	9	0.000108764	3	0.208903524	1	0.870988774	3	0.143582599
GO:0023056	positive regulation of signaling	BP	1415	37	0.393967584	46	0.001136188	20	0.200402274	19	0.000287466	4	0.958688815	10	0.051240405	5	0.316699329	5	0.641464436	12	0.010223237	5	0.411969616	4	0.833208018	5	0.622050842	8	0.089821584	3	0.841706252	1	0.991499665	6	0.432525359	7	0.067869182	4	0.541726698	5	0.388152556	12	0.000382606	4	0.398065839	15	9.78E-06	7	0.015805466
GO:0023057	negative regulation of signaling	BP	1127	25	0.746454467	44	2.79E-05	28	0.000114903	12	0.022262927	10	0.098063588	8	0.075775188	3	0.575732536	1	0.988344506	11	0.005089162	5	0.24295223	4	0.676721632	9	0.025954631	4	0.504816439	5	0.297490902	5	0.306784193	3	0.796789172	7	0.024204116	6	0.08535641	6	0.106271153	4	0.36757205	5	0.109945776	9	0.004967712	7	0.004803735
GO:0030001	metal ion transport	BP	744	13	0.929575767	27	0.002798839	16	0.012764473	5	0.39273463	2	0.921932951	2	0.794838119	2	0.587851461	2	0.784901498	5	0.174434464	1	0.894432218	3	0.585142786	7	0.022200709	1	0.915452684	1	0.912727478	4	0.224960626	5	0.144328685	3	0.29541543	2	0.604925698	4	0.167575801	1	0.872307872	1	0.819031664	0	1	0	1
GO:0030029	actin filament-based process	BP	627	16	0.490000225	42	1.47E-11	19	0.000131287	14	1.01E-05	3	0.681505066	4	0.233351941	4	0.083365529	2	0.699068874	9	0.000879012	4	0.116099223	4	0.250414998	12	4.05E-06	5	0.054150358	0	1	2	0.610429361	0	1	2	0.477914867	1	0.822737842	2	0.543644047	2	0.511505753	0	1	13	2.47E-08	2	0.331185814
GO:0030031	cell projection assembly	BP	393	10	0.51238502	11	0.177811163	3	0.832740179	3	0.369794755	1	0.890414542	1	0.790159457	3	0.085227377	0	1	3	0.20568019	0	1	2	0.475374087	2	0.437003705	2	0.367926014	3	0.133467535	1	0.726156198	1	0.771951595	1	0.636707424	3	0.091583549	0	1	2	0.289721274	0	1	1	0.681945813	1	0.526075964
GO:0030035	microspike assembly	BP	4	0	1	0	1	0	1	0	1	0	1	0	1	0	1	0	1	0	1	0	1	0	1	0	1	0	1	0	1	0	1	0	1	0	1	0	1	0	1	0	1	0	1	0	1	0	1
GO:0030036	actin cytoskeleton organization	BP	559	12	0.734738822	38	9.36E-11	14	0.005591193	14	2.72E-06	3	0.604572438	4	0.178106611	4	0.059880083	1	0.887104289	7	0.006933348	4	0.08475497	2	0.665928045	9	0.000257959	4	0.110006889	0	1	2	0.547562754	0	1	1	0.764333913	1	0.785671718	2	0.482077036	2	0.451152038	0	1	13	6.36E-09	2	0.283724255
GO:0030098	lymphocyte differentiation	BP	361	2	0.99889056	10	0.200569496	6	0.237391065	7	0.003980681	0	1	3	0.169898237	1	0.617100867	3	0.162538786	2	0.421523258	1	0.661106455	3	0.181112195	3	0.15527919	0	1	0	1	0	1	1	0.74254564	0	1	1	0.628609498	1	0.650602133	2	0.257424639	2	0.196207637	0	1	1	0.496132547
GO:0030111	regulation of Wnt signaling pathway	BP	236	3	0.934501747	5	0.523827113	5	0.137268355	1	0.731086093	0	1	2	0.237614045	0	1	2	0.23032709	1	0.611120693	1	0.506149342	0	1	2	0.223055475	0	1	2	0.176420319	0	1	1	0.587171295	3	0.022476558	2	0.135058721	1	0.496221887	1	0.475766916	0	1	0	1	1	0.360403056
GO:0030155	regulation of cell adhesion	BP	615	6	0.998062403	28	6.75E-05	8	0.412711233	12	0.000159476	2	0.859878027	5	0.095176115	1	0.806853225	2	0.688848423	7	0.011360198	2	0.548600928	2	0.71644507	4	0.201710358	2	0.59982579	1	0.866052026	0	1	1	0.902137381	4	0.071901469	3	0.234230882	4	0.101945773	1	0.8166901	1	0.755645402	8	0.00038575	1	0.690888953
GO:0030177	positive regulation of Wnt signaling pathway	BP	100	2	0.7132458	3	0.33125793	1	0.686378816	1	0.425879248	0	1	1	0.326219736	0	1	2	0.056895147	0	1	0	1	0	1	1	0.314781327	0	1	1	0.276262406	0	1	0	1	2	0.027021246	0	1	1	0.251500942	0	1	0	1	0	1	1	0.172072765
GO:0030183	B cell differentiation	BP	139	1	0.969867144	2	0.77637804	0	1	1	0.537896546	0	1	0	1	0	1	2	0.100284013	0	1	0	1	1	0.432696224	1	0.408962272	0	1	0	1	0	1	0	1	0	1	1	0.315864471	0	1	0	1	1	0.270420145	0	1	1	0.231019003
GO:0030198	extracellular matrix organization	BP	212	3	0.899511988	3	0.807064251	5	0.098761607	2	0.327207045	1	0.695218921	1	0.567884639	0	1	1	0.560085843	6	0.000204449	2	0.131030716	0	1	1	0.55214697	0	1	1	0.496952718	0	1	0	1	3	0.016980837	0	1	1	0.459674399	0	1	0	1	4	0.003315186	0	1
GO:0030217	T cell differentiation	BP	240	1	0.997665359	7	0.216527338	6	0.059728721	6	0.002201629	0	1	3	0.068972984	0	1	1	0.605518433	2	0.247140647	0	1	2	0.25457457	2	0.228598142	0	1	0	1	0	1	1	0.59334653	0	1	0	1	1	0.502071578	2	0.138752665	1	0.42047112	0	1	1	0.365253978
GO:0030509	BMP signaling pathway	BP	153	1	0.978848022	4	0.376442527	4	0.100652657	0	1	0	1	1	0.45381461	0	1	1	0.446727082	1	0.457324474	2	0.075978036	0	1	1	0.439548193	0	1	4	0.001519841	0	1	0	1	0	1	0	1	0	1	1	0.341608427	1	0.293296587	0	1	1	0.251161627
GO:0030510	regulation of BMP signaling pathway	BP	84	0	1	4	0.091496801	2	0.251779221	0	1	0	1	0	1	0	1	0	1	1	0.284731866	2	0.02592891	0	1	0	1	0	1	1	0.237766887	0	1	0	1	0	1	0	1	0	1	1	0.204777198	1	0.173299367	0	1	1	0.146631576
GO:0030514	negative regulation of BMP signaling pathway	BP	45	0	1	2	0.231921959	2	0.0946108	0	1	0	1	0	1	0	1	0	1	1	0.164203123	1	0.125399163	0	1	0	1	0	1	1	0.135262157	0	1	0	1	0	1	0	1	0	1	0	1	0	1	0	1	0	1
GO:0030902	hindbrain development	BP	147	2	0.882745691	4	0.348812918	4	0.090146963	2	0.195041917	0	1	0	1	0	1	0	1	2	0.116043677	1	0.355082254	0	1	2	0.106122716	0	1	0	1	0	1	1	0.423075219	0	1	2	0.060762771	1	0.34705261	1	0.330694245	0	1	0	1	0	1
GO:0031109	microtubule polymerization or depolymerization	BP	88	0	1	6	0.009045995	2	0.268834674	0	1	0	1	0	1	2	0.022631543	0	1	0	1	0	1	1	0.30126986	1	0.282922437	0	1	0	1	0	1	0	1	0	1	1	0.213422651	0	1	0	1	1	0.180771224	0	1	0	1
GO:0031110	regulation of microtubule polymerization or depolymerization	BP	59	0	1	3	0.117871169	2	0.147675431	0	1	0	1	0	1	1	0.144353753	0	1	0	1	0	1	1	0.213533599	1	0.1997556	0	1	0	1	0	1	0	1	0	1	1	0.148583763	0	1	0	1	0	1	0	1	0	1
GO:0031113	regulation of microtubule polymerization	BP	30	0	1	3	0.0224611	2	0.046443	0	1	0	1	0	1	1	0.076165271	0	1	0	1	0	1	1	0.114908229	1	0.107062383	0	1	0	1	0	1	0	1	0	1	1	0.078488944	0	1	0	1	0	1	0	1	0	1
GO:0031396	regulation of protein ubiquitination	BP	176	7	0.148937562	9	0.01002369	2	0.603270267	2	0.253838306	1	0.626802903	1	0.501449992	3	0.011279407	1	0.4939972	2	0.155025894	2	0.096415375	3	0.034975668	0	1	2	0.112778664	3	0.019286676	0	1	0	1	0	1	0	1	1	0.399902093	1	0.381846423	1	0.329359981	0	1	0	1
GO:0031397	negative regulation of protein ubiquitination	BP	61	1	0.784407185	1	0.714075736	0	1	0	1	0	1	0	1	1	0.148869407	1	0.20984926	2	0.024571812	1	0.16613916	3	0.001966019	0	1	1	0.180967134	0	1	0	1	0	1	0	1	0	1	1	0.161854313	0	1	0	1	0	1	0	1
GO:0031399	regulation of protein modification process	BP	1548	43	0.240606484	46	0.006223191	26	0.034293563	19	0.000861463	4	0.975905646	10	0.082665785	10	0.006934832	5	0.718698463	13	0.008167373	11	0.005724579	9	0.176191802	11	0.030681592	9	0.064567896	10	0.026454844	7	0.240297248	4	0.836119852	11	0.00168652	11	0.002849952	7	0.158023206	14	5.77E-05	5	0.270579026	7	0.158023206	6	0.068677507
GO:0031400	negative regulation of protein modification process	BP	504	14	0.3712411	13	0.226645894	11	0.032404213	4	0.303664455	3	0.534146407	3	0.318370609	3	0.147562012	2	0.580757522	5	0.050651459	2	0.443199857	4	0.1488753	4	0.12251658	4	0.082688618	2	0.485088509	4	0.082688618	0	1	5	0.009224841	5	0.011965073	4	0.057862894	2	0.399492491	2	0.315655571	2	0.428820849	2	0.245185525
GO:0031401	positive regulation of protein modification process	BP	1036	25	0.585997906	34	0.004255767	18	0.05473022	17	5.80E-05	0	1	6	0.222926331	9	0.001503248	3	0.767078895	9	0.022026245	7	0.03385293	5	0.411904804	5	0.351263577	4	0.439369546	7	0.049186152	1	0.968627333	3	0.747239942	4	0.271668749	6	0.062085463	4	0.350557567	11	0.000100429	1	0.908864748	5	0.179086079	3	0.309526065
GO:0031589	cell-substrate adhesion	BP	290	4	0.93142177	15	0.000929393	4	0.428554984	5	0.022599428	0	1	2	0.316150562	0	1	0	1	4	0.028602156	1	0.580186842	2	0.32949702	3	0.09649898	2	0.244339195	1	0.609923426	0	1	0	1	2	0.169156803	0	1	2	0.204154132	0	1	0	1	8	1.88E-06	1	0.422937546
GO:0032092	positive regulation of protein binding	BP	83	2	0.613730387	7	0.001492411	1	0.617909337	2	0.077135217	2	0.078141954	0	1	0	1	0	1	0	1	1	0.219117108	2	0.044856537	0	1	0	1	2	0.029464806	0	1	0	1	0	1	0	1	0	1	0	1	1	0.171420976	1	0.213649726	0	1
GO:0032147	activation of protein kinase activity	BP	200	3	0.876329618	5	0.382646415	5	0.081874676	5	0.005121378	0	1	2	0.185885483	4	0.001926945	0	1	4	0.008376352	0	1	0	1	1	0.531223405	0	1	1	0.476917547	0	1	1	0.527253077	2	0.092543217	2	0.102976367	1	0.440432992	2	0.102976367	0	1	2	0.113713097	2	0.054535421
GO:0032270	positive regulation of cellular protein metabolic process	BP	1278	38	0.142620856	50	7.29E-06	20	0.101563157	21	6.97E-06	1	0.999343752	9	0.06401373	11	0.000463314	4	0.731563501	9	0.067526863	9	0.013098945	6	0.417589083	6	0.35003835	6	0.237994406	10	0.007762864	1	0.986337414	5	0.52022998	6	0.106570192	9	0.007463981	8	0.030415459	12	0.000149875	3	0.556957907	7	0.07499727	4	0.218870365
GO:0032271	regulation of protein polymerization	BP	171	7	0.134083129	16	4.47E-07	4	0.135297432	5	0.002632235	2	0.24627117	1	0.491457197	3	0.010436188	0	1	0	1	0	1	1	0.502336446	1	0.476582909	3	0.018502077	0	1	0	1	0	1	1	0.355003087	1	0.373310334	0	1	0	1	1	0.321677067	3	0.013348347	0	1
GO:0032446	protein modification by small protein conjugation	BP	587	30	0.000171684	21	0.009168584	10	0.141524682	2	0.838439612	2	0.841505112	2	0.675397168	5	0.019192251	4	0.190260022	5	0.084760453	5	0.030369633	8	0.002689059	4	0.180386772	7	0.003048266	7	0.00283337	5	0.042937017	1	0.891069429	1	0.780991368	3	0.214198439	5	0.027264884	3	0.214198439	3	0.146772908	0	1	4	0.024245019
GO:0032609	interferon-gamma production	BP	111	0	1	6	0.025744032	0	1	2	0.125530416	0	1	3	0.009618885	1	0.254440751	0	1	0	1	0	1	0	1	0	1	1	0.304862064	1	0.301608414	0	1	0	1	0	1	0	1	0	1	1	0.261367441	0	1	0	1	0	1
GO:0032623	interleukin-2 production	BP	57	0	1	2	0.322250066	0	1	1	0.270952151	0	1	2	0.021226121	0	1	0	1	0	1	0	1	0	1	1	0.193680507	1	0.170162051	0	1	0	1	0	1	0	1	1	0.143922996	1	0.152082187	0	1	0	1	0	1	0	1
GO:0032649	regulation of interferon-gamma production	BP	101	0	1	5	0.05493151	0	1	2	0.107499467	0	1	3	0.007432727	1	0.234412831	0	1	0	1	0	1	0	1	0	1	0	1	1	0.278603615	0	1	0	1	0	1	0	1	0	1	1	0.240886164	0	1	0	1	0	1
GO:0032663	regulation of interleukin-2 production	BP	52	0	1	1	0.655995121	0	1	1	0.250437013	0	1	2	0.01785973	0	1	0	1	0	1	0	1	0	1	0	1	1	0.156457635	0	1	0	1	0	1	0	1	1	0.13216089	1	0.139709007	0	1	0	1	0	1	0	1
GO:0032729	positive regulation of interferon-gamma production	BP	72	0	1	2	0.430832719	0	1	2	0.06021917	0	1	3	0.002886737	1	0.173289447	0	1	0	1	0	1	0	1	0	1	0	1	1	0.207575515	0	1	0	1	0	1	0	1	0	1	1	0.178275564	0	1	0	1	0	1
GO:0032743	positive regulation of interleukin-2 production	BP	31	0	1	0	1	0	1	1	0.157830901	0	1	2	0.006606154	0	1	0	1	0	1	0	1	0	1	0	1	0	1	0	1	0	1	0	1	0	1	1	0.08099798	1	0.085769408	0	1	0	1	0	1	0	1
GO:0032844	regulation of homeostatic process	BP	460	8	0.886862387	19	0.00292459	14	0.000958806	6	0.042643052	1	0.925106865	4	0.107888352	5	0.007269974	3	0.260753031	4	0.111022305	3	0.156716646	3	0.286856957	4	0.095765795	1	0.780887285	1	0.776573674	4	0.06363301	3	0.24524317	2	0.328602277	5	0.008281673	2	0.384293494	2	0.356664259	1	0.650239335	3	0.147574963	0	1
GO:0032845	negative regulation of homeostatic process	BP	183	5	0.477125415	5	0.314507215	7	0.005405174	5	0.003520251	1	0.641204239	1	0.515114305	1	0.384186831	0	1	2	0.164784442	1	0.421008249	1	0.526209791	3	0.031927371	0	1	1	0.447179669	4	0.003051194	3	0.031032864	1	0.374623278	1	0.39360492	0	1	1	0.39360492	1	0.339972755	0	1	0	1
GO:0032846	positive regulation of homeostatic process	BP	213	3	0.901255457	11	0.004341295	7	0.011932618	0	1	1	0.696929945	1	0.569599165	0	1	2	0.197919377	2	0.20765681	1	0.470834718	0	1	0	1	1	0.503070245	1	0.498587712	2	0.153432716	1	0.549821787	0	1	2	0.11429952	0	1	0	1	0	1	1	0.461248097	0	1
GO:0032880	regulation of protein localization	BP	940	30	0.096310807	52	6.43E-11	24	0.000241021	14	0.000711334	3	0.898780456	9	0.01167561	7	0.011612954	5	0.295328217	5	0.318544501	7	0.021366187	5	0.33414288	4	0.474348004	4	0.368150834	7	0.031654009	3	0.596807371	4	0.46571092	6	0.032307154	6	0.042210132	8	0.005569438	4	0.252373569	2	0.632451026	5	0.134900082	7	0.001748726
GO:0032886	regulation of microtubule-based process	BP	157	4	0.548578446	8	0.015053391	4	0.107957017	0	1	0	1	0	1	2	0.064544302	0	1	0	1	0	1	1	0.472976215	1	0.447995826	0	1	1	0.398441654	0	1	0	1	0	1	2	0.068167596	0	1	0	1	0	1	1	0.365775189	1	0.256821281
GO:0032943	mononuclear cell proliferation	BP	291	1	0.999361023	10	0.074192644	1	0.966224785	10	5.18E-06	0	1	3	0.107224182	2	0.178757039	1	0.676664298	2	0.322065638	0	1	1	0.695946634	2	0.299656854	1	0.615944116	0	1	0	1	1	0.664514882	0	1	2	0.187518186	2	0.205207053	1	0.549435467	1	0.484274394	0	1	0	1
GO:0032956	regulation of actin cytoskeleton organization	BP	287	8	0.419474121	24	5.72E-09	4	0.420851663	8	0.000199582	2	0.475768291	1	0.679445691	4	0.00695867	0	1	3	0.106458314	1	0.576377373	1	0.690899133	3	0.094257757	4	0.01450053	0	1	0	1	0	1	1	0.521827177	1	0.544440343	0	1	0	1	0	1	4	0.009551828	1	0.419626037
GO:0032970	regulation of actin filament-based process	BP	325	11	0.186564005	29	3.06E-11	8	0.03512766	8	0.000458695	2	0.541945653	1	0.724557907	4	0.010654133	2	0.35645979	3	0.13952512	1	0.622210747	2	0.38083674	5	0.007727509	5	0.004232604	0	1	0	1	0	1	1	0.56662029	1	0.589773222	0	1	0	1	0	1	4	0.014518403	1	0.460232681
GO:0033043	regulation of organelle organization	BP	952	41	0.000473294	62	4.92E-16	16	0.084575749	12	0.006540435	4	0.780785903	5	0.320087961	11	3.48E-05	3	0.714804733	7	0.084771006	4	0.313352387	5	0.34382728	5	0.28877316	7	0.035664283	4	0.368000593	4	0.377110391	4	0.475547685	3	0.440367415	9	0.001047654	4	0.295266169	3	0.481955657	1	0.888883957	9	0.001612638	4	0.103303735
GO:0033554	cellular response to stress	BP	1556	84	1.28E-11	55	4.39E-05	38	9.35E-06	9	0.492538271	14	0.051239671	9	0.157982557	8	0.050944147	16	0.000273097	12	0.020274131	11	0.005946198	11	0.050480449	7	0.370107987	8	0.134179441	8	0.127212759	9	0.066254287	9	0.124589665	11	0.001757134	8	0.059357113	6	0.292458318	8	0.059357113	5	0.274088264	6	0.292458318	6	0.070053222
GO:0033673	negative regulation of kinase activity	BP	224	5	0.655435324	8	0.087239936	4	0.258038158	1	0.712423539	2	0.354716215	0	1	2	0.117928273	0	1	3	0.060050602	1	0.488024463	1	0.59953982	1	0.572146541	2	0.166021767	1	0.516230088	0	1	0	1	1	0.437331451	1	0.458182108	3	0.027060095	2	0.124120346	1	0.398902721	0	1	1	0.345631776
GO:0033674	positive regulation of kinase activity	BP	399	9	0.660228218	17	0.003485475	10	0.017734433	6	0.023595443	0	1	4	0.072611975	5	0.00401903	2	0.455877792	4	0.074855759	2	0.332655502	2	0.483306703	3	0.190426498	1	0.731563004	2	0.368972776	0	1	2	0.439023798	3	0.081891213	3	0.094788707	1	0.68750625	5	0.004597021	1	0.597483413	2	0.320410097	3	0.039100453
GO:0033687	osteoblast proliferation	BP	26	0	1	1	0.413308546	0	1	0	1	0	1	0	1	0	1	0	1	0	1	1	0.074465861	0	1	0	1	0	1	0	1	0	1	0	1	0	1	1	0.068385176	0	1	0	1	0	1	0	1	0	1
GO:0033688	regulation of osteoblast proliferation	BP	23	0	1	1	0.376057294	0	1	0	1	0	1	0	1	0	1	0	1	0	1	1	0.066160785	0	1	0	1	0	1	0	1	0	1	0	1	0	1	1	0.060735844	0	1	0	1	0	1	0	1	0	1
GO:0033690	positive regulation of osteoblast proliferation	BP	13	0	1	0	1	0	1	0	1	0	1	0	1	0	1	0	1	0	1	1	0.037943009	0	1	0	1	0	1	0	1	0	1	0	1	0	1	1	0.034788726	0	1	0	1	0	1	0	1	0	1
GO:0034220	ion transmembrane transport	BP	658	16	0.568452802	30	3.63E-05	11	0.1396144	4	0.494148598	4	0.500039253	1	0.927856528	2	0.520746734	3	0.46665749	2	0.740439247	0	1	3	0.501686228	5	0.10263626	0	1	0	1	4	0.167759991	11	3.30E-05	2	0.503502513	2	0.537585411	0	1	1	0.837466717	2	0.44010597	4	0.122268603	0	1
GO:0034446	substrate adhesion-dependent cell spreading	BP	83	1	0.876154008	8	0.000282437	2	0.247518639	1	0.368978385	0	1	1	0.279355557	0	1	0	1	0	1	0	1	0	1	0	1	1	0.237958837	1	0.235294918	0	1	0	1	2	0.019095383	0	1	0	1	0	1	0	1	3	0.001793196	1	0.145016368
GO:0034599	cellular response to oxidative stress	BP	202	17	1.28E-05	6	0.228348832	7	0.009095239	0	1	4	0.026538918	2	0.188718983	1	0.414542534	1	0.542636046	1	0.554178163	0	1	3	0.049203299	0	1	2	0.141048915	1	0.480310601	1	0.484716597	3	0.039771708	2	0.094108891	0	1	0	1	1	0.424422051	0	1	2	0.115589732	0	1
GO:0034614	cellular response to reactive oxygen species	BP	113	8	0.007198053	2	0.671253755	3	0.141569968	0	1	4	0.003694712	1	0.360010776	0	1	1	0.353892729	0	1	0	1	3	0.010992883	0	1	0	1	1	0.306121717	0	1	3	0.008700171	1	0.251303737	0	1	0	1	1	0.265397916	0	1	0	1	0	1
GO:0034622	cellular macromolecular complex assembly	BP	816	48	3.42E-08	47	1.51E-10	19	0.003017654	7	0.16583524	4	0.66963109	1	0.962050665	8	0.001313021	3	0.612273843	3	0.633957324	2	0.70245222	16	1.76E-07	7	0.03427984	4	0.276258664	4	0.268647663	3	0.500315289	10	0.000907408	3	0.345999795	4	0.181436778	1	0.909294874	3	0.383438578	3	0.280214126	4	0.209471098	3	0.198079488
GO:0034762	regulation of transmembrane transport	BP	384	11	0.356690416	19	0.000356886	7	0.155812844	3	0.356257176	2	0.632831384	1	0.782456885	2	0.268714933	1	0.775266634	2	0.452647305	0	1	3	0.204758478	4	0.057187133	0	1	0	1	3	0.130570638	3	0.172333475	2	0.256784116	1	0.651501841	0	1	0	1	1	0.583358383	2	0.3044391	0	1
GO:0034764	positive regulation of transmembrane transport	BP	128	7	0.040605227	7	0.015710819	4	0.06067247	1	0.50870516	1	0.511350642	1	0.396921228	0	1	1	0.390384528	0	1	0	1	3	0.01534696	2	0.084069577	0	1	0	1	3	0.008519804	1	0.380447449	1	0.279596771	1	0.29494404	0	1	0	1	0	1	1	0.309966855	0	1
GO:0034765	regulation of ion transmembrane transport	BP	369	9	0.567537415	18	0.000597063	7	0.134971376	3	0.333626942	2	0.611122254	0	1	2	0.254038588	1	0.761662995	2	0.432451691	0	1	2	0.442939642	4	0.050798949	0	1	0	1	3	0.119761326	3	0.158775938	2	0.242589052	1	0.636735199	0	1	0	1	1	0.568747173	2	0.288409405	0	1
GO:0034767	positive regulation of ion transmembrane transport	BP	121	5	0.182476954	6	0.037029477	4	0.05134171	1	0.48918346	1	0.491783636	0	1	0	1	1	0.373615982	0	1	0	1	2	0.086790376	2	0.076348483	0	1	0	1	3	0.007304816	1	0.36396966	1	0.266526706	1	0.281304397	0	1	0	1	0	1	1	0.295786766	0	1
GO:0035567	non-canonical Wnt signaling pathway	BP	53	0	1	1	0.662990315	0	1	1	0.254585364	0	1	0	1	0	1	0	1	0	1	1	0.146008647	0	1	0	1	0	1	1	0.157341814	0	1	0	1	1	0.126786838	0	1	1	0.142197795	1	0.13452597	0	1	0	1	1	0.095145577
GO:0035791	platelet-derived growth factor receptor-beta signaling pathway	BP	8	1	0.182089184	0	1	0	1	0	1	0	1	0	1	0	1	0	1	0	1	0	1	0	1	0	1	0	1	0	1	0	1	0	1	0	1	0	1	0	1	1	0.021551787	0	1	0	1	0	1
GO:0038127	ERBB signaling pathway	BP	97	1	0.912992105	2	0.588572513	1	0.675253734	0	1	0	1	1	0.318174513	0	1	0	1	1	0.320952331	1	0.251087756	0	1	1	0.306950331	0	1	0	1	1	0.272168936	0	1	1	0.21991958	0	1	2	0.032066961	0	1	0	1	2	0.032066961	0	1
GO:0042063	gliogenesis	BP	267	3	0.963133348	8	0.177389266	5	0.195098876	2	0.434924688	1	0.776457328	2	0.282752938	0	1	3	0.084063603	6	0.00069557	0	1	0	1	5	0.003401996	1	0.584218887	0	1	1	0.584218887	1	0.632705876	2	0.148588754	0	1	0	1	0	1	0	1	0	1	0	1
GO:0042098	T cell proliferation	BP	186	1	0.990822593	8	0.036556956	1	0.884758437	6	0.000596012	0	1	3	0.037121003	1	0.38908079	1	0.513281922	2	0.169000086	0	1	1	0.531998816	2	0.155306887	0	1	0	1	0	1	1	0.501696349	0	1	1	0.398576601	2	0.100814194	1	0.398576601	1	0.344470464	0	1	0	1
GO:0042100	B cell proliferation	BP	111	0	1	3	0.3920849	0	1	4	0.003373661	0	1	0	1	1	0.254440751	0	1	0	1	0	1	0	1	0	1	0	1	0	1	0	1	0	1	0	1	1	0.261367441	0	1	0	1	0	1	0	1	0	1
GO:0042110	T cell activation	BP	452	2	0.999866471	21	0.000412413	7	0.265741251	11	4.35E-05	0	1	5	0.033015521	1	0.700098221	2	0.521567832	3	0.267770581	0	1	2	0.550099325	3	0.242348662	0	1	0	1	0	1	1	0.817727049	0	1	1	0.711362763	4	0.041704797	2	0.348761232	2	0.272077125	0	1	1	0.576790063
GO:0042113	B cell activation	BP	274	3	0.967716965	6	0.48277208	0	1	5	0.018191389	0	1	0	1	1	0.51678273	4	0.021508497	1	0.666277714	0	1	1	0.673915115	1	0.646395446	1	0.593730207	0	1	1	0.593730207	0	1	0	1	2	0.170966571	0	1	0	1	1	0.463812953	0	1	1	0.405060168
GO:0042127	regulation of cell proliferation	BP	1498	28	0.956046186	45	0.005614461	23	0.097368014	22	2.37E-05	5	0.925176339	9	0.134416791	11	0.001702516	12	0.012200915	9	0.140765474	7	0.15580395	4	0.864657689	7	0.334065224	6	0.363681838	7	0.207021996	3	0.87430503	6	0.487680148	5	0.335336986	8	0.049494214	8	0.066114314	6	0.221345343	5	0.248910259	10	0.010500327	3	0.541809754
GO:0042325	regulation of phosphorylation	BP	1352	31	0.701766937	42	0.00417725	25	0.013438476	18	0.00046558	4	0.947099468	9	0.084254289	7	0.064318206	6	0.420788172	11	0.018281548	9	0.018292235	6	0.471341534	11	0.012552228	6	0.278914871	4	0.640068601	5	0.453476768	5	0.571043335	9	0.007020992	8	0.029645192	6	0.194631113	13	5.97E-05	4	0.365238287	8	0.04040256	7	0.01254911
GO:0042326	negative regulation of phosphorylation	BP	424	8	0.828690092	16	0.013551888	8	0.117831427	4	0.207521825	4	0.211213528	3	0.233222755	2	0.307804976	0	1	4	0.088841166	1	0.719899995	1	0.824407871	4	0.076227396	3	0.160963403	1	0.748504004	1	0.752979547	1	0.79726379	4	0.023042618	5	0.005924318	4	0.034230027	2	0.320880272	1	0.61998764	1	0.709661593	2	0.189831626
GO:0042327	positive regulation of phosphorylation	BP	900	17	0.902797023	28	0.017318963	16	0.057445652	16	3.79E-05	0	1	6	0.143419132	7	0.009286361	5	0.265588182	8	0.026865338	6	0.05084661	5	0.302107964	5	0.251267063	2	0.797462939	3	0.558181555	1	0.950138901	3	0.656314528	4	0.19700807	4	0.228773318	3	0.484156359	9	0.000704571	1	0.874422202	5	0.118159066	4	0.088387671
GO:0042542	response to hydrogen peroxide	BP	99	8	0.003247444	3	0.325698234	4	0.027570214	0	1	3	0.017925161	0	1	0	1	1	0.317888068	1	0.326361233	1	0.255548362	3	0.007669545	0	1	1	0.276930677	0	1	0	1	0	1	1	0.223912265	0	1	0	1	1	0.23672331	0	1	2	0.033287693	0	1
GO:0042770	signal transduction in response to DNA damage	BP	71	2	0.528814135	4	0.056248345	1	0.560795714	1	0.325477149	1	0.327491836	0	1	2	0.015116854	1	0.239820632	2	0.032527266	1	0.190645448	1	0.251087756	1	0.235267134	0	1	0	1	1	0.207375963	0	1	0	1	1	0.176028243	0	1	0	1	1	0.148550927	0	1	1	0.125399163
GO:0042981	regulation of apoptotic process	BP	1355	55	0.000238788	57	1.55E-07	23	0.040714535	21	1.69E-05	8	0.483624982	10	0.040167613	10	0.002716572	9	0.07666989	13	0.002695239	6	0.213928305	8	0.184453392	6	0.402403229	8	0.074012797	8	0.069708171	3	0.826089327	7	0.239956019	5	0.263418514	4	0.507013495	6	0.195968028	7	0.074282876	5	0.190100606	12	0.000457774	5	0.109626974
GO:0043062	extracellular structure organization	BP	213	3	0.901255457	3	0.809590421	5	0.100242705	2	0.329226811	1	0.696929945	1	0.569599165	0	1	1	0.561794175	6	0.000209708	2	0.132030038	0	1	1	0.553848324	0	1	1	0.498587712	0	1	0	1	3	0.017192696	0	1	1	0.461248097	0	1	0	1	4	0.003371378	0	1
GO:0043065	positive regulation of apoptotic process	BP	546	20	0.054960344	26	5.91E-05	15	0.001761037	5	0.184880691	1	0.954127108	4	0.168109133	3	0.174214905	5	0.059730828	6	0.021780863	4	0.079308917	2	0.653226649	2	0.612616963	4	0.103215426	1	0.831719978	2	0.534782654	3	0.332342558	1	0.756182413	1	0.777762592	4	0.073047158	5	0.016400563	3	0.125669876	8	0.000173218	1	0.646826418
GO:0043066	negative regulation of apoptotic process	BP	832	38	0.000247478	36	1.87E-05	11	0.362281089	15	5.75E-05	7	0.182069451	6	0.109702544	8	0.00148496	3	0.62549214	9	0.00585822	4	0.234096886	6	0.122437006	4	0.383010355	4	0.287943625	5	0.130348959	0	1	4	0.375075064	4	0.162536714	2	0.666061656	4	0.219178387	2	0.666061656	2	0.565175831	7	0.010030551	3	0.205844766
GO:0043067	regulation of programmed cell death	BP	1371	57	9.84E-05	57	2.29E-07	23	0.045408877	21	2.01E-05	8	0.497021144	10	0.042940647	10	0.002956869	9	0.081139487	13	0.002981992	6	0.22156822	8	0.192620925	6	0.413296976	9	0.03417235	8	0.073547378	3	0.832163382	7	0.248971935	6	0.136007172	4	0.516379787	6	0.203158605	7	0.078002399	5	0.196406246	12	0.000508504	5	0.113756275
GO:0043068	positive regulation of programmed cell death	BP	551	20	0.059186284	26	6.86E-05	15	0.001922557	5	0.189592467	1	0.955418481	4	0.171929912	4	0.057386383	5	0.061620418	6	0.022655137	4	0.081381996	2	0.658156077	2	0.617606282	4	0.105803778	1	0.834475791	2	0.539726542	3	0.33744864	1	0.759349911	1	0.780838004	4	0.074978998	5	0.016992707	3	0.12817983	8	0.000184299	1	0.650215774
GO:0043069	negative regulation of programmed cell death	BP	847	39	0.000174597	36	2.73E-05	11	0.384232292	15	7.03E-05	7	0.193425039	6	0.116749548	8	0.001662033	3	0.637607515	9	0.006559866	4	0.243737989	7	0.056779563	4	0.39587139	5	0.142969645	5	0.137541216	0	1	4	0.387811619	5	0.064672187	2	0.675705594	4	0.228391448	2	0.675705594	2	0.575010137	7	0.010993478	3	0.213191103
GO:0043085	positive regulation of catalytic activity	BP	910	30	0.070654454	42	7.25E-07	19	0.00938065	15	0.000155079	0	1	7	0.067309384	12	3.84E-06	5	0.272958474	10	0.003312622	3	0.510699906	4	0.507446837	4	0.449352037	3	0.574556478	3	0.565756132	3	0.574556478	5	0.251164676	6	0.028177747	5	0.101244892	3	0.49154493	7	0.011594923	3	0.338693725	5	0.122245339	4	0.091167797
GO:0043122	regulation of I-kappaB kinase/NF-kappaB signaling	BP	192	8	0.10632988	7	0.097121933	7	0.006976714	1	0.656135092	1	0.658912513	2	0.174617847	3	0.014236807	0	1	5	0.001025012	1	0.436422993	0	1	0	1	4	0.003622312	0	1	1	0.467451665	0	1	0	1	1	0.408399862	2	0.106289823	1	0.408399862	0	1	4	0.002321468	3	0.005650583
GO:0043123	positive regulation of I-kappaB kinase/NF-kappaB signaling	BP	138	5	0.258511084	6	0.062597266	5	0.021886928	1	0.535315509	0	1	2	0.102707945	2	0.051416169	0	1	2	0.104535697	1	0.337476619	0	1	0	1	4	0.001089874	0	1	1	0.363872402	0	1	0	1	1	0.31398815	1	0.32973722	1	0.31398815	0	1	4	0.000687496	2	0.027864114
GO:0043124	negative regulation of I-kappaB kinase/NF-kappaB signaling	BP	52	1	0.729567405	1	0.655995121	3	0.021997531	0	1	1	0.252076712	0	1	1	0.128362512	0	1	1	0.187225908	0	1	0	1	0	1	0	1	0	1	0	1	0	1	0	1	0	1	1	0.139709007	0	1	0	1	1	0.139709007	2	0.00432851
GO:0043254	regulation of protein complex assembly	BP	341	17	0.005347871	25	3.82E-08	11	0.002105112	6	0.011792034	3	0.295277426	1	0.741617443	4	0.0125284	1	0.73405456	1	0.745318079	0	1	1	0.752561559	2	0.368381334	3	0.100559214	0	1	2	0.305986145	1	0.722294428	2	0.216226735	1	0.607504049	3	0.075849631	0	1	1	0.540115131	3	0.075849631	1	0.476486771
GO:0043269	regulation of ion transport	BP	557	13	0.627913416	22	0.00246806	10	0.111095819	5	0.195303746	2	0.819444639	0	1	2	0.433492582	1	0.886209202	5	0.071292634	0	1	3	0.394360171	5	0.059275391	1	0.841517678	0	1	4	0.108949042	3	0.343574073	3	0.169833835	1	0.784473222	1	0.803923348	0	1	1	0.720473808	2	0.480192187	0	1
GO:0043270	positive regulation of ion transport	BP	236	6	0.533181766	8	0.109016953	6	0.055963166	2	0.375154498	1	0.733755888	0	1	0	1	1	0.599324136	1	0.611120693	0	1	3	0.071399971	3	0.059752333	0	1	0	1	4	0.007470556	1	0.587171295	3	0.022476558	1	0.475766916	0	1	0	1	0	1	1	0.496221887	0	1
GO:0043393	regulation of protein binding	BP	181	6	0.293962287	11	0.001225327	5	0.058598039	6	0.000516394	2	0.266864275	0	1	2	0.082527223	2	0.154028376	1	0.514964048	1	0.417526706	3	0.037519352	0	1	1	0.44780024	2	0.115614137	0	1	0	1	1	0.371394508	0	1	2	0.096314801	1	0.390268008	1	0.33695747	2	0.096314801	1	0.289911239
GO:0043408	regulation of MAPK cascade	BP	642	15	0.630405957	17	0.161235898	12	0.06888732	12	0.000236576	3	0.696913118	6	0.041068485	2	0.507507032	1	0.918701103	7	0.014106852	1	0.85570701	1	0.929086671	5	0.094916106	2	0.623387274	2	0.616361328	2	0.623387274	2	0.694166236	6	0.005824541	2	0.524241448	2	0.556542364	9	5.75E-05	3	0.176760209	1	0.847607637	3	0.119839911
GO:0043409	negative regulation of MAPK cascade	BP	147	4	0.496823614	5	0.179540754	4	0.090146963	3	0.048113014	3	0.049009261	1	0.44066452	0	1	0	1	2	0.116043677	0	1	0	1	3	0.018139873	0	1	0	1	1	0.382421393	0	1	3	0.006320232	1	0.330694245	1	0.34705261	1	0.330694245	1	0.283579919	0	1	1	0.242593047
GO:0043410	positive regulation of MAPK cascade	BP	446	8	0.86652598	12	0.198012359	6	0.407365687	11	3.86E-05	0	1	4	0.099196526	2	0.329169455	1	0.823804275	6	0.008792232	0	1	1	0.839700327	2	0.50269261	2	0.428831373	2	0.422413329	1	0.770424933	2	0.496773707	2	0.315448285	1	0.706516422	1	0.727872846	6	0.001330621	0	1	1	0.727872846	2	0.204898561
GO:0043549	regulation of kinase activity	BP	643	15	0.632781573	22	0.012560534	15	0.007890698	7	0.066075103	2	0.876298507	4	0.246942401	6	0.006865245	2	0.712268101	6	0.043156162	4	0.124132617	3	0.486293538	5	0.095389502	4	0.158384236	3	0.342890433	2	0.624239431	2	0.694989406	5	0.02397241	4	0.097645593	4	0.114988833	7	0.001778388	2	0.428453802	2	0.557393249	4	0.032398389
GO:0043623	cellular protein complex assembly	BP	480	22	0.00458	36	1.92E-11	12	0.010082271	7	0.017397092	4	0.27851708	1	0.852007984	6	0.001641404	2	0.554110183	1	0.854991569	0	1	4	0.131322845	3	0.270690106	3	0.206643194	2	0.459640145	1	0.795021751	8	0.000424926	1	0.710323016	2	0.376274868	0	1	1	0.732957067	2	0.295579043	3	0.16129681	2	0.228440177
GO:0044087	regulation of cellular component biogenesis	BP	749	25	0.083215588	40	3.07E-08	17	0.006294586	8	0.056164381	3	0.790864601	4	0.340303252	6	0.013882359	2	0.788046191	5	0.177754456	2	0.656547886	3	0.589721142	6	0.063444472	6	0.035587952	1	0.914168822	4	0.228439736	1	0.941501522	2	0.573916025	6	0.016020294	3	0.367840817	2	0.60861006	3	0.23925858	5	0.065111317	3	0.166474595
GO:0044093	positive regulation of molecular function	BP	1210	44	0.007488564	54	5.12E-08	25	0.003510139	19	3.73E-05	5	0.809160974	9	0.048446285	13	1.32E-05	6	0.322384214	10	0.021909564	5	0.290213964	7	0.220333733	6	0.30443522	6	0.202284827	3	0.754576733	5	0.360751615	5	0.4715473	7	0.033847149	10	0.001504254	4	0.464724877	8	0.016462091	5	0.136840437	9	0.007808449	6	0.025044343
GO:0045087	innate immune response	BP	596	7	0.992417473	4	0.998188755	6	0.685182255	18	5.29E-09	0	1	7	0.009154309	2	0.468192075	1	0.902461777	2	0.68911643	2	0.531545799	5	0.095256826	2	0.660331245	2	0.58260556	2	0.575568556	1	0.860924398	1	0.894755631	5	0.017927101	2	0.484510344	1	0.825316668	3	0.220595963	1	0.744630971	0	1	0	1
GO:0045321	leukocyte activation	BP	769	7	0.999625341	28	0.002248757	8	0.662861121	18	2.48E-07	0	1	5	0.185730422	3	0.330675392	7	0.028872496	4	0.365580858	1	0.902236474	4	0.380244314	4	0.328894579	3	0.460925891	1	0.919702949	1	0.92229459	1	0.945839907	0	1	3	0.348386035	4	0.181762513	2	0.623092657	2	0.522175248	3	0.383624968	1	0.770741359
GO:0045786	negative regulation of cell cycle	BP	348	11	0.248410478	10	0.172196828	8	0.049021596	3	0.301927892	0	1	1	0.748748226	5	0.002238304	3	0.150603009	4	0.050169678	1	0.647538954	2	0.413693343	3	0.143775673	0	1	2	0.309046141	0	1	0	1	1	0.591698982	3	0.069096982	1	0.637016275	2	0.24431813	1	0.547443357	1	0.637016275	2	0.139385121
GO:0045787	positive regulation of cell cycle	BP	289	13	0.02913176	8	0.234974065	6	0.117702854	2	0.475459009	0	1	2	0.314704054	8	9.02E-07	3	0.10062218	4	0.028291171	2	0.211943028	1	0.693433164	2	0.296874252	1	0.613394266	3	0.066640976	0	1	0	1	1	0.524294274	1	0.546944683	2	0.203101856	1	0.546944683	0	1	0	1	1	0.421835768
GO:0045859	regulation of protein kinase activity	BP	587	14	0.597744826	20	0.017500044	13	0.019016524	7	0.044570464	1	0.963709985	4	0.200299827	6	0.004442317	0	1	6	0.029657135	4	0.097093267	3	0.427037212	4	0.180386772	3	0.300114407	3	0.293390706	2	0.574264492	2	0.646069437	5	0.016899114	3	0.214198439	4	0.089645994	7	0.001055091	2	0.383941939	2	0.508029523	3	0.098160777
GO:0045860	positive regulation of protein kinase activity	BP	367	7	0.808117495	15	0.008453023	9	0.026894408	6	0.016392374	0	1	4	0.056933291	5	0.002814905	0	1	4	0.058749032	2	0.297640005	2	0.440187807	2	0.403145106	0	1	2	0.331548144	0	1	2	0.397757095	3	0.067355835	2	0.26348029	1	0.656702298	5	0.00322666	1	0.566761403	2	0.286269039	2	0.1517065
GO:0045930	negative regulation of mitotic cell cycle	BP	174	7	0.142905134	6	0.143688086	2	0.597043616	3	0.072066112	0	1	0	1	3	0.010937533	2	0.144705258	1	0.501148926	0	1	1	0.508414106	0	1	0	1	1	0.430766768	0	1	0	1	1	0.359964163	3	0.011904587	1	0.396396767	0	1	0	1	1	0.396396767	1	0.280411761
GO:0045931	positive regulation of mitotic cell cycle	BP	129	10	0.001437178	4	0.266691785	4	0.06207409	2	0.15956036	0	1	0	1	4	0.00037695	1	0.392743503	1	0.402560274	1	0.319397317	0	1	1	0.386110241	1	0.344773645	1	0.341206771	0	1	0	1	1	0.281445125	1	0.296871638	1	0.311969475	0	1	0	1	0	1	1	0.216308047
GO:0045936	negative regulation of phosphate metabolic process	BP	540	11	0.78716077	17	0.050475868	10	0.095680525	4	0.348665151	4	0.353798807	4	0.163565675	2	0.418006639	1	0.878312012	6	0.020762353	1	0.803046199	2	0.647237954	4	0.146531265	4	0.100149111	1	0.828353174	3	0.258401901	1	0.869643426	4	0.049016141	5	0.01570844	4	0.070763445	3	0.181553149	2	0.345542273	2	0.464008612	2	0.270403128
GO:0046631	alpha-beta T cell activation	BP	130	0	1	3	0.493053903	2	0.442116346	2	0.161499256	0	1	1	0.401680725	0	1	0	1	1	0.40494762	0	1	1	0.411428402	1	0.388434212	0	1	0	1	0	1	0	1	0	1	1	0.298794046	1	0.313966367	1	0.298794046	0	1	0	1	1	0.217791438
GO:0046632	alpha-beta T cell differentiation	BP	95	0	1	2	0.577216898	2	0.298645096	2	0.097051515	0	1	1	0.312758305	0	1	0	1	0	1	0	1	1	0.320952331	1	0.301680567	0	1	0	1	0	1	0	1	0	1	0	1	1	0.240558623	0	1	0	1	0	1	1	0.164203123
GO:0046649	lymphocyte activation	BP	659	5	0.999763403	25	0.002224473	7	0.637124189	15	3.78E-06	0	1	5	0.118194797	3	0.251439607	6	0.041802	3	0.488822779	1	0.863016676	3	0.502704342	4	0.236636239	2	0.637675472	0	1	1	0.887433487	1	0.917323848	0	1	3	0.266356994	4	0.122760956	2	0.538411069	2	0.440878394	0	1	1	0.716129751
GO:0046651	lymphocyte proliferation	BP	289	1	0.999327679	10	0.071598835	1	0.965424142	10	4.87E-06	0	1	3	0.10559229	2	0.17687167	1	0.674130016	2	0.319146873	0	1	1	0.693433164	2	0.296874252	1	0.613394266	0	1	0	1	1	0.661971605	0	1	2	0.185558521	2	0.203101856	1	0.546944683	1	0.481907527	0	1	0	1
GO:0046785	microtubule polymerization	BP	54	0	1	4	0.023846566	2	0.128063512	0	1	0	1	0	1	2	0.008957933	0	1	0	1	0	1	1	0.197341402	1	0.184482258	0	1	0	1	0	1	0	1	0	1	1	0.136884705	0	1	0	1	1	0.115087774	0	1	0	1
GO:0048008	platelet-derived growth factor receptor signaling pathway	BP	52	1	0.729567405	1	0.655995121	2	0.120404782	0	1	0	1	1	0.185446885	0	1	0	1	1	0.187225908	1	0.143458883	0	1	3	0.000998248	1	0.156457635	0	1	0	1	0	1	1	0.12454783	0	1	0	1	2	0.008845793	0	1	0	1	0	1
GO:0048536	spleen development	BP	46	1	0.685475381	0	1	0	1	0	1	0	1	2	0.014153867	0	1	0	1	0	1	2	0.008274942	0	1	1	0.159443212	0	1	0	1	0	1	0	1	0	1	0	1	1	0.124626143	0	1	0	1	0	1	0	1
GO:0048538	thymus development	BP	52	0	1	1	0.655995121	2	0.120404782	0	1	0	1	1	0.185446885	1	0.128362512	2	0.017150999	0	1	0	1	0	1	0	1	0	1	0	1	0	1	1	0.176494324	0	1	0	1	4	1.55E-05	0	1	0	1	0	1	0	1
GO:0048584	positive regulation of response to stimulus	BP	1727	42	0.577302525	53	0.001734091	22	0.340967486	35	9.25E-12	4	0.988716963	12	0.038026851	5	0.48171036	8	0.346662905	14	0.008182983	8	0.13912904	5	0.838449974	7	0.476959396	9	0.109084617	3	0.923481431	2	0.979754377	5	0.779360224	9	0.030290603	6	0.328717639	7	0.229712529	11	0.006500696	4	0.5540341	15	9.84E-05	7	0.041186362
GO:0048585	negative regulation of response to stimulus	BP	1299	30	0.684520934	43	0.001161354	26	0.004438624	16	0.00217841	10	0.187368076	8	0.138692586	3	0.672762041	1	0.994205134	11	0.01396507	5	0.342643633	5	0.612084607	8	0.115900379	5	0.419050375	6	0.240294987	5	0.419050375	4	0.719472517	8	0.016961042	7	0.06212333	6	0.171633686	6	0.140838131	4	0.33761605	10	0.003961551	8	0.002658779
GO:0048668	collateral sprouting	BP	26	0	1	0	1	0	1	0	1	0	1	0	1	0	1	0	1	0	1	0	1	0	1	0	1	0	1	0	1	0	1	0	1	1	0.064310066	1	0.068385176	2	0.002552133	0	1	0	1	0	1	0	1
GO:0048708	astrocyte differentiation	BP	70	0	1	2	0.416842932	1	0.555668744	0	1	0	1	1	0.241355217	0	1	1	0.236874821	1	0.243585682	0	1	0	1	2	0.028692492	0	1	0	1	0	1	0	1	1	0.163999437	0	1	0	1	0	1	0	1	0	1	0	1
GO:0048729	tissue morphogenesis	BP	627	9	0.974860661	25	0.001135044	14	0.01432318	4	0.456848709	1	0.971137945	2	0.710267173	0	1	5	0.094464842	6	0.038963864	5	0.038644293	2	0.726409159	3	0.421438073	4	0.148612143	4	0.143767949	1	0.874659881	0	1	1	0.802796342	3	0.242923441	4	0.107446812	5	0.027802687	1	0.762360208	6	0.009429577	4	0.029922903
GO:0048732	gland development	BP	417	3	0.998203878	9	0.472725172	8	0.110008839	3	0.405619899	1	0.904370597	1	0.809405287	3	0.097544442	5	0.022546207	3	0.230565101	4	0.03555908	0	1	1	0.79544844	0	1	2	0.389682337	0	1	1	0.791802759	1	0.658678228	1	0.68193952	5	0.007109719	2	0.313865517	0	1	4	0.032495065	3	0.043627824
GO:0048872	homeostasis of number of cells	BP	287	7	0.571065068	4	0.836774993	7	0.048987933	7	0.001099422	0	1	3	0.10397043	1	0.533270214	1	0.671576088	2	0.316225306	3	0.05392128	4	0.029573663	4	0.023256061	1	0.610827705	3	0.065554517	1	0.610827705	3	0.091891034	1	0.521827177	0	1	1	0.565987665	0	1	0	1	2	0.200999288	3	0.016766582
GO:0050707	regulation of cytokine secretion	BP	157	3	0.750720713	5	0.214836826	3	0.27056739	4	0.011307953	0	1	1	0.462410926	1	0.340124117	0	1	2	0.129186534	0	1	0	1	1	0.447995826	1	0.402405586	1	0.398441654	0	1	0	1	0	1	0	1	1	0.365775189	0	1	0	1	0	1	1	0.256821281
GO:0050708	regulation of protein secretion	BP	404	8	0.787503413	18	0.001660728	11	0.007439784	7	0.007256928	3	0.390838973	4	0.075242803	4	0.021910087	2	0.462291918	3	0.21700927	0	1	1	0.809257385	2	0.451022004	1	0.735988066	1	0.731434193	2	0.380785947	0	1	1	0.646944849	3	0.097494979	4	0.02941397	1	0.670274805	1	0.602086477	2	0.325716571	1	0.535961504
GO:0050714	positive regulation of protein secretion	BP	236	5	0.699598554	10	0.02288364	9	0.001724442	5	0.010100351	1	0.733755888	2	0.237614045	2	0.128398546	2	0.23032709	2	0.241262209	0	1	1	0.618792279	0	1	0	1	1	0.534777955	1	0.539386047	0	1	0	1	1	0.475766916	1	0.496221887	1	0.475766916	0	1	2	0.14860026	0	1
GO:0050715	positive regulation of cytokine secretion	BP	108	2	0.752125046	2	0.646962645	3	0.128490927	3	0.022072961	0	1	1	0.347217385	1	0.248487141	0	1	1	0.350178472	0	1	0	1	0	1	0	1	1	0.294784077	0	1	0	1	0	1	0	1	1	0.268686309	0	1	0	1	0	1	0	1
GO:0050730	regulation of peptidyl-tyrosine phosphorylation	BP	220	2	0.974214517	7	0.161430438	2	0.722219938	5	0.007596922	0	1	2	0.214463373	0	1	0	1	3	0.057512634	1	0.481838307	0	1	1	0.565580155	0	1	0	1	0	1	0	1	2	0.108535146	0	1	2	0.13282244	3	0.022120288	1	0.393388689	1	0.472138211	0	1
GO:0050731	positive regulation of peptidyl-tyrosine phosphorylation	BP	163	1	0.983574571	4	0.422190049	1	0.849322986	5	0.002138835	0	1	1	0.475055024	0	1	0	1	3	0.027301779	1	0.385249476	0	1	1	0.460431726	0	1	0	1	0	1	0	1	2	0.06512709	0	1	0	1	2	0.072747097	0	1	1	0.376753724	0	1
GO:0050776	regulation of immune response	BP	582	11	0.857984207	11	0.636848509	5	0.802444126	18	3.65E-09	1	0.962657138	4	0.196274673	2	0.455873829	3	0.388900766	5	0.082427623	2	0.51870861	3	0.421628741	1	0.891680264	5	0.041644511	1	0.850594452	1	0.854243996	1	0.888966675	2	0.43943679	2	0.472029704	3	0.236325455	4	0.073793079	1	0.736204692	1	0.817915716	1	0.670530947
GO:0050778	positive regulation of immune response	BP	456	8	0.881331638	9	0.580281498	5	0.60478475	13	1.54E-06	0	1	4	0.105370303	1	0.70330815	1	0.830595376	3	0.272073525	1	0.745787982	3	0.282438966	1	0.823916072	4	0.062029888	1	0.773614297	1	0.777947038	1	0.820478523	2	0.324849894	2	0.352716658	3	0.144879247	3	0.127421994	1	0.6469984	0	1	0	1
GO:0050798	activated T cell proliferation	BP	42	0	1	2	0.209456957	0	1	1	0.207672491	0	1	1	0.152645003	1	0.105006513	0	1	0	1	0	1	0	1	1	0.146640106	0	1	0	1	0	1	0	1	0	1	0	1	0	1	0	1	0	1	0	1	0	1
GO:0050851	antigen receptor-mediated signaling pathway	BP	127	1	0.959196161	4	0.257763077	1	0.770876316	2	0.155696035	0	1	1	0.394527452	0	1	0	1	1	0.397757113	1	0.315314113	0	1	1	0.381436069	1	0.340453209	0	1	1	0.340453209	0	1	0	1	1	0.293011239	1	0.307958491	0	1	1	0.250234478	0	1	0	1
GO:0050853	B cell receptor signaling pathway	BP	61	0	1	0	1	0	1	2	0.044822305	0	1	0	1	0	1	0	1	0	1	1	0.16613916	0	1	1	0.205785425	0	1	0	1	0	1	0	1	0	1	1	0.153219544	0	1	0	1	1	0.129020213	0	1	0	1
GO:0050885	neuromuscular process controlling balance	BP	65	0	1	1	0.73664216	2	0.171933139	1	0.302623351	0	1	0	1	0	1	0	1	0	1	0	1	1	0.232537981	0	1	0	1	0	1	0	1	0	1	0	1	0	1	0	1	0	1	0	1	1	0.17151543	0	1
GO:0050905	neuromuscular process	BP	120	0	1	1	0.915083708	2	0.40253205	1	0.486332511	0	1	0	1	0	1	0	1	0	1	0	1	3	0.012921034	0	1	1	0.325109046	0	1	0	1	0	1	0	1	0	1	1	0.293737735	0	1	0	1	1	0.293737735	0	1
GO:0051046	regulation of secretion	BP	723	17	0.624151099	27	0.001883837	16	0.009937072	11	0.002270311	4	0.574589452	4	0.317053294	4	0.123082361	3	0.529658013	5	0.160765814	1	0.887404418	2	0.795991679	2	0.760640782	2	0.687725606	1	0.906408422	3	0.421205925	1	0.935344422	2	0.554535152	3	0.313953036	4	0.155989559	2	0.589173091	2	0.48909814	3	0.34723966	2	0.396711693
GO:0051047	positive regulation of secretion	BP	416	10	0.584853801	16	0.011489133	12	0.00336092	7	0.00845251	1	0.903825992	2	0.488772615	2	0.300005038	3	0.215809046	4	0.084235501	1	0.713032051	1	0.818496167	1	0.794661602	1	0.746316554	1	0.741808553	2	0.394692443	1	0.79101083	1	0.657789445	1	0.681056849	1	0.702745811	2	0.312862219	1	0.612924077	2	0.338409834	1	0.546515817
GO:0051098	regulation of binding	BP	306	12	0.080763715	16	0.000566172	9	0.009302684	7	0.001587457	2	0.509576965	2	0.339194949	2	0.192994478	3	0.114243347	3	0.12257503	2	0.230506028	4	0.036136399	1	0.687069212	1	0.634546069	2	0.258937558	0	1	0	1	2	0.183741798	3	0.050773626	2	0.221070082	2	0.202305978	2	0.151960023	5	0.001915649	1	0.440289312
GO:0051099	positive regulation of binding	BP	151	7	0.082711892	9	0.003779582	3	0.251993725	3	0.051368614	2	0.205365375	1	0.449465594	0	1	0	1	1	0.45295716	1	0.362758152	3	0.023663915	0	1	0	1	2	0.085374908	0	1	0	1	0	1	3	0.008109248	0	1	1	0.33798998	1	0.290072157	4	0.000961877	0	1
GO:0051208	sequestering of calcium ion	BP	99	4	0.231349932	3	0.325698234	3	0.106140506	1	0.422677831	1	0.425082227	0	1	1	0.230344173	0	1	1	0.326361233	0	1	0	1	2	0.053759119	0	1	0	1	2	0.041606308	3	0.006049405	0	1	0	1	0	1	0	1	1	0.200978746	0	1	0	1
GO:0051209	release of sequestered calcium ion into cytosol	BP	97	4	0.220773475	3	0.314579223	3	0.101400303	1	0.416221753	1	0.41860392	0	1	1	0.226254238	0	1	1	0.320952331	0	1	0	1	2	0.051845402	0	1	0	1	2	0.040099745	3	0.005716884	0	1	0	1	0	1	0	1	1	0.197341402	0	1	0	1
GO:0051222	positive regulation of protein transport	BP	463	13	0.364163277	21	0.000563515	15	0.000333368	9	0.001103618	1	0.926374382	3	0.274359948	3	0.123021489	3	0.263867497	3	0.279622524	3	0.158849492	1	0.85060761	0	1	3	0.192450999	3	0.187543256	1	0.783067217	3	0.248228981	3	0.11458012	2	0.359619647	2	0.387376876	2	0.359619647	0	1	4	0.044876259	4	0.01106706
GO:0051223	regulation of protein transport	BP	734	23	0.150616176	33	1.97E-05	20	0.000352998	12	0.000778921	3	0.779320302	5	0.162839742	7	0.003114352	3	0.53992003	5	0.167869184	6	0.021783746	2	0.802889446	3	0.525049501	4	0.218046576	3	0.422612145	2	0.695743364	4	0.292114594	5	0.039119437	5	0.04924317	7	0.005188432	2	0.597480503	1	0.814758418	5	0.060770228	6	0.002412151
GO:0051238	sequestering of metal ion	BP	119	5	0.174131693	3	0.435452137	3	0.157819336	1	0.483465772	1	0.486051594	0	1	1	0.270091054	0	1	1	0.378159397	1	0.298738387	0	1	2	0.074186562	0	1	0	1	2	0.05777901	3	0.010013918	0	1	1	0.277359862	0	1	1	0.277359862	1	0.23647389	0	1	0	1
GO:0051240	positive regulation of multicellular organismal process	BP	1550	25	0.993529759	43	0.023464693	32	0.000988466	18	0.002193904	1	0.999869265	12	0.018283988	6	0.223087827	4	0.855131493	17	0.00011848	8	0.088059016	7	0.441767776	10	0.066060934	7	0.241283153	6	0.382699845	4	0.752900899	2	0.98177123	3	0.765450175	4	0.615187	5	0.466144396	7	0.126975099	2	0.873264206	9	0.033611542	1	0.951190493
GO:0051247	positive regulation of protein metabolic process	BP	1368	40	0.159425368	55	1.08E-06	22	0.071357216	21	1.94E-05	1	0.999614374	10	0.042410914	11	0.00081655	6	0.43188738	10	0.045075379	9	0.019590017	6	0.48281792	7	0.256060004	7	0.158212933	10	0.01218092	1	0.9899935	5	0.58167775	8	0.02240147	10	0.003677535	9	0.016487493	12	0.000281337	4	0.373583896	7	0.098932879	4	0.255733118
GO:0051258	protein polymerization	BP	228	8	0.207179696	19	2.35E-07	4	0.268142061	6	0.001701634	2	0.362739558	1	0.59452383	6	3.04E-05	0	1	0	1	0	1	2	0.236566356	1	0.57861476	3	0.038651484	0	1	0	1	0	1	1	0.443107461	1	0.464107295	0	1	0	1	1	0.404367552	3	0.028312796	0	1
GO:0051279	regulation of release of sequestered calcium ion into cytosol	BP	72	4	0.103761723	3	0.179808553	3	0.05030113	1	0.329213177	1	0.331244924	0	1	1	0.173289447	0	1	1	0.24960403	0	1	0	1	2	0.03022169	0	1	0	1	1	0.20997015	3	0.002472064	0	1	0	1	0	1	0	1	1	0.150480193	0	1	0	1
GO:0051281	positive regulation of release of sequestered calcium ion into cytosol	BP	36	2	0.224444967	1	0.522175135	1	0.340901277	0	1	1	0.18210111	0	1	0	1	0	1	0	1	0	1	0	1	0	1	0	1	0	1	1	0.111084641	1	0.125751411	0	1	0	1	0	1	0	1	0	1	0	1	0	1
GO:0051282	regulation of sequestering of calcium ion	BP	98	4	0.226045742	3	0.320138274	3	0.103759588	1	0.419458699	1	0.421852079	0	1	1	0.228301872	0	1	1	0.323662132	0	1	0	1	2	0.052799126	0	1	0	1	2	0.040850368	3	0.005881731	0	1	0	1	0	1	0	1	1	0.199162101	0	1	0	1
GO:0051283	negative regulation of sequestering of calcium ion	BP	97	4	0.220773475	3	0.314579223	3	0.101400303	1	0.416221753	1	0.41860392	0	1	1	0.226254238	0	1	1	0.320952331	0	1	0	1	2	0.051845402	0	1	0	1	2	0.040099745	3	0.005716884	0	1	0	1	0	1	0	1	1	0.197341402	0	1	0	1
GO:0051338	regulation of transferase activity	BP	734	18	0.553982357	27	0.002324506	16	0.011348328	7	0.112463019	2	0.918236228	4	0.326875354	10	2.06E-05	3	0.53992003	9	0.002588371	6	0.021783746	3	0.575891523	5	0.143356911	6	0.032723505	3	0.422612145	2	0.695743364	4	0.292114594	6	0.010896333	5	0.04924317	4	0.162019447	9	0.000158795	2	0.497132731	2	0.630046465	5	0.011936589
GO:0051341	regulation of oxidoreductase activity	BP	67	1	0.814648171	1	0.747249746	0	1	1	0.310325404	1	0.312269294	1	0.232308167	0	1	0	1	0	1	0	1	2	0.030379223	0	1	0	1	1	0.194650168	1	0.196914855	1	0.221416098	0	1	0	1	0	1	0	1	0	1	0	1	0	1
GO:0051347	positive regulation of transferase activity	BP	466	11	0.609028701	22	0.000242945	11	0.019715646	6	0.044920683	0	1	4	0.111716536	8	2.97E-05	3	0.266986872	5	0.038345642	2	0.404191404	2	0.566719561	3	0.256461588	2	0.451038453	2	0.444471747	0	1	3	0.251220651	4	0.031130091	4	0.038042421	1	0.743448923	6	0.001662272	1	0.65504605	2	0.390453786	4	0.011311558
GO:0051348	negative regulation of transferase activity	BP	253	6	0.601142354	8	0.144459634	4	0.332533625	1	0.755484654	2	0.41196379	0	1	3	0.029220618	0	1	5	0.003413579	2	0.173276691	1	0.644508081	1	0.616905756	3	0.049950241	1	0.559858268	0	1	1	0.612792058	1	0.477908703	1	0.499720544	3	0.036830931	3	0.031654667	1	0.437434548	0	1	1	0.380772338
GO:0051353	positive regulation of oxidoreductase activity	BP	40	0	1	0	1	0	1	1	0.198833393	0	1	0	1	0	1	0	1	0	1	0	1	2	0.011500283	0	1	0	1	1	0.121173411	1	0.122648819	1	0.138719748	0	1	0	1	0	1	0	1	0	1	0	1	0	1
GO:0051438	regulation of ubiquitin-protein transferase activity	BP	41	2	0.270609119	2	0.202017507	0	1	0	1	0	1	0	1	3	0.000173168	0	1	2	0.01158866	2	0.006618892	1	0.153681266	0	1	1	0.12551658	0	1	0	1	0	1	0	1	0	1	1	0.111858254	0	1	0	1	0	1	0	1
GO:0051444	negative regulation of ubiquitin-protein transferase activity	BP	13	0	1	0	1	0	1	0	1	0	1	0	1	1	0.033735179	0	1	2	0.001184866	1	0.037943009	1	0.051501923	0	1	1	0.041610978	0	1	0	1	0	1	0	1	0	1	1	0.03689264	0	1	0	1	0	1	0	1
GO:0051480	regulation of cytosolic calcium ion concentration	BP	294	6	0.74024639	8	0.248897689	6	0.124804345	3	0.221854634	1	0.8080644	0	1	1	0.541917472	1	0.680429212	2	0.326438228	0	1	2	0.335430596	2	0.303827673	0	1	0	1	2	0.249171207	4	0.024235047	0	1	0	1	1	0.574787868	0	1	1	0.487804808	1	0.574787868	0	1
GO:0051493	regulation of cytoskeleton organization	BP	415	10	0.581799591	28	3.46E-08	9	0.051728959	8	0.002189678	2	0.67470519	1	0.807870511	5	0.004742588	1	0.800993896	3	0.228468765	1	0.712161969	3	0.237665601	4	0.071693039	4	0.046871453	0	1	0	1	0	1	1	0.656898386	2	0.311858641	0	1	0	1	0	1	5	0.006970655	2	0.183715907
GO:0051726	regulation of cell cycle	BP	781	36	0.000301704	27	0.005333488	19	0.00185864	5	0.433207685	0	1	2	0.816698242	16	1.27E-10	4	0.35409833	8	0.012577026	4	0.202126349	3	0.618261548	6	0.074356901	1	0.925381614	5	0.107272756	0	1	0	1	3	0.321384845	6	0.019275301	4	0.18871428	3	0.357358554	3	0.258698531	1	0.899285166	3	0.181373231
GO:0051924	regulation of calcium ion transport	BP	220	6	0.465186214	8	0.08059754	5	0.110919444	3	0.122480943	1	0.708643104	0	1	1	0.441939971	0	1	4	0.011584811	0	1	1	0.5929109	3	0.050440007	1	0.514412244	0	1	2	0.161422077	3	0.049079767	0	1	0	1	0	1	0	1	1	0.393388689	0	1	0	1
GO:0051928	positive regulation of calcium ion transport	BP	109	4	0.285818494	3	0.381101209	2	0.357529162	0	1	1	0.456414631	0	1	0	1	0	1	1	0.352772842	0	1	1	0.358685791	1	0.337753093	0	1	0	1	2	0.049449084	1	0.334707959	0	1	0	1	0	1	0	1	0	1	0	1	0	1
GO:0055074	calcium ion homeostasis	BP	401	8	0.780739107	15	0.017695665	9	0.043334244	5	0.071871548	3	0.386327212	0	1	1	0.656049973	1	0.789757398	4	0.075930114	0	1	2	0.485934747	2	0.447217831	0	1	0	1	2	0.377288946	4	0.062833222	0	1	0	1	3	0.109666691	0	1	1	0.599330877	1	0.689338353	0	1
GO:0060020	Bergmann glial cell differentiation	BP	10	0	1	0	1	0	1	0	1	0	1	0	1	0	1	1	0.037836062	0	1	0	1	0	1	1	0.037027436	0	1	0	1	0	1	0	1	0	1	0	1	0	1	0	1	0	1	0	1	0	1
GO:0060071	Wnt signaling pathway, planar cell polarity pathway	BP	35	0	1	1	0.5122643	0	1	1	0.176305188	0	1	0	1	0	1	0	1	0	1	1	0.098946625	0	1	0	1	0	1	1	0.106858153	0	1	0	1	1	0.085609216	0	1	1	0.096294352	0	1	0	1	0	1	1	0.063869518
GO:0060191	regulation of lipase activity	BP	66	2	0.489877698	3	0.15016645	1	0.534557625	1	0.306484989	0	1	1	0.229268828	0	1	0	1	0	1	1	0.178482392	0	1	0	1	0	1	0	1	1	0.194278353	0	1	0	1	0	1	0	1	0	1	0	1	0	1	1	0.117096051
GO:0060192	negative regulation of lipase activity	BP	13	0	1	0	1	1	0.13969458	0	1	0	1	0	1	0	1	0	1	0	1	0	1	0	1	0	1	0	1	0	1	0	1	0	1	0	1	0	1	0	1	0	1	0	1	0	1	1	0.024205374
GO:0060401	cytosolic calcium ion transport	BP	124	4	0.370083749	3	0.46196923	4	0.055237173	1	0.497642424	1	0.500262942	0	1	1	0.27970784	0	1	2	0.087329365	0	1	1	0.396813402	2	0.079628634	0	1	0	1	2	0.062114526	3	0.011192192	0	1	0	1	0	1	0	1	1	0.245103021	0	1	0	1
GO:0060402	calcium ion transport into cytosol	BP	122	4	0.358802836	3	0.451424401	3	0.166150903	1	0.492018704	1	0.494625818	0	1	1	0.275876182	0	1	1	0.385581404	0	1	1	0.391862367	2	0.077436949	0	1	0	1	2	0.060367165	3	0.010711707	0	1	0	1	0	1	0	1	1	0.241662916	0	1	0	1
GO:0060548	negative regulation of cell death	BP	934	44	3.99E-05	39	1.87E-05	12	0.3895494	15	0.000205493	7	0.264309705	7	0.075032724	9	0.000727073	4	0.486443598	10	0.00398053	6	0.058823027	7	0.085452605	4	0.46937948	6	0.08441622	5	0.182541016	1	0.955580754	4	0.460769519	5	0.089531329	2	0.727326275	4	0.283566763	2	0.727326275	2	0.628929178	7	0.017954947	3	0.256847338
GO:0070201	regulation of establishment of protein localization	BP	790	24	0.180177273	42	1.55E-08	20	0.000881284	13	0.00044137	3	0.819902257	6	0.091202914	7	0.004655114	3	0.590153701	5	0.205856091	6	0.029828463	2	0.834919727	3	0.575189239	4	0.25746442	3	0.470181648	2	0.733997044	4	0.339375098	5	0.050829314	5	0.063529637	7	0.007664121	4	0.167535518	1	0.837474692	5	0.077850956	6	0.003471391
GO:0070271	protein complex biogenesis	BP	1186	46	0.001918508	68	9.22E-15	28	0.000265953	12	0.031361199	17	0.000319818	6	0.323637293	11	0.000245135	7	0.172106264	6	0.332489184	4	0.471293012	6	0.350273897	8	0.078174746	9	0.014946706	4	0.535224677	4	0.545504044	12	0.00146325	3	0.588846909	4	0.404366115	5	0.257220768	5	0.220048833	4	0.279390696	14	6.06E-06	4	0.182991727
GO:0070301	cellular response to hydrogen peroxide	BP	69	5	0.028318989	2	0.409783206	2	0.188444737	0	1	1	0.319922835	0	1	0	1	1	0.233917719	0	1	0	1	3	0.002795955	0	1	0	1	0	1	0	1	0	1	1	0.161854313	0	1	0	1	1	0.17151543	0	1	0	1	0	1
GO:0070371	ERK1 and ERK2 cascade	BP	265	7	0.486752888	8	0.172492863	2	0.811371434	7	0.000690751	3	0.183671128	1	0.650063602	1	0.505033897	1	0.642142344	3	0.088951411	1	0.547380432	0	1	2	0.263407322	0	1	0	1	2	0.21427831	0	1	0	1	0	1	0	1	3	0.035577469	1	0.452659994	0	1	0	1
GO:0070372	regulation of ERK1 and ERK2 cascade	BP	249	7	0.422637388	8	0.135653791	2	0.783056639	7	0.00047782	3	0.161804737	1	0.627036086	1	0.483448991	1	0.619111401	3	0.077067386	1	0.52507107	0	1	2	0.241103316	0	1	0	1	2	0.195243818	0	1	0	1	0	1	0	1	3	0.030400817	1	0.432267615	0	1	0	1
GO:0070373	negative regulation of ERK1 and ERK2 cascade	BP	61	2	0.448981857	2	0.351927034	1	0.506758108	2	0.044822305	3	0.004789915	1	0.21389264	0	1	0	1	1	0.215906692	0	1	0	1	1	0.205785425	0	1	0	1	1	0.180967134	0	1	0	1	0	1	0	1	0	1	0	1	0	1	0	1
GO:0070374	positive regulation of ERK1 and ERK2 cascade	BP	174	5	0.433758524	6	0.143688086	1	0.867451904	5	0.002836958	0	1	0	1	1	0.369272289	1	0.490050519	2	0.152259218	0	1	0	1	1	0.482515542	0	1	0	1	1	0.434923848	0	1	0	1	0	1	0	1	3	0.011904587	0	1	0	1	0	1
GO:0070486	leukocyte aggregation	BP	460	2	0.999889403	21	0.000518169	7	0.27995163	11	5.10E-05	1	0.925106865	5	0.035198738	1	0.706484262	2	0.531023226	3	0.276384466	0	1	2	0.55965016	3	0.250397562	0	1	0	1	0	1	1	0.823188922	1	0.69482159	1	0.717702166	4	0.043998159	2	0.356664259	2	0.278796199	0	1	1	0.583244316
GO:0070489	T cell aggregation	BP	452	2	0.999866471	21	0.000412413	7	0.265741251	11	4.35E-05	0	1	5	0.033015521	1	0.700098221	2	0.521567832	3	0.267770581	0	1	2	0.550099325	3	0.242348662	0	1	0	1	0	1	1	0.817727049	0	1	1	0.711362763	4	0.041704797	2	0.348761232	2	0.272077125	0	1	1	0.576790063
GO:0070507	regulation of microtubule cytoskeleton organization	BP	129	1	0.961206207	7	0.016332345	4	0.06207409	0	1	0	1	0	1	1	0.289199906	0	1	0	1	0	1	1	0.40901714	1	0.386110241	0	1	0	1	0	1	0	1	0	1	1	0.296871638	0	1	0	1	0	1	1	0.311969475	1	0.216308047
GO:0070509	calcium ion import	BP	158	4	0.553600932	4	0.399390142	5	0.036245746	1	0.584319644	1	0.58708257	0	1	1	0.34187482	0	1	2	0.130519656	0	1	0	1	3	0.021904223	1	0.404368543	0	1	2	0.094221421	3	0.021274807	0	1	0	1	0	1	0	1	1	0.301294908	0	1	0	1
GO:0070588	calcium ion transmembrane transport	BP	222	7	0.313770984	6	0.296534655	5	0.114067632	1	0.709190511	1	0.711906413	0	1	1	0.444905116	0	1	1	0.588602197	0	1	1	0.596238823	3	0.051562051	0	1	0	1	2	0.163718932	3	0.050174453	0	1	0	1	0	1	0	1	1	0.396151882	0	1	0	1
GO:0070647	protein modification by small protein conjugation or removal	BP	699	44	1.87E-08	26	0.002394606	13	0.061852843	3	0.745799479	2	0.903974753	3	0.521304322	5	0.036909307	4	0.282603014	5	0.145718947	5	0.056746289	8	0.007582667	5	0.123800572	7	0.007795846	7	0.007274759	5	0.078263959	1	0.929094338	2	0.536116321	4	0.122352181	6	0.015453916	4	0.122352181	3	0.209489858	0	1	6	0.001887865
GO:0070661	leukocyte proliferation	BP	304	1	0.999540965	11	0.047058931	1	0.970997163	10	7.60E-06	1	0.818608919	3	0.118069347	2	0.191086913	1	0.692668479	2	0.340959951	0	1	1	0.711794273	2	0.317698445	1	0.632118172	0	1	0	1	1	0.68059113	0	1	2	0.200325768	2	0.21894823	1	0.56530008	1	0.4994024	0	1	0	1
GO:0070838	divalent metal ion transport	BP	406	8	0.79192674	14	0.038747849	7	0.188851571	3	0.389259564	1	0.898207766	2	0.476002016	1	0.660635713	2	0.464845448	5	0.023037232	1	0.704213265	1	0.810828876	4	0.067302733	1	0.737737859	1	0.733191385	2	0.38311286	3	0.19278851	0	1	1	0.672096411	3	0.112714089	1	0.672096411	1	0.603913202	0	1	0	1
GO:0070848	response to growth factor	BP	527	10	0.845229417	18	0.022883139	13	0.008403803	3	0.55932287	1	0.948872257	3	0.343163424	3	0.161985194	1	0.871909376	6	0.018668093	6	0.004767108	1	0.885471653	2	0.593213551	0	1	6	0.007069713	2	0.515674943	0	1	1	0.743767542	3	0.172785136	3	0.194957714	3	0.172785136	2	0.334788904	6	0.004139492	1	0.633651519
GO:0070970	interleukin-2 secretion	BP	12	0	1	0	1	0	1	0	1	0	1	0	1	0	1	0	1	0	1	0	1	0	1	1	0.044268561	1	0.038471754	0	1	0	1	0	1	0	1	0	1	0	1	0	1	0	1	0	1	0	1
GO:0071363	cellular response to growth factor stimulus	BP	516	9	0.896296076	18	0.019002857	13	0.007111005	3	0.544989597	1	0.945561295	3	0.331306862	3	0.155032613	1	0.866232323	6	0.017013406	6	0.004305857	1	0.880112875	2	0.581658777	0	1	6	0.006400129	2	0.504383661	0	1	1	0.736297952	3	0.165467027	3	0.186919586	3	0.165467027	2	0.325653805	6	0.003736136	1	0.625805565
GO:0071593	lymphocyte aggregation	BP	453	2	0.999869577	21	0.000424507	7	0.267506506	11	4.44E-05	0	1	5	0.033283646	1	0.700903893	2	0.522756574	3	0.268845531	0	1	2	0.551300964	3	0.243352353	0	1	0	1	0	1	1	0.818418802	0	1	1	0.71216279	4	0.04198763	2	0.349750806	2	0.272917068	0	1	1	0.577602158
GO:0071772	response to BMP	BP	163	1	0.983574571	4	0.422190049	4	0.119346096	0	1	0	1	1	0.475055024	0	1	1	0.467793289	1	0.478648876	2	0.084678804	0	1	1	0.460431726	0	1	4	0.00191574	0	1	0	1	0	1	0	1	0	1	1	0.359410588	1	0.309204364	0	1	1	0.265232421
GO:0071773	cellular response to BMP stimulus	BP	163	1	0.983574571	4	0.422190049	4	0.119346096	0	1	0	1	1	0.475055024	0	1	1	0.467793289	1	0.478648876	2	0.084678804	0	1	1	0.460431726	0	1	4	0.00191574	0	1	0	1	0	1	0	1	0	1	1	0.359410588	1	0.309204364	0	1	1	0.265232421
GO:0071822	protein complex subunit organization	BP	1320	50	0.002016016	76	1.53E-16	30	0.000304721	13	0.030862141	17	0.001062694	6	0.418474728	14	6.69E-06	9	0.067438845	9	0.079081289	4	0.556399498	7	0.28846373	9	0.060311228	9	0.027713058	6	0.251602306	4	0.631229174	12	0.003540969	5	0.246419769	4	0.4862716	6	0.180601726	5	0.289116248	4	0.348551555	15	4.23E-06	4	0.235885292
GO:0071900	regulation of protein serine/threonine kinase activity	BP	386	10	0.489573108	15	0.012962059	11	0.005355339	5	0.063227839	1	0.885975822	4	0.065998994	5	0.003492427	0	1	4	0.068064907	1	0.68576649	1	0.794519813	3	0.178169465	0	1	2	0.353853549	1	0.719712269	1	0.76581696	5	0.003034334	2	0.282660438	1	0.675335312	7	8.44E-05	1	0.585269459	1	0.675335312	2	0.164240593
GO:0071901	negative regulation of protein serine/threonine kinase activity	BP	104	4	0.258296986	5	0.060789958	3	0.118358743	1	0.438509685	1	0.440966249	0	1	2	0.030828767	0	1	2	0.064490485	0	1	0	1	1	0.32508669	0	1	1	0.285582483	0	1	0	1	1	0.233806249	1	0.247088563	0	1	1	0.247088563	1	0.210001478	0	1	0	1
GO:0072503	cellular divalent inorganic cation homeostasis	BP	411	7	0.886899743	16	0.010331225	9	0.04922932	5	0.077978145	3	0.40133482	0	1	1	0.665161272	1	0.797845519	4	0.081418797	1	0.708655553	2	0.498951865	2	0.459841721	0	1	0	1	2	0.388914293	5	0.018767659	0	1	1	0.676607185	3	0.115794046	1	0.676607185	1	0.608444079	1	0.698341271	0	1
GO:0072507	divalent inorganic cation homeostasis	BP	433	8	0.845077541	16	0.016206647	9	0.06400197	5	0.092365372	3	0.433974834	0	1	1	0.684378254	2	0.498616754	4	0.094165979	1	0.72743285	2	0.5268493	2	0.487025832	0	1	0	1	2	0.414153875	5	0.022902482	1	0.6725938	1	0.69573949	3	0.12971743	1	0.69573949	1	0.627782986	1	0.717252426	0	1
GO:0072511	divalent inorganic cation transport	BP	409	8	0.79843312	14	0.040784554	7	0.193566442	3	0.393732618	2	0.666911745	2	0.47985311	1	0.66335822	2	0.468662612	5	0.023687287	1	0.706886587	1	0.813162118	4	0.068750057	1	0.740341104	1	0.735805916	2	0.38659647	3	0.195625259	0	1	1	0.674810255	3	0.114558194	1	0.674810255	1	0.606637865	0	1	0	1
GO:0072577	endothelial cell apoptotic process	BP	45	0	1	1	0.602799705	0	1	0	1	0	1	1	0.162620441	0	1	0	1	0	1	0	1	0	1	0	1	0	1	0	1	0	1	0	1	1	0.108715879	1	0.115426203	0	1	0	1	0	1	0	1	0	1
GO:0072643	interferon-gamma secretion	BP	20	0	1	0	1	0	1	0	1	0	1	0	1	0	1	0	1	0	1	0	1	0	1	0	1	1	0.063304037	0	1	0	1	0	1	0	1	0	1	0	1	0	1	0	1	0	1	0	1
GO:0080134	regulation of response to stress	BP	1124	34	0.135958677	34	0.013736056	18	0.099270744	19	1.35E-05	8	0.288735456	7	0.153657	3	0.573895583	5	0.436216544	10	0.013806728	7	0.048951483	9	0.038870074	2	0.929064507	5	0.304855294	5	0.295596521	3	0.71643074	2	0.926228874	9	0.002085767	6	0.084520412	4	0.408745079	10	0.000862214	3	0.469662075	5	0.223810692	6	0.018132755
GO:0080135	regulation of cellular response to stress	BP	507	23	0.00429491	18	0.016223728	11	0.033607039	4	0.307393971	5	0.153084524	5	0.049818072	3	0.149418172	4	0.13185505	8	0.000938575	6	0.003953803	3	0.339043976	1	0.855307097	4	0.084080866	3	0.224056125	1	0.812684923	0	1	4	0.040461204	3	0.15955234	1	0.772684314	6	0.002535714	2	0.318158039	1	0.772684314	4	0.015008904
GO:0090092	regulation of transmembrane receptor protein serine/threonine kinase signaling pathway	BP	203	1	0.994033624	12	0.000951247	3	0.414225014	1	0.676620231	0	1	1	0.552146655	1	0.416098748	0	1	2	0.193209383	3	0.02261394	0	1	0	1	0	1	4	0.004215203	1	0.486412394	0	1	0	1	1	0.426000574	0	1	1	0.426000574	2	0.077066457	1	0.445305724	1	0.318975411
GO:0090101	negative regulation of transmembrane receptor protein serine/threonine kinase signaling pathway	BP	95	1	0.908490206	6	0.012901453	2	0.298645096	0	1	0	1	0	1	1	0.222142915	0	1	1	0.31550046	2	0.032527266	0	1	0	1	0	1	4	0.000253757	1	0.267376241	0	1	0	1	1	0.228330057	0	1	0	1	1	0.193687807	1	0.240558623	1	0.164203123
GO:0090135	actin filament branching	BP	4	1	0.095608078	0	1	0	1	0	1	0	1	0	1	0	1	0	1	0	1	0	1	0	1	0	1	0	1	0	1	0	1	0	1	0	1	0	1	0	1	0	1	0	1	0	1	0	1
GO:0090175	regulation of establishment of planar polarity	BP	36	0	1	1	0.522175135	0	1	1	0.180860564	0	1	0	1	0	1	0	1	0	1	1	0.101626983	0	1	0	1	0	1	1	0.109739498	0	1	0	1	1	0.087946146	0	1	1	0.098906875	0	1	0	1	0	1	1	0.06563447
GO:0090279	regulation of calcium ion import	BP	104	4	0.258296986	4	0.161162741	4	0.032231909	1	0.438509685	1	0.440966249	0	1	1	0.240476161	0	1	2	0.064490485	0	1	0	1	2	0.058651069	1	0.288700901	0	1	1	0.288700901	3	0.006930597	0	1	0	1	0	1	0	1	1	0.210001478	0	1	0	1
GO:0090280	positive regulation of calcium ion import	BP	55	2	0.397570279	1	0.676557706	1	0.471206896	0	1	1	0.264519493	0	1	0	1	0	1	1	0.196899667	0	1	0	1	0	1	0	1	0	1	1	0.164706862	1	0.185679084	0	1	0	1	0	1	0	1	0	1	0	1	0	1
GO:0090287	regulation of cellular response to growth factor stimulus	BP	229	3	0.925669944	12	0.002625858	7	0.01712965	1	0.720350892	0	1	0	1	1	0.455161535	0	1	2	0.230993464	4	0.004829076	0	1	0	1	0	1	3	0.037831213	1	0.528619999	0	1	0	1	2	0.128650912	1	0.485821526	2	0.128650912	2	0.09461352	3	0.028630743	1	0.351826575
GO:0090288	negative regulation of cellular response to growth factor stimulus	BP	121	3	0.580603972	6	0.037029477	3	0.163359231	0	1	0	1	0	1	1	0.273952837	0	1	2	0.083764446	2	0.050362419	0	1	0	1	0	1	3	0.007049534	1	0.327322454	0	1	0	1	2	0.042981566	0	1	0	1	1	0.239937098	1	0.295786766	1	0.204341481
GO:0090342	regulation of cell aging	BP	31	2	0.179009427	0	1	0	1	0	1	0	1	0	1	0	1	1	0.112743359	0	1	0	1	0	1	0	1	0	1	1	0.095240446	0	1	0	1	0	1	0	1	0	1	0	1	0	1	0	1	0	1
GO:0090344	negative regulation of cell aging	BP	16	1	0.331067491	0	1	0	1	0	1	0	1	0	1	0	1	0	1	0	1	0	1	0	1	0	1	0	1	1	0.050330334	0	1	0	1	0	1	0	1	0	1	0	1	0	1	0	1	0	1
GO:0090398	cellular senescence	BP	46	2	0.316698137	0	1	3	0.015885899	0	1	0	1	0	1	1	0.114421909	1	0.162687581	0	1	0	1	0	1	0	1	0	1	1	0.138053037	0	1	0	1	0	1	0	1	0	1	0	1	0	1	0	1	0	1
GO:0097553	calcium ion transmembrane import into cytosol	BP	99	4	0.231349932	3	0.325698234	3	0.106140506	1	0.422677831	1	0.425082227	0	1	1	0.230344173	0	1	1	0.326361233	0	1	0	1	2	0.053759119	0	1	0	1	2	0.041606308	3	0.006049405	0	1	0	1	0	1	0	1	1	0.200978746	0	1	0	1
GO:0098602	single organism cell adhesion	BP	767	4	0.999995081	34	1.96E-05	10	0.388888647	15	2.28E-05	1	0.987091889	7	0.031578442	1	0.872214673	2	0.79903869	9	0.003463172	2	0.66939849	4	0.378395436	7	0.025673006	3	0.459221062	3	0.450830973	0	1	1	0.945420793	5	0.045794502	2	0.621662736	4	0.180612602	2	0.621662736	2	0.520766017	4	0.180612602	2	0.425843177
GO:0098655	cation transmembrane transport	BP	496	16	0.173619441	23	0.000228689	10	0.062059466	4	0.293746671	3	0.523337965	1	0.861232746	2	0.377025188	1	0.855265585	1	0.864123609	0	1	3	0.326810472	5	0.039436809	0	1	0	1	4	0.079033085	11	2.34E-06	2	0.362109387	1	0.744574022	0	1	0	1	1	0.678123862	1	0.765179645	0	1
GO:0098660	inorganic ion transmembrane transport	BP	519	16	0.221099487	22	0.001022461	11	0.038735272	3	0.548925032	3	0.55404	1	0.873504974	2	0.398600259	1	0.867804837	2	0.614309444	0	1	3	0.352378016	5	0.046351959	0	1	0	1	3	0.240039812	11	3.61E-06	2	0.383211847	1	0.760406459	0	1	0	1	1	0.694784085	2	0.44362847	0	1
GO:0098662	inorganic cation transmembrane transport	BP	470	16	0.127054715	21	0.000682946	10	0.046378009	3	0.482328043	3	0.487315513	1	0.845937078	2	0.352283151	1	0.839669978	1	0.848978347	0	1	3	0.29792674	5	0.03243063	0	1	0	1	3	0.198264191	11	1.39E-06	2	0.337960074	1	0.725433913	0	1	0	1	1	0.658214445	1	0.746457008	0	1
GO:0198738	cell-cell signaling by wnt	BP	382	7	0.838772431	8	0.513722304	11	0.004962074	1	0.881454748	1	0.88335977	2	0.444598975	0	1	3	0.182395143	3	0.194497415	4	0.026993009	0	1	3	0.174444259	1	0.715963055	5	0.007838851	0	1	1	0.762238489	3	0.074008934	3	0.085830047	2	0.302304658	1	0.649567645	1	0.581438665	1	0.671497282	2	0.161585636
GO:1900040	regulation of interleukin-2 secretion	BP	10	0	1	0	1	0	1	0	1	0	1	0	1	0	1	0	1	0	1	0	1	0	1	0	1	1	0.032162822	0	1	0	1	0	1	0	1	0	1	0	1	0	1	0	1	0	1	0	1
GO:1900042	positive regulation of interleukin-2 secretion	BP	7	0	1	0	1	0	1	0	1	0	1	0	1	0	1	0	1	0	1	0	1	0	1	0	1	0	1	0	1	0	1	0	1	0	1	0	1	0	1	0	1	0	1	0	1	0	1
GO:1900274	regulation of phospholipase C activity	BP	26	0	1	0	1	0	1	1	0.134158812	0	1	0	1	0	1	0	1	0	1	0	1	0	1	0	1	0	1	0	1	0	1	0	1	0	1	0	1	0	1	0	1	0	1	0	1	0	1
GO:1900275	negative regulation of phospholipase C activity	BP	2	0	1	0	1	0	1	0	1	0	1	0	1	0	1	0	1	0	1	0	1	0	1	0	1	0	1	0	1	0	1	0	1	0	1	0	1	0	1	0	1	0	1	0	1	0	1
GO:1901214	regulation of neuron death	BP	306	12	0.080763715	10	0.09550604	9	0.009302684	4	0.089875055	1	0.82064778	3	0.119773393	2	0.192994478	2	0.329848332	3	0.12257503	0	1	3	0.128249347	1	0.687069212	0	1	0	1	2	0.263684911	2	0.315762386	0	1	1	0.567691467	0	1	3	0.050773626	1	0.501690795	4	0.011868027	1	0.440289312
GO:1901216	positive regulation of neuron death	BP	91	4	0.189895601	4	0.113939498	4	0.021001376	0	1	0	1	1	0.301797868	0	1	0	1	1	0.304466455	0	1	0	1	0	1	0	1	0	1	1	0.257697195	0	1	0	1	1	0.219845944	0	1	2	0.02553016	1	0.186331582	1	0.231691392	1	0.157854792
GO:1902532	negative regulation of intracellular signal transduction	BP	451	14	0.232585893	23	5.63E-05	14	0.000793388	5	0.105086458	8	0.00380558	5	0.032748757	2	0.334003475	0	1	7	0.002157239	0	1	2	0.548895469	4	0.090675443	1	0.774216907	0	1	3	0.182592853	0	1	4	0.028072659	2	0.347771187	3	0.141533473	2	0.347771187	2	0.271237179	4	0.04142306	5	0.00153519
GO:1902533	positive regulation of intracellular signal transduction	BP	837	24	0.26129043	25	0.035948138	12	0.258377406	17	3.77E-06	3	0.84893914	5	0.233262321	4	0.178781907	1	0.962583636	10	0.001811754	3	0.455034854	2	0.858131608	3	0.614698865	6	0.055645997	2	0.756632065	1	0.938260076	3	0.607118924	5	0.062102723	3	0.398990519	3	0.436573479	8	0.001890685	1	0.854411049	8	0.002772041	5	0.019992257
GO:1902589	single-organism organelle organization	BP	1697	76	3.95E-07	81	4.29E-13	35	0.000577778	19	0.002486852	8	0.735507773	6	0.664752009	23	1.93E-11	7	0.481648938	9	0.23199043	5	0.573567645	9	0.250518068	13	0.010861867	7	0.31693377	11	0.019696636	6	0.48102461	7	0.446638806	5	0.437867478	9	0.039408285	9	0.054473487	6	0.314084952	3	0.747518929	18	1.01E-06	4	0.397878276
GO:1902656	calcium ion import into cytosol	BP	99	4	0.231349932	3	0.325698234	3	0.106140506	1	0.422677831	1	0.425082227	0	1	1	0.230344173	0	1	1	0.326361233	0	1	0	1	2	0.053759119	0	1	0	1	2	0.041606308	3	0.006049405	0	1	0	1	0	1	0	1	1	0.200978746	0	1	0	1
GO:1902713	regulation of interferon-gamma secretion	BP	15	0	1	0	1	0	1	0	1	0	1	0	1	0	1	0	1	0	1	0	1	0	1	0	1	0	1	0	1	0	1	0	1	0	1	0	1	0	1	0	1	0	1	0	1	0	1
GO:1902715	positive regulation of interferon-gamma secretion	BP	11	0	1	0	1	0	1	0	1	0	1	0	1	0	1	0	1	0	1	0	1	0	1	0	1	0	1	0	1	0	1	0	1	0	1	0	1	0	1	0	1	0	1	0	1	0	1
GO:1903053	regulation of extracellular matrix organization	BP	31	1	0.541255777	0	1	1	0.30158645	0	1	0	1	0	1	0	1	0	1	1	0.116204404	0	1	0	1	1	0.110428712	0	1	0	1	0	1	0	1	0	1	0	1	1	0.085769408	0	1	0	1	0	1	0	1
GO:1903169	regulation of calcium ion transmembrane transport	BP	121	6	0.081051598	5	0.100327474	4	0.05134171	1	0.48918346	1	0.491783636	0	1	1	0.273952837	0	1	1	0.383117193	0	1	1	0.389371788	3	0.010797948	0	1	0	1	1	0.327322454	3	0.010476059	0	1	0	1	0	1	0	1	1	0.239937098	0	1	0	1
GO:1903320	regulation of protein modification by small protein conjugation or removal	BP	202	8	0.131029052	10	0.008496361	4	0.204137284	2	0.306930895	1	0.677572508	1	0.550363362	3	0.01628825	1	0.542636046	2	0.191772052	2	0.121140168	3	0.049203299	0	1	2	0.141048915	4	0.004142118	0	1	0	1	0	1	0	1	1	0.443686145	2	0.104697108	1	0.367954928	0	1	0	1
GO:1903321	negative regulation of protein modification by small protein conjugation or removal	BP	69	1	0.82375613	2	0.409783206	1	0.550482144	0	1	0	1	0	1	1	0.166698669	1	0.233917719	2	0.03086451	1	0.18580168	3	0.002795955	0	1	1	0.202162334	0	1	0	1	0	1	0	1	0	1	1	0.181066781	0	1	0	1	0	1	0	1
GO:1903530	regulation of secretion by cell	BP	673	14	0.785397024	26	0.001423859	16	0.005175393	10	0.004222646	4	0.517753039	4	0.272877809	4	0.101486318	3	0.481529865	5	0.130158092	0	1	2	0.761928653	2	0.724577917	2	0.649126541	1	0.889487871	3	0.377061682	0	1	2	0.515599784	3	0.276703358	4	0.129744199	2	0.549866339	2	0.451633235	3	0.307549946	2	0.362872093
GO:1903532	positive regulation of secretion by cell	BP	386	7	0.846254957	14	0.026991718	12	0.001826935	7	0.00570533	1	0.885975822	2	0.449904327	2	0.270672463	3	0.186250622	4	0.068064907	0	1	1	0.794519813	1	0.769612822	1	0.719712269	1	0.71509661	2	0.35969081	0	1	0	1	1	0.653425525	1	0.675335312	2	0.282660438	1	0.585269459	2	0.306572495	1	0.519678267
GO:1904019	epithelial cell apoptotic process	BP	95	2	0.686436267	2	0.577216898	1	0.667619438	2	0.097051515	0	1	1	0.312758305	1	0.222142915	0	1	0	1	0	1	0	1	0	1	0	1	0	1	0	1	0	1	1	0.215906692	1	0.228330057	0	1	1	0.228330057	0	1	1	0.240558623	0	1
GO:1904035	regulation of epithelial cell apoptotic process	BP	73	1	0.840653425	2	0.437760507	0	1	1	0.332928668	0	1	1	0.250296771	0	1	0	1	0	1	0	1	0	1	0	1	0	1	0	1	0	1	0	1	1	0.17040246	0	1	0	1	1	0.18051685	0	1	1	0.190509596	0	1
GO:1904036	negative regulation of epithelial cell apoptotic process	BP	44	0	1	1	0.594557977	0	1	1	0.216414801	0	1	0	1	0	1	0	1	0	1	0	1	0	1	0	1	0	1	0	1	0	1	0	1	1	0.106431303	0	1	0	1	0	1	0	1	1	0.119540841	0	1
GO:1904062	regulation of cation transmembrane transport	BP	218	9	0.094403604	13	0.000545843	7	0.01341393	3	0.120069881	1	0.705343111	0	1	2	0.112779932	0	1	1	0.581934621	0	1	2	0.221619404	4	0.009337491	0	1	0	1	3	0.034545809	3	0.047997044	2	0.106903794	1	0.449173185	0	1	0	1	1	0.390613086	0	1	0	1
GO:1904064	positive regulation of cation transmembrane transport	BP	104	5	0.116824743	6	0.019382257	4	0.032231909	1	0.438509685	1	0.440966249	0	1	0	1	0	1	0	1	0	1	2	0.066879108	2	0.058651069	0	1	0	1	3	0.004805263	1	0.322126294	1	0.233806249	1	0.247088563	0	1	0	1	0	1	0	1	0	1
GO:1904427	positive regulation of calcium ion transmembrane transport	BP	60	4	0.061609167	2	0.344546302	2	0.151668738	0	1	1	0.284802521	0	1	0	1	0	1	0	1	0	1	1	0.21673303	1	0.20277615	0	1	0	1	1	0.178278956	1	0.20076245	0	1	0	1	0	1	0	1	0	1	0	1	0	1
GO:1904526	regulation of microtubule binding	BP	5	0	1	2	0.003945102	0	1	0	1	0	1	0	1	0	1	0	1	0	1	0	1	0	1	0	1	0	1	0	1	0	1	0	1	0	1	0	1	0	1	0	1	0	1	0	1	0	1
GO:1904528	positive regulation of microtubule binding	BP	4	0	1	2	0.002399276	0	1	0	1	0	1	0	1	0	1	0	1	0	1	0	1	0	1	0	1	0	1	0	1	0	1	0	1	0	1	0	1	0	1	0	1	0	1	0	1	0	1
GO:1904529	regulation of actin filament binding	BP	2	0	1	0	1	0	1	0	1	0	1	0	1	0	1	0	1	0	1	0	1	0	1	0	1	0	1	0	1	0	1	0	1	0	1	0	1	0	1	0	1	0	1	0	1	0	1
GO:1904531	positive regulation of actin filament binding	BP	1	0	1	0	1	0	1	0	1	0	1	0	1	0	1	0	1	0	1	0	1	0	1	0	1	0	1	0	1	0	1	0	1	0	1	0	1	0	1	0	1	0	1	0	1	0	1
GO:1904616	regulation of actin binding	BP	2	0	1	0	1	0	1	0	1	0	1	0	1	0	1	0	1	0	1	0	1	0	1	0	1	0	1	0	1	0	1	0	1	0	1	0	1	0	1	0	1	0	1	0	1	0	1
GO:1904618	positive regulation of actin binding	BP	1	0	1	0	1	0	1	0	1	0	1	0	1	0	1	0	1	0	1	0	1	0	1	0	1	0	1	0	1	0	1	0	1	0	1	0	1	0	1	0	1	0	1	0	1	0	1
GO:1904951	positive regulation of establishment of protein localization	BP	497	13	0.462542156	28	1.36E-06	15	0.000693615	10	0.000448665	1	0.93933367	4	0.132435452	3	0.143261585	3	0.299446786	3	0.316525706	3	0.183625375	1	0.87026613	0	1	3	0.221071093	3	0.215625492	1	0.806325489	3	0.282419911	3	0.133681394	2	0.392759028	2	0.421842532	3	0.153061232	0	1	4	0.055516083	4	0.014044862
GO:1905114	cell surface receptor signaling pathway involved in cell-cell signaling	BP	451	7	0.933061451	9	0.567000914	11	0.015891458	2	0.714533298	1	0.921172912	2	0.531928062	0	1	3	0.251441699	3	0.266696173	4	0.04523393	0	1	3	0.241345691	1	0.774216907	5	0.015229457	0	1	1	0.817032691	5	0.005848883	3	0.124411198	2	0.375005744	1	0.710560547	1	0.64290576	1	0.731852087	2	0.208343233
GO:1905330	regulation of morphogenesis of an epithelium	BP	104	1	0.927077296	3	0.353471403	2	0.336663636	1	0.438509685	0	1	0	1	0	1	1	0.330969122	0	1	1	0.266585601	0	1	0	1	0	1	1	0.285582483	0	1	0	1	1	0.233806249	0	1	1	0.260142798	1	0.247088563	0	1	0	1	1	0.178316271
GO:1990051	activation of protein kinase C activity	BP	2	0	1	0	1	0	1	0	1	0	1	0	1	0	1	0	1	0	1	0	1	0	1	0	1	0	1	0	1	0	1	0	1	0	1	0	1	0	1	0	1	0	1	0	1	0	1
GO:2000021	regulation of ion homeostasis	BP	189	6	0.328691106	7	0.091243688	4	0.174053642	1	0.650328122	1	0.653108316	0	1	1	0.393936469	1	0.518924263	2	0.173234261	1	0.431330245	0	1	3	0.03463461	0	1	0	1	2	0.126721004	3	0.033670185	2	0.08407592	1	0.403508142	0	1	1	0.403508142	1	0.348938088	2	0.103541841	0	1
GO:2000027	regulation of organ morphogenesis	BP	190	3	0.853510458	5	0.342463444	3	0.373981845	2	0.282460448	0	1	0	1	0	1	1	0.520790627	1	0.532171369	1	0.433032849	0	1	0	1	0	1	2	0.125157046	0	1	0	1	1	0.385796033	0	1	1	0.423883899	1	0.405143124	0	1	0	1	1	0.301944845
GO:2000050	regulation of non-canonical Wnt signaling pathway	BP	22	0	1	0	1	0	1	1	0.114746664	0	1	0	1	0	1	0	1	0	1	0	1	0	1	0	1	0	1	1	0.068552462	0	1	0	1	0	1	0	1	0	1	0	1	0	1	0	1	0	1
GO:2000052	positive regulation of non-canonical Wnt signaling pathway	BP	13	0	1	0	1	0	1	1	0.069475837	0	1	0	1	0	1	0	1	0	1	0	1	0	1	0	1	0	1	1	0.041087774	0	1	0	1	0	1	0	1	0	1	0	1	0	1	0	1	0	1
GO:2000095	regulation of Wnt signaling pathway, planar cell polarity pathway	BP	13	0	1	0	1	0	1	1	0.069475837	0	1	0	1	0	1	0	1	0	1	0	1	0	1	0	1	0	1	0	1	0	1	0	1	0	1	0	1	0	1	0	1	0	1	0	1	0	1
GO:2000096	positive regulation of Wnt signaling pathway, planar cell polarity pathway	BP	7	0	1	0	1	0	1	1	0.038026375	0	1	0	1	0	1	0	1	0	1	0	1	0	1	0	1	0	1	0	1	0	1	0	1	0	1	0	1	0	1	0	1	0	1	0	1	0	1
GO:2000351	regulation of endothelial cell apoptotic process	BP	42	0	1	1	0.577559039	0	1	0	1	0	1	1	0.152645003	0	1	0	1	0	1	0	1	0	1	0	1	0	1	0	1	0	1	0	1	1	0.101844859	0	1	0	1	0	1	0	1	0	1	0	1
GO:2000352	negative regulation of endothelial cell apoptotic process	BP	27	0	1	1	0.425225678	0	1	0	1	0	1	0	1	0	1	0	1	0	1	0	1	0	1	0	1	0	1	0	1	0	1	0	1	1	0.066700529	0	1	0	1	0	1	0	1	0	1	0	1
GO:2000772	regulation of cellular senescence	BP	24	1	0.452947468	0	1	0	1	0	1	0	1	0	1	0	1	1	0.088438495	0	1	0	1	0	1	0	1	0	1	1	0.074549474	0	1	0	1	0	1	0	1	0	1	0	1	0	1	0	1	0	1
GO:2000773	negative regulation of cellular senescence	BP	10	0	1	0	1	0	1	0	1	0	1	0	1	0	1	0	1	0	1	0	1	0	1	0	1	0	1	1	0.031756441	0	1	0	1	0	1	0	1	0	1	0	1	0	1	0	1	0	1
GO:2001020	regulation of response to DNA damage stimulus	BP	149	8	0.03270204	6	0.083568716	2	0.51311633	1	0.56293708	1	0.565676653	1	0.445082319	2	0.058888369	1	0.438071516	3	0.021654417	4	0.001018961	2	0.122754214	0	1	0	1	0	1	0	1	0	1	0	1	2	0.062220197	0	1	1	0.334351954	0	1	0	1	1	0.245459838
GO:0006929	substrate-dependent cell migration	BP	27	1	0.492701105	1	0.425225678	0	1	0	1	1	0.139923489	0	1	0	1	0	1	0	1	0	1	0	1	0	1	1	0.084512229	0	1	0	1	0	1	0	1	0	1	0	1	1	0.070921298	0	1	0	1	0	1
GO:0006930	substrate-dependent cell migration, cell extension	BP	7	0	1	0	1	0	1	0	1	0	1	0	1	0	1	0	1	0	1	0	1	0	1	0	1	1	0.022622729	0	1	0	1	0	1	0	1	0	1	0	1	0	1	0	1	0	1	0	1
GO:0007610	behavior	BP	658	16	0.568452802	15	0.359433315	10	0.228353247	4	0.494148598	0	1	1	0.927856528	0	1	0	1	3	0.487812053	4	0.131876322	2	0.750802611	2	0.71291228	4	0.167759991	0	1	1	0.887054491	1	0.917006082	1	0.818213062	1	0.837466717	3	0.295673937	0	1	0	1	3	0.295673937	2	0.352590405
GO:0007611	learning or memory	BP	247	8	0.271565058	7	0.237258292	4	0.316943556	2	0.396682138	0	1	0	1	0	1	0	1	2	0.257440385	1	0.522207264	0	1	0	1	0	1	0	1	1	0.555815636	1	0.603934189	0	1	1	0.491391993	1	0.512147888	0	1	0	1	3	0.034678841	2	0.078814808
GO:0007612	learning	BP	154	5	0.335564644	4	0.381040469	4	0.102456592	1	0.574947567	0	1	0	1	0	1	0	1	1	0.459495176	1	0.368455898	0	1	0	1	0	1	0	1	1	0.396478319	0	1	0	1	0	1	0	1	0	1	0	1	2	0.073133938	0	1
GO:0007632	visual behavior	BP	65	1	0.805070365	3	0.145389696	2	0.171933139	0	1	0	1	0	1	0	1	0	1	1	0.228330057	0	1	0	1	0	1	0	1	0	1	1	0.191633307	0	1	0	1	0	1	0	1	0	1	0	1	1	0.17151543	0	1
GO:0008306	associative learning	BP	92	1	0.901297658	3	0.286840392	3	0.089939033	1	0.399766387	0	1	0	1	0	1	0	1	1	0.307241345	0	1	0	1	0	1	0	1	0	1	1	0.260128726	0	1	0	1	0	1	0	1	0	1	0	1	1	0.233917719	0	1
GO:0008542	visual learning	BP	62	0	1	3	0.131375103	2	0.159717896	0	1	0	1	0	1	0	1	0	1	1	0.219030962	0	1	0	1	0	1	0	1	0	1	1	0.183646631	0	1	0	1	0	1	0	1	0	1	0	1	1	0.16427995	0	1
GO:0010506	regulation of autophagy	BP	198	11	0.010808445	15	1.38E-05	7	0.00819796	2	0.298787137	0	1	2	0.183058343	2	0.096084747	2	0.177121267	2	0.186037887	0	1	0	1	1	0.527643377	3	0.027059185	1	0.47350263	3	0.027059185	0	1	0	1	4	0.002084559	4	0.002594332	1	0.418065106	1	0.362162414	4	0.002594332	1	0.312473823
GO:0010518	positive regulation of phospholipase activity	BP	38	1	0.615328974	1	0.541397926	0	1	1	0.189896442	0	1	0	1	0	1	0	1	0	1	1	0.106964139	0	1	0	1	0	1	0	1	0	1	0	1	0	1	0	1	0	1	0	1	0	1	0	1	0	1
GO:0010720	positive regulation of cell development	BP	537	11	0.781263628	27	1.67E-05	13	0.009733571	5	0.176512606	1	0.951708391	4	0.161311274	2	0.415252526	1	0.876863173	8	0.001353788	2	0.475942215	4	0.174393708	2	0.603513524	3	0.255765685	2	0.518870821	2	0.525794641	0	1	1	0.750377248	1	0.772119406	1	0.791971038	1	0.772119406	1	0.707229407	4	0.069635766	1	0.64064447
GO:0010863	positive regulation of phospholipase C activity	BP	23	0	1	0	1	0	1	1	0.119639819	0	1	0	1	0	1	0	1	0	1	0	1	0	1	0	1	0	1	0	1	0	1	0	1	0	1	0	1	0	1	0	1	0	1	0	1	0	1
GO:0010976	positive regulation of neuron projection development	BP	286	7	0.567367728	18	2.49E-05	8	0.0181526	1	0.79674717	1	0.7991926	4	0.026458702	1	0.53202185	1	0.670291709	4	0.027370433	1	0.575099993	3	0.110646885	0	1	1	0.609538125	2	0.23508933	2	0.239511637	0	1	1	0.520588913	1	0.543183066	1	0.564715928	1	0.543183066	0	1	1	0.564715928	0	1
GO:0016322	neuron remodeling	BP	14	0	1	0	1	0	1	0	1	0	1	0	1	0	1	0	1	1	0.054241107	0	1	0	1	0	1	0	1	0	1	0	1	0	1	0	1	0	1	0	1	0	1	0	1	1	0.039674323	0	1
GO:0016477	cell migration	BP	1186	18	0.99239847	41	0.000662016	19	0.091908095	28	5.41E-11	2	0.990997105	5	0.502091711	3	0.610877666	6	0.306040143	17	3.91E-06	6	0.140025062	4	0.71522786	6	0.288620044	5	0.345056391	2	0.90062519	3	0.750124442	0	1	5	0.184721642	4	0.404366115	3	0.672094147	4	0.404366115	0	1	9	0.006883237	6	0.022960558
GO:0021700	developmental maturation	BP	275	6	0.680515187	10	0.055055186	5	0.211244492	1	0.783824935	0	1	1	0.663735498	3	0.03607545	0	1	3	0.096747855	1	0.560795714	1	0.675253734	3	0.085516536	0	1	0	1	1	0.595071315	0	1	2	0.15568323	0	1	2	0.188444737	2	0.171933139	0	1	2	0.188444737	0	1
GO:0030100	regulation of endocytosis	BP	212	8	0.158401167	11	0.004191286	2	0.703087801	5	0.006524136	0	1	1	0.567884639	1	0.429922723	0	1	3	0.052595206	0	1	1	0.579325559	0	1	4	0.005142809	2	0.149218489	0	1	1	0.548124224	0	1	1	0.440016811	2	0.125090185	0	1	1	0.382211276	2	0.125090185	0	1
GO:0031346	positive regulation of cell projection organization	BP	365	8	0.68733673	23	1.88E-06	8	0.0613144	2	0.601060707	1	0.871560634	4	0.056020908	3	0.07178416	1	0.757899825	4	0.057811046	1	0.665176514	3	0.185169375	0	1	1	0.699468816	2	0.329187732	2	0.334773243	0	1	1	0.609312516	4	0.017447505	1	0.654680663	1	0.632694472	0	1	1	0.654680663	0	1
GO:0034613	cellular protein localization	BP	1456	71	3.98E-08	95	1.52E-24	33	0.000157972	16	0.006555461	1	0.999771177	11	0.027596412	8	0.036713608	10	0.053153019	10	0.063461539	9	0.027958128	12	0.014736885	15	0.000333419	10	0.019711103	15	5.40E-05	4	0.707234863	6	0.459921982	7	0.076531609	10	0.005694025	9	0.023678409	9	0.016554682	2	0.849097523	9	0.023678409	7	0.018227405
GO:0035024	negative regulation of Rho protein signal transduction	BP	17	0	1	2	0.045702017	0	1	0	1	0	1	0	1	0	1	0	1	0	1	0	1	0	1	0	1	0	1	0	1	0	1	0	1	1	0.042523107	0	1	0	1	0	1	0	1	0	1	0	1
GO:0035640	exploration behavior	BP	29	0	1	0	1	0	1	0	1	0	1	0	1	0	1	0	1	0	1	0	1	0	1	0	1	0	1	0	1	0	1	0	1	0	1	0	1	0	1	0	1	0	1	0	1	0	1
GO:0040011	locomotion	BP	1476	21	0.998608072	46	0.002599315	23	0.086374946	30	3.71E-10	2	0.998007912	7	0.361168924	4	0.550724923	7	0.340777943	17	6.51E-05	6	0.273834523	5	0.722617687	7	0.320539949	5	0.531699436	3	0.861954801	3	0.867736088	0	1	7	0.08098697	5	0.373851484	6	0.252619512	4	0.575773879	0	1	10	0.009519521	8	0.005772494
GO:0042551	neuron maturation	BP	48	1	0.700917296	1	0.626535175	0	1	0	1	0	1	0	1	0	1	0	1	1	0.174147996	0	1	0	1	0	1	0	1	0	1	1	0.145333444	0	1	0	1	0	1	0	1	0	1	0	1	1	0.129682496	0	1
GO:0043954	cellular component maintenance	BP	30	0	1	2	0.123338148	0	1	2	0.011899505	0	1	0	1	0	1	0	1	0	1	0	1	0	1	0	1	2	0.004309876	0	1	1	0.093455686	0	1	0	1	0	1	0	1	0	1	0	1	0	1	0	1
GO:0044708	single-organism behavior	BP	470	13	0.384299585	13	0.162390359	7	0.297974344	3	0.482328043	0	1	1	0.845937078	0	1	0	1	3	0.287192505	1	0.756358217	2	0.571387683	1	0.833148505	2	0.455422926	0	1	1	0.788070812	1	0.829789175	1	0.702671653	1	0.725433913	1	0.746457008	0	1	0	1	3	0.154386348	2	0.221489944
GO:0045597	positive regulation of cell differentiation	BP	940	15	0.976523496	36	0.00021896	21	0.003017291	13	0.002135499	1	0.995256673	7	0.077042809	3	0.453019331	4	0.491459151	12	0.000346692	4	0.305257217	4	0.533159187	4	0.474348004	4	0.368150834	5	0.185833821	2	0.817047419	0	1	2	0.697795843	3	0.47351827	2	0.760369691	4	0.252373569	2	0.632451026	6	0.053834186	3	0.259911707
GO:0045666	positive regulation of neuron differentiation	BP	373	7	0.820880633	20	8.66E-05	8	0.067713103	3	0.339666809	1	0.87725384	4	0.059718517	1	0.629220256	1	0.765368297	5	0.016643485	2	0.304230979	4	0.065492914	1	0.757841347	2	0.344300365	2	0.338615992	2	0.344300365	0	1	1	0.617340511	1	0.64073215	1	0.662697477	1	0.64073215	1	0.572691951	1	0.662697477	0	1
GO:0046580	negative regulation of Ras protein signal transduction	BP	45	1	0.677458484	2	0.231921959	1	0.406193195	1	0.220749988	0	1	0	1	0	1	0	1	2	0.013848316	0	1	0	1	0	1	0	1	0	1	0	1	0	1	1	0.108715879	0	1	0	1	0	1	0	1	0	1	0	1
GO:0048469	cell maturation	BP	177	4	0.642956952	6	0.151973903	3	0.333240905	0	1	0	1	1	0.503425113	2	0.07943114	0	1	1	0.507116732	1	0.410501584	0	1	1	0.488381671	0	1	0	1	1	0.440478198	0	1	1	0.364887701	0	1	1	0.401647226	2	0.083802974	0	1	2	0.092758798	0	1
GO:0048870	cell motility	BP	1295	20	0.993070052	44	0.00060326	19	0.166153132	29	8.07E-11	2	0.994857249	6	0.400722396	4	0.447120625	6	0.381138784	17	1.24E-05	6	0.186189136	4	0.777458319	7	0.215038505	5	0.416437981	3	0.794514326	3	0.80165443	0	1	5	0.234474525	5	0.275870578	3	0.72942192	4	0.471261254	0	1	9	0.011871585	6	0.033445638
GO:0050769	positive regulation of neurogenesis	BP	469	9	0.825586224	21	0.000664645	11	0.020555853	3	0.480920886	1	0.928845892	4	0.113653359	1	0.71350868	1	0.839038054	8	0.000566318	2	0.407317707	4	0.12358727	1	0.832505229	2	0.454328633	2	0.447741515	2	0.454328633	0	1	1	0.701895671	1	0.724670217	1	0.745708262	1	0.724670217	1	0.657425034	2	0.393524108	0	1
GO:0050890	cognition	BP	276	8	0.378074689	7	0.32871195	4	0.392421178	2	0.451712405	0	1	0	1	0	1	0	1	2	0.300112998	1	0.562115484	0	1	0	1	0	1	0	1	1	0.596408053	1	0.644969305	1	0.508031502	2	0.172900648	1	0.551794855	0	1	0	1	3	0.045701361	2	0.095191028
GO:0051017	actin filament bundle assembly	BP	133	4	0.420557994	8	0.005849757	2	0.453710306	3	0.037559222	0	1	0	1	2	0.048142733	0	1	3	0.016073013	0	1	2	0.101775719	2	0.089724557	1	0.353330872	0	1	0	1	0	1	0	1	1	0.304530275	0	1	0	1	0	1	4	0.000598592	1	0.222225158
GO:0051058	negative regulation of small GTPase mediated signal transduction	BP	46	1	0.685475381	2	0.239445843	1	0.413037728	1	0.225061373	0	1	0	1	0	1	0	1	2	0.01444071	0	1	0	1	0	1	0	1	0	1	0	1	0	1	1	0.110994709	0	1	0	1	0	1	0	1	0	1	0	1
GO:0051094	positive regulation of developmental process	BP	1303	23	0.969174789	40	0.006232387	27	0.002343485	15	0.005588564	1	0.999433733	9	0.070461823	6	0.127831589	5	0.567477486	16	5.19E-05	5	0.345025674	4	0.781579417	9	0.056476452	6	0.251606249	6	0.242436244	3	0.805067487	1	0.993250465	3	0.653334804	4	0.476081043	2	0.896266081	5	0.280094475	2	0.800981619	10	0.004048481	3	0.447456977
GO:0051130	positive regulation of cellular component organization	BP	1162	38	0.051128759	63	1.18E-12	29	7.98E-05	14	0.005004182	2	0.989828332	8	0.08682604	9	0.003268929	4	0.659759605	11	0.006366948	6	0.130682934	6	0.332844566	3	0.81949496	10	0.004426124	6	0.171204487	4	0.529145561	5	0.43634676	3	0.574745104	7	0.03789865	5	0.244129164	6	0.095452572	3	0.491908622	11	0.000466434	3	0.375212323
GO:0051345	positive regulation of hydrolase activity	BP	431	17	0.041838006	22	8.02E-05	7	0.229504559	8	0.002761996	0	1	3	0.240526446	4	0.026965466	2	0.496161031	5	0.028818708	2	0.36719509	1	0.829424028	1	0.806156114	0	1	1	0.754221748	3	0.166492531	1	0.802583146	2	0.301299108	1	0.694047277	0	1	2	0.327879063	2	0.254443975	1	0.715582661	1	0.55937907
GO:0051674	localization of cell	BP	1295	20	0.993070052	44	0.00060326	19	0.166153132	29	8.07E-11	2	0.994857249	6	0.400722396	4	0.447120625	6	0.381138784	17	1.24E-05	6	0.186189136	4	0.777458319	7	0.215038505	5	0.416437981	3	0.794514326	3	0.80165443	0	1	5	0.234474525	5	0.275870578	3	0.72942192	4	0.471261254	0	1	9	0.011871585	6	0.033445638
GO:0051962	positive regulation of nervous system development	BP	537	9	0.919145555	21	0.003435621	11	0.047415492	4	0.344901503	1	0.951708391	4	0.161311274	2	0.415252526	1	0.876863173	8	0.001353788	2	0.475942215	4	0.174393708	1	0.871115733	3	0.255765685	2	0.518870821	2	0.525794641	0	1	1	0.750377248	1	0.772119406	1	0.791971038	1	0.772119406	1	0.707229407	2	0.461123021	0	1
GO:0060193	positive regulation of lipase activity	BP	51	1	0.722672589	3	0.084716676	1	0.44609908	1	0.246265752	0	1	1	0.182224055	0	1	0	1	0	1	1	0.140901614	0	1	0	1	0	1	0	1	1	0.153690061	0	1	0	1	0	1	0	1	0	1	0	1	0	1	1	0.091721559
GO:0060627	regulation of vesicle-mediated transport	BP	437	15	0.129857241	20	0.000676997	4	0.743045648	7	0.010885545	0	1	1	0.824101273	1	0.687753714	2	0.50350566	5	0.030331439	0	1	1	0.833610529	0	1	4	0.054715342	2	0.412345674	2	0.418689592	1	0.80703259	0	1	2	0.333863895	2	0.360452632	1	0.699096317	3	0.076050311	3	0.132311408	1	0.564423866
GO:0061572	actin filament bundle organization	BP	136	4	0.43719062	8	0.006669758	2	0.465165846	3	0.039709108	0	1	0	1	2	0.050097303	0	1	3	0.017048841	0	1	2	0.105627794	2	0.093170544	1	0.359676303	0	1	0	1	0	1	0	1	1	0.310220294	0	1	0	1	0	1	4	0.000650884	1	0.226634302
GO:0070727	cellular macromolecule localization	BP	1467	71	5.34E-08	95	2.63E-24	33	0.000181388	16	0.007028137	1	0.99978566	11	0.028947137	8	0.038127431	10	0.05539249	10	0.06606004	9	0.029159207	12	0.015554589	15	0.000361145	10	0.020653854	15	5.88E-05	4	0.712869772	6	0.467226783	7	0.078963406	11	0.00187211	9	0.02471492	9	0.017306588	2	0.852123178	9	0.02471492	7	0.018919915
GO:0097061	dendritic spine organization	BP	58	1	0.767487282	5	0.006383947	1	0.489290631	1	0.27498781	0	1	1	0.204521658	0	1	0	1	0	1	0	1	1	0.210321234	0	1	1	0.172876442	0	1	1	0.172876442	0	1	0	1	0	1	1	0.154535694	0	1	0	1	0	1	0	1
GO:0097062	dendritic spine maintenance	BP	9	0	1	1	0.168498644	0	1	1	0.048625006	0	1	0	1	0	1	0	1	0	1	0	1	0	1	0	1	1	0.02899305	0	1	1	0.02899305	0	1	0	1	0	1	0	1	0	1	0	1	0	1	0	1
GO:0030900	forebrain development	BP	350	8	0.641895251	3	0.974378037	6	0.217011662	1	0.858080755	0	1	0	1	2	0.235489367	2	0.390895001	3	0.162949603	1	0.649660588	0	1	3	0.14552622	0	1	3	0.103549925	0	1	2	0.375285652	1	0.59381103	3	0.070035732	1	0.639139793	1	0.617143758	0	1	1	0.639139793	1	0.485418346
GO:0001659	temperature homeostasis	BP	42	1	0.652163004	2	0.209456957	2	0.084115271	1	0.207672491	1	0.209072422	0	1	0	1	0	1	0	1	0	1	0	1	0	1	0	1	0	1	0	1	0	1	1	0.101844859	0	1	0	1	0	1	0	1	0	1	0	1
GO:0001676	long-chain fatty acid metabolic process	BP	93	1	0.903755786	0	1	3	0.092185593	0	1	3	0.015189529	0	1	0	1	1	0.301856511	0	1	0	1	0	1	0	1	0	1	0	1	0	1	0	1	1	0.211873501	0	1	0	1	2	0.026579035	0	1	0	1	0	1
GO:0006082	organic acid metabolic process	BP	833	33	0.00590122	24	0.05502534	39	9.44E-14	5	0.489076614	45	2.89E-32	7	0.045925931	0	1	5	0.21763633	7	0.048157269	4	0.23473657	2	0.856277101	2	0.825990766	4	0.28867656	2	0.754255699	5	0.136042888	2	0.821222791	1	0.88542139	0	1	3	0.433498406	3	0.396035141	1	0.853039824	5	0.092567118	2	0.468199469
GO:0006577	amino-acid betaine metabolic process	BP	14	0	1	0	1	1	0.149597635	0	1	2	0.00267638	0	1	0	1	0	1	0	1	0	1	0	1	0	1	0	1	0	1	0	1	0	1	0	1	0	1	0	1	0	1	0	1	0	1	0	1
GO:0006579	amino-acid betaine catabolic process	BP	1	0	1	0	1	0	1	0	1	1	0.005564155	0	1	0	1	0	1	0	1	0	1	0	1	0	1	0	1	0	1	0	1	0	1	0	1	0	1	0	1	0	1	0	1	0	1	0	1
GO:0006631	fatty acid metabolic process	BP	366	11	0.301249444	7	0.615241843	25	1.17E-12	4	0.144827339	22	1.00E-16	5	0.014826387	0	1	1	0.758846091	3	0.178526117	2	0.296540663	0	1	2	0.401823795	3	0.117641637	1	0.695791656	5	0.006941144	2	0.396445036	1	0.610325004	0	1	1	0.655692943	2	0.262470849	0	1	3	0.089296053	2	0.151052439
GO:0006633	fatty acid biosynthetic process	BP	133	3	0.644483977	4	0.284709072	8	0.000157188	2	0.167341591	5	0.000899656	3	0.01562773	0	1	0	1	1	0.412053169	1	0.327491836	0	1	1	0.39535405	2	0.07018625	1	0.349700813	3	0.009456066	0	1	1	0.288792005	0	1	1	0.319922835	0	1	0	1	1	0.319922835	1	0.222225158
GO:0006635	fatty acid beta-oxidation	BP	70	2	0.52118961	0	1	9	1.09E-07	0	1	12	4.29E-15	1	0.241355217	0	1	0	1	0	1	0	1	0	1	0	1	2	0.022001123	0	1	1	0.204773366	1	0.230105279	0	1	0	1	0	1	1	0.17377487	0	1	1	0.183437613	1	0.123744672
GO:0009056	catabolic process	BP	1617	92	5.58E-14	75	1.45E-11	50	1.30E-10	22	7.45E-05	36	3.50E-13	7	0.453219074	6	0.252416626	6	0.59653838	9	0.192822724	6	0.348151516	9	0.209249235	10	0.08241276	12	0.005973186	9	0.075079599	7	0.275051656	4	0.860330703	5	0.396688357	6	0.275748416	12	0.002120202	5	0.450998857	4	0.500956297	11	0.006337729	12	3.12E-05
GO:0009062	fatty acid catabolic process	BP	85	3	0.353123775	0	1	13	1.65E-11	0	1	13	1.42E-15	1	0.285032159	0	1	0	1	1	0.28758465	0	1	0	1	0	1	2	0.031522485	0	1	1	0.242941468	1	0.272133509	0	1	0	1	0	1	1	0.206947292	0	1	1	0.218198905	1	0.148243801
GO:0009266	response to temperature stimulus	BP	125	6	0.091337396	4	0.248896087	7	0.000621352	2	0.151850388	2	0.153668738	0	1	0	1	0	1	1	0.392915747	1	0.311206759	1	0.399273938	1	0.376726707	0	1	0	1	1	0.336104652	0	1	1	0.274023607	0	1	0	1	0	1	0	1	2	0.050712677	1	0.210346928
GO:0009409	response to cold	BP	33	0	1	1	0.491822991	2	0.055129134	1	0.167118877	2	0.014494664	0	1	0	1	0	1	1	0.123224785	1	0.093562234	0	1	0	1	0	1	0	1	0	1	0	1	0	1	0	1	0	1	0	1	0	1	0	1	1	0.06032983
GO:0009437	carnitine metabolic process	BP	12	0	1	0	1	1	0.129676626	0	1	2	0.00195531	0	1	0	1	0	1	0	1	0	1	0	1	0	1	0	1	0	1	0	1	0	1	0	1	0	1	0	1	0	1	0	1	0	1	0	1
GO:0009890	negative regulation of biosynthetic process	BP	1440	42	0.156283615	21	0.959079494	34	5.66E-05	7	0.688924764	4	0.962605811	9	0.112881469	6	0.177862816	12	0.009101438	6	0.512880657	8	0.06301094	10	0.066982355	12	0.007665959	7	0.189330757	6	0.318782203	9	0.04449056	4	0.791446905	7	0.073075846	7	0.09529158	8	0.054908135	5	0.354100876	6	0.104871552	5	0.402697114	6	0.051694662
GO:0010565	regulation of cellular ketone metabolic process	BP	103	2	0.728391347	1	0.879482863	6	0.001236233	1	0.435378169	3	0.019891321	3	0.007843445	0	1	0	1	1	0.337051467	2	0.037694652	0	1	0	1	2	0.04468241	0	1	0	1	1	0.319581874	0	1	0	1	1	0.257991597	0	1	1	0.208204969	2	0.03578303	1	0.176759724
GO:0016042	lipid catabolic process	BP	264	8	0.333251452	7	0.28999279	14	2.55E-06	5	0.015748515	16	1.76E-12	1	0.648666532	0	1	0	1	2	0.282473439	0	1	0	1	0	1	3	0.055378659	0	1	4	0.010957696	1	0.628525714	2	0.145946268	0	1	0	1	1	0.514642243	0	1	1	0.535789878	3	0.01343297
GO:0016053	organic acid biosynthetic process	BP	242	7	0.39426873	6	0.368028345	10	0.000524925	2	0.386936833	9	8.82E-06	3	0.070332554	0	1	0	1	2	0.250082066	3	0.035411086	1	0.628072076	1	0.600501229	3	0.044798813	1	0.543786883	3	0.044798813	0	1	1	0.462867931	0	1	1	0.504971269	0	1	0	1	1	0.504971269	1	0.36766593
GO:0016054	organic acid catabolic process	BP	177	7	0.151998154	1	0.973797204	18	2.58E-12	0	1	17	1.62E-16	1	0.503425113	0	1	0	1	1	0.507116732	1	0.410501584	0	1	0	1	2	0.113836141	0	1	1	0.440478198	1	0.48455054	0	1	0	1	0	1	1	0.383539852	0	1	1	0.401647226	1	0.284498085
GO:0019217	regulation of fatty acid metabolic process	BP	77	2	0.572803461	1	0.794223566	6	0.000262736	0	1	2	0.068629066	3	0.003490969	0	1	0	1	1	0.2644434	1	0.205006933	0	1	0	1	2	0.026270024	0	1	0	1	1	0.250008914	0	1	0	1	1	0.199845089	0	1	0	1	2	0.020906498	1	0.135262157
GO:0019254	carnitine metabolic process, CoA-linked	BP	3	0	1	0	1	1	0.034120346	0	1	2	9.18E-05	0	1	0	1	0	1	0	1	0	1	0	1	0	1	0	1	0	1	0	1	0	1	0	1	0	1	0	1	0	1	0	1	0	1	0	1
GO:0019395	fatty acid oxidation	BP	99	5	0.100071233	1	0.869138722	13	1.19E-10	0	1	12	3.26E-13	2	0.058057457	0	1	0	1	1	0.326361233	0	1	0	1	0	1	2	0.041606308	0	1	1	0.276930677	1	0.309309415	0	1	0	1	0	1	1	0.23672331	0	1	1	0.249324981	1	0.170504655
GO:0019752	carboxylic acid metabolic process	BP	754	30	0.007953669	21	0.090432391	38	2.05E-14	5	0.403706195	44	6.33E-33	7	0.029162683	0	1	4	0.330407131	6	0.079943738	4	0.185790489	2	0.814908315	2	0.780917309	4	0.231933004	2	0.703179554	5	0.100027083	2	0.775637395	1	0.858816356	0	1	2	0.644743068	3	0.337158901	0	1	5	0.066596546	2	0.41730551
GO:0031327	negative regulation of cellular biosynthetic process	BP	1409	41	0.163342946	19	0.980362943	31	0.000419455	5	0.894972437	2	0.99716286	9	0.102233661	6	0.165882161	12	0.007720218	6	0.491404028	8	0.056879445	9	0.118080285	12	0.006487547	7	0.175625555	5	0.47849686	9	0.039622551	4	0.77699089	7	0.066654543	7	0.087273709	8	0.049460737	5	0.337152461	6	0.096960709	4	0.586099841	6	0.047361759
GO:0032787	monocarboxylic acid metabolic process	BP	530	17	0.170283328	15	0.123918712	30	7.58E-13	5	0.170108322	29	9.64E-21	5	0.05810561	0	1	3	0.334244662	3	0.352463286	3	0.208598338	2	0.637078136	2	0.596323992	4	0.095136205	1	0.822593489	5	0.029614148	2	0.590229777	1	0.745768324	0	1	1	0.787620366	2	0.424201403	0	1	4	0.06704146	2	0.263392119
GO:0033539	fatty acid beta-oxidation using acyl-CoA dehydrogenase	BP	20	0	1	0	1	4	7.18E-05	0	1	4	4.14E-06	1	0.075810066	0	1	0	1	0	1	0	1	0	1	0	1	0	1	0	1	0	1	0	1	0	1	0	1	0	1	0	1	0	1	0	1	0	1
GO:0034440	lipid oxidation	BP	101	5	0.106619646	1	0.874417033	13	1.54E-10	1	0.429063046	12	4.16E-13	2	0.060138382	0	1	0	1	1	0.331727501	0	1	0	1	0	1	2	0.043133973	0	1	1	0.281661662	1	0.314464669	0	1	0	1	0	1	1	0.240886164	0	1	1	0.253670687	1	0.173637976
GO:0042180	cellular ketone metabolic process	BP	163	4	0.578258179	2	0.84608857	8	0.000619994	1	0.59574682	8	3.75E-06	3	0.026569103	0	1	0	1	1	0.478648876	3	0.012682027	2	0.141887764	0	1	2	0.099281083	0	1	0	1	1	0.456713083	0	1	0	1	2	0.080638024	0	1	1	0.309204364	2	0.080638024	1	0.265232421
GO:0042304	regulation of fatty acid biosynthetic process	BP	32	1	0.552651359	0	1	3	0.005838465	0	1	1	0.163615107	2	0.007028636	0	1	0	1	0	1	0	1	0	1	0	1	0	1	0	1	0	1	0	1	0	1	0	1	1	0.088411914	0	1	0	1	1	0.088411914	1	0.058555081
GO:0042413	carnitine catabolic process	BP	1	0	1	0	1	0	1	0	1	1	0.005564155	0	1	0	1	0	1	0	1	0	1	0	1	0	1	0	1	0	1	0	1	0	1	0	1	0	1	0	1	0	1	0	1	0	1	0	1
GO:0042758	long-chain fatty acid catabolic process	BP	3	0	1	0	1	0	1	0	1	1	0.016600449	0	1	0	1	0	1	0	1	0	1	0	1	0	1	0	1	0	1	0	1	0	1	0	1	0	1	0	1	1	0.008136147	0	1	0	1	0	1
GO:0043436	oxoacid metabolic process	BP	760	31	0.004985055	21	0.096043169	38	2.63E-14	5	0.410280068	44	8.86E-33	7	0.030261442	0	1	4	0.335665267	6	0.082319882	4	0.189381538	2	0.818385773	2	0.78466597	4	0.236143022	2	0.707343612	5	0.102570665	2	0.779422846	1	0.861034141	0	1	3	0.376530631	3	0.341650787	0	1	5	0.06840398	2	0.42125347
GO:0044242	cellular lipid catabolic process	BP	174	5	0.433758524	3	0.68863834	14	1.55E-08	3	0.072066112	15	5.34E-14	1	0.497476403	0	1	0	1	1	0.501148926	0	1	0	1	0	1	3	0.019364734	0	1	4	0.002544976	1	0.478706646	1	0.359964163	0	1	0	1	1	0.378445813	0	1	1	0.396396767	2	0.042523819
GO:0044248	cellular catabolic process	BP	1308	87	3.44E-17	52	3.00E-06	46	1.17E-11	16	0.002334142	30	2.42E-11	7	0.255144723	5	0.261505281	4	0.748206562	7	0.263610694	3	0.753211357	9	0.083765857	10	0.025135196	11	0.003370867	7	0.127894683	7	0.134300667	4	0.724550368	2	0.854003121	5	0.282741603	12	0.000332848	5	0.282741603	3	0.572997567	8	0.03423054	11	2.29E-05
GO:0044270	cellular nitrogen compound catabolic process	BP	262	13	0.014307138	7	0.283641554	6	0.083077125	3	0.176790904	1	0.770061189	1	0.645855815	0	1	0	1	0	1	0	1	2	0.287644739	3	0.07646578	1	0.577290835	1	0.572590877	1	0.577290835	0	1	1	0.489906004	2	0.159445596	2	0.174980797	1	0.511962194	0	1	2	0.174980797	3	0.013162975
GO:0044282	small molecule catabolic process	BP	246	9	0.159945922	8	0.129234235	22	1.27E-13	1	0.745716285	19	1.46E-16	1	0.622554464	0	1	1	0.614632696	3	0.074923174	2	0.165901941	2	0.263594012	0	1	2	0.191699784	0	1	1	0.554346262	1	0.602438523	1	0.468385978	1	0.489990691	0	1	1	0.489990691	0	1	1	0.510720815	1	0.37246298
GO:0044712	single-organism catabolic process	BP	662	31	0.00060086	32	6.22E-06	34	3.20E-13	11	0.001134596	26	3.66E-15	2	0.738193917	0	1	2	0.727318223	4	0.269437907	3	0.314048133	5	0.131926754	3	0.456283297	5	0.0652427	2	0.633155863	4	0.170293802	1	0.918269944	3	0.238691104	1	0.839277189	0	1	1	0.839277189	0	1	5	0.042328514	4	0.035491451
GO:0045717	negative regulation of fatty acid biosynthetic process	BP	11	1	0.241486957	0	1	2	0.006773198	0	1	1	0.059543138	0	1	0	1	0	1	0	1	0	1	0	1	0	1	0	1	0	1	0	1	0	1	0	1	0	1	0	1	0	1	0	1	0	1	0	1
GO:0045833	negative regulation of lipid metabolic process	BP	81	2	0.600430136	1	0.810474937	9	3.92E-07	1	0.361926576	1	0.36410082	1	0.273634367	0	1	0	1	2	0.041346244	1	0.214441371	0	1	1	0.263666176	0	1	0	1	0	1	1	0.261153091	1	0.187242301	0	1	0	1	1	0.198231772	1	0.167651619	0	1	0	1
GO:0045922	negative regulation of fatty acid metabolic process	BP	22	1	0.424732117	0	1	5	4.36E-06	0	1	1	0.115565963	1	0.083070854	0	1	0	1	0	1	0	1	0	1	0	1	0	1	0	1	0	1	1	0.078823316	0	1	0	1	0	1	0	1	0	1	0	1	0	1
GO:0046320	regulation of fatty acid oxidation	BP	33	1	0.563764331	0	1	5	3.54E-05	0	1	1	0.168275121	1	0.122007861	0	1	0	1	0	1	0	1	0	1	0	1	2	0.005198326	0	1	0	1	1	0.115898632	0	1	0	1	0	1	0	1	0	1	1	0.091046893	0	1
GO:0046322	negative regulation of fatty acid oxidation	BP	12	0	1	0	1	4	7.89E-06	0	1	1	0.064778395	1	0.0461937	0	1	0	1	0	1	0	1	0	1	0	1	0	1	0	1	0	1	1	0.043786721	0	1	0	1	0	1	0	1	0	1	0	1	0	1
GO:0046394	carboxylic acid biosynthetic process	BP	226	7	0.329693802	6	0.310657327	10	0.000306591	2	0.355322011	9	5.08E-06	3	0.059802598	0	1	0	1	2	0.226601697	3	0.029789881	1	0.602814104	1	0.57539283	3	0.0378112	1	0.51937131	3	0.0378112	0	1	1	0.440226784	0	1	1	0.481299717	0	1	0	1	1	0.481299717	1	0.348116612
GO:0046395	carboxylic acid catabolic process	BP	161	7	0.106731991	1	0.963540462	17	5.78E-12	0	1	16	7.64E-16	1	0.470873364	0	1	0	1	1	0.474451397	0	1	0	1	0	1	2	0.097247992	0	1	1	0.410219301	1	0.452616813	0	1	0	1	0	1	1	0.355888491	0	1	1	0.373115184	1	0.262439102
GO:0051055	negative regulation of lipid biosynthetic process	BP	45	2	0.307518643	0	1	5	0.000162983	1	0.220749988	1	0.222225158	0	1	0	1	0	1	0	1	1	0.125399163	0	1	1	0.156260356	0	1	0	1	0	1	0	1	0	1	0	1	0	1	1	0.115426203	1	0.096852849	0	1	0	1
GO:0051259	protein oligomerization	BP	492	9	0.863859747	26	1.01E-05	13	0.004836165	2	0.758449919	13	3.85E-06	4	0.12899056	3	0.140216651	2	0.567579091	3	0.311082579	4	0.058681301	1	0.867544496	4	0.114924086	6	0.0054329	0	1	0	1	3	0.277358038	0	1	2	0.387929639	0	1	4	0.044925576	0	1	9	1.17E-05	0	1
GO:0051260	protein homooligomerization	BP	281	6	0.700286776	16	0.000221152	6	0.106778491	2	0.460917608	9	2.88E-05	2	0.303110695	1	0.525730569	1	0.663794916	2	0.307445207	4	0.009808733	0	1	1	0.655717428	3	0.064298596	0	1	0	1	2	0.281377258	0	1	2	0.177751893	0	1	3	0.041180879	0	1	4	0.008887153	0	1
GO:0051262	protein tetramerization	BP	147	3	0.709923383	6	0.079497385	5	0.027783056	1	0.55803912	8	1.73E-06	1	0.44066452	2	0.057502954	1	0.433693641	1	0.444117934	1	0.355082254	1	0.450961356	0	1	0	1	0	1	0	1	1	0.423075219	0	1	1	0.330694245	0	1	0	1	0	1	2	0.067466095	0	1
GO:0051289	protein homotetramerization	BP	72	3	0.264855735	3	0.179808553	4	0.009563633	1	0.329213177	6	3.06E-06	0	1	0	1	1	0.242755195	1	0.24960403	1	0.193056667	0	1	0	1	0	1	0	1	0	1	1	0.235844726	0	1	1	0.178275564	0	1	0	1	0	1	0	1	0	1
GO:0055114	oxidation-reduction process	BP	897	61	1.12E-12	23	0.149808323	36	7.42E-11	3	0.87691605	54	9.50E-42	4	0.471666937	4	0.211065935	7	0.057703918	5	0.2850808	5	0.127761853	4	0.496118596	5	0.249142902	6	0.072610642	3	0.555894319	5	0.168925884	31	4.13E-22	1	0.903303151	1	0.917055124	3	0.481930339	3	0.442824262	3	0.330581783	6	0.044667736	3	0.238087271
GO:0072329	monocarboxylic acid catabolic process	BP	96	4	0.215534651	0	1	13	8.04E-11	0	1	13	7.34E-15	1	0.315471709	0	1	0	1	1	0.318231788	0	1	0	1	0	1	2	0.039354481	0	1	1	0.26977647	1	0.30150458	0	1	0	1	0	1	1	0.230436851	0	1	1	0.242759625	1	0.16578288
GO:0072330	monocarboxylic acid biosynthetic process	BP	169	3	0.793459392	5	0.259731339	8	0.000785492	2	0.239547053	7	4.59E-05	3	0.029141708	0	1	0	1	1	0.491043302	2	0.090038598	1	0.498243419	1	0.472590505	3	0.01793918	1	0.421441627	3	0.01793918	0	1	1	0.35167471	0	1	1	0.387544926	0	1	0	1	1	0.387544926	1	0.273550458
GO:1901565	organonitrogen compound catabolic process	BP	239	8	0.243734299	3	0.866057725	11	0.000109455	4	0.043762441	5	0.010953404	0	1	0	1	0	1	1	0.615785035	1	0.510580802	0	1	2	0.227211479	2	0.183466596	2	0.179876239	1	0.543925421	0	1	0	1	0	1	1	0.500615461	0	1	1	0.419145641	2	0.15160078	0	1
GO:1901575	organic substance catabolic process	BP	1545	87	5.34E-13	71	8.36E-11	49	8.61E-11	20	0.000316099	30	1.33E-09	6	0.572466897	6	0.220948582	6	0.551121754	9	0.160363418	6	0.309772271	9	0.174813697	10	0.064932814	12	0.004168949	9	0.059832197	7	0.23882099	2	0.981459244	4	0.561765415	6	0.242383867	12	0.001443584	4	0.612593045	4	0.464916846	11	0.00452054	11	0.000104295
GO:0000271	polysaccharide biosynthetic process	BP	60	2	0.440581508	2	0.344546302	1	0.501002782	1	0.282992734	1	0.284802521	0	1	0	1	0	1	0	1	0	1	1	0.21673303	0	1	0	1	0	1	1	0.178278956	0	1	0	1	0	1	0	1	0	1	0	1	0	1	1	0.107030536
GO:0001889	liver development	BP	109	2	0.756651901	1	0.893489141	1	0.717526608	1	0.453910583	1	0.456414631	0	1	1	0.250476858	1	0.343801992	0	1	1	0.277461473	0	1	0	1	0	1	1	0.297066138	0	1	0	1	0	1	0	1	0	1	0	1	0	1	1	0.27080695	1	0.186055942
GO:0005975	carbohydrate metabolic process	BP	504	12	0.598415995	19	0.007638817	22	1.07E-07	5	0.147174111	14	8.88E-07	3	0.318370609	0	1	3	0.306817067	4	0.141131928	1	0.78025831	1	0.873983667	2	0.568785668	4	0.082688618	3	0.221519678	5	0.024540278	0	1	0	1	5	0.011965073	2	0.428820849	1	0.750194443	0	1	3	0.178256975	2	0.245185525
GO:0005976	polysaccharide metabolic process	BP	97	5	0.093731987	4	0.134904752	4	0.025826111	1	0.416221753	1	0.41860392	0	1	0	1	0	1	0	1	0	1	1	0.326474409	1	0.306950331	1	0.272168936	0	1	1	0.272168936	0	1	0	1	0	1	0	1	0	1	0	1	0	1	1	0.167359718
GO:0005977	glycogen metabolic process	BP	72	5	0.033219846	4	0.058645233	4	0.009563633	1	0.329213177	1	0.331244924	0	1	0	1	0	1	0	1	0	1	0	1	1	0.238155098	1	0.20997015	0	1	1	0.20997015	0	1	0	1	0	1	0	1	0	1	0	1	0	1	1	0.1270506
GO:0005978	glycogen biosynthetic process	BP	39	2	0.25211184	2	0.187237598	1	0.363423484	1	0.194377216	1	0.195698965	0	1	0	1	0	1	0	1	0	1	0	1	0	1	0	1	0	1	1	0.119771774	0	1	0	1	0	1	0	1	0	1	0	1	0	1	1	0.070909826
GO:0005996	monosaccharide metabolic process	BP	220	7	0.305863362	11	0.00551479	11	5.22E-05	3	0.122480943	7	0.000237262	0	1	0	1	2	0.207728332	2	0.217838657	0	1	0	1	1	0.565580155	2	0.161422077	2	0.158189402	2	0.161422077	0	1	0	1	3	0.022120288	1	0.472138211	0	1	0	1	1	0.472138211	1	0.34063429
GO:0006006	glucose metabolic process	BP	182	7	0.167731357	7	0.078331866	11	9.02E-06	2	0.266105173	6	0.000553262	0	1	0	1	0	1	2	0.163383524	0	1	0	1	1	0.498012765	2	0.119162004	1	0.445379332	2	0.119162004	0	1	0	1	3	0.013426679	0	1	0	1	0	1	1	0.410298145	1	0.291258259
GO:0006073	cellular glucan metabolic process	BP	72	5	0.033219846	4	0.058645233	4	0.009563633	1	0.329213177	1	0.331244924	0	1	0	1	0	1	0	1	0	1	0	1	1	0.238155098	1	0.20997015	0	1	1	0.20997015	0	1	0	1	0	1	0	1	0	1	0	1	0	1	1	0.1270506
GO:0006091	generation of precursor metabolites and energy	BP	299	26	3.60E-08	18	4.47E-05	17	7.87E-08	1	0.811033686	23	7.76E-20	1	0.694429353	1	0.547997358	3	0.108551587	1	0.698266794	0	1	4	0.033628259	1	0.678587016	1	0.625978548	0	1	1	0.625978548	14	5.58E-12	0	1	0	1	0	1	0	1	0	1	2	0.213652183	1	0.432761611
GO:0006094	gluconeogenesis	BP	66	4	0.081326651	1	0.742000351	2	0.176038799	0	1	3	0.005968811	0	1	0	1	0	1	0	1	0	1	0	1	0	1	1	0.194278353	0	1	1	0.194278353	0	1	0	1	1	0.164700544	0	1	0	1	0	1	1	0.17391351	0	1
GO:0006109	regulation of carbohydrate metabolic process	BP	161	4	0.56848796	6	0.110350375	7	0.00268151	2	0.223269956	2	0.225746546	1	0.470873364	0	1	1	0.463644512	2	0.134538259	0	1	1	0.481535485	0	1	2	0.097247992	0	1	1	0.410219301	0	1	0	1	1	0.355888491	1	0.373115184	0	1	0	1	2	0.078950133	1	0.262439102
GO:0006111	regulation of gluconeogenesis	BP	42	1	0.652163004	0	1	2	0.084115271	0	1	2	0.022881624	0	1	0	1	0	1	0	1	0	1	0	1	0	1	1	0.128375088	0	1	1	0.128375088	0	1	0	1	1	0.108157302	0	1	0	1	0	1	1	0.114426428	0	1
GO:0006112	energy reserve metabolic process	BP	82	5	0.053184742	4	0.085512542	4	0.014880223	1	0.365462202	1	0.367651092	0	1	0	1	0	1	0	1	0	1	0	1	1	0.26644806	1	0.235455395	0	1	1	0.235455395	0	1	0	1	0	1	0	1	0	1	0	1	0	1	1	0.14339817
GO:0006578	amino-acid betaine biosynthetic process	BP	4	0	1	0	1	0	1	0	1	1	0.022072923	0	1	0	1	0	1	0	1	0	1	0	1	0	1	0	1	0	1	0	1	0	1	0	1	0	1	0	1	0	1	0	1	0	1	0	1
GO:0007507	heart development	BP	554	17	0.217715349	22	0.002311468	24	3.17E-08	5	0.192440429	1	0.956175917	1	0.890149302	1	0.772198476	7	0.005560706	4	0.178818278	4	0.082638806	0	1	11	7.47E-06	2	0.542675822	4	0.103652024	1	0.839918653	1	0.876427919	3	0.167960845	4	0.063983806	1	0.802174635	1	0.782663096	2	0.357064252	1	0.802174635	4	0.020099882
GO:0009250	glucan biosynthetic process	BP	39	2	0.25211184	2	0.187237598	1	0.363423484	1	0.194377216	1	0.195698965	0	1	0	1	0	1	0	1	0	1	0	1	0	1	0	1	0	1	1	0.119771774	0	1	0	1	0	1	0	1	0	1	0	1	0	1	1	0.070909826
GO:0009791	post-embryonic development	BP	131	2	0.839512931	0	1	2	0.445996109	0	1	1	0.51950587	0	1	0	1	0	1	1	0.407325527	0	1	0	1	4	0.001529764	2	0.06836379	0	1	2	0.06836379	0	1	1	0.285127848	0	1	0	1	1	0.30071128	1	0.257023198	0	1	0	1
GO:0009991	response to extracellular stimulus	BP	269	14	0.007625313	9	0.098748776	10	0.001177264	5	0.016940664	4	0.063645392	1	0.655597131	1	0.510289906	3	0.085516403	2	0.289829105	2	0.190326986	0	1	2	0.268989497	1	0.586958614	2	0.214934958	1	0.586958614	2	0.264818262	1	0.49904938	3	0.03693855	3	0.042898324	2	0.166148268	1	0.457644696	2	0.182211241	0	1
GO:0010675	regulation of cellular carbohydrate metabolic process	BP	137	4	0.442705221	5	0.146692042	6	0.005147052	2	0.175187331	2	0.177232868	0	1	0	1	0	1	1	0.421396791	0	1	0	1	0	1	2	0.07387861	0	1	1	0.361777757	0	1	0	1	1	0.312106762	1	0.327785575	0	1	0	1	1	0.327785575	1	0.228098578
GO:0010906	regulation of glucose metabolic process	BP	109	3	0.5099383	3	0.381101209	6	0.001653684	2	0.121867539	2	0.123376127	0	1	0	1	0	1	1	0.352772842	0	1	0	1	0	1	2	0.049449084	0	1	1	0.300281943	0	1	0	1	1	0.257315193	0	1	0	1	0	1	1	0.27080695	1	0.186055942
GO:0014706	striated muscle tissue development	BP	395	18	0.010302898	21	6.55E-05	19	1.85E-07	3	0.372797008	2	0.648148319	1	0.791834148	1	0.650466534	3	0.195003697	4	0.072730631	4	0.030011036	0	1	9	1.82E-05	1	0.727970306	4	0.038745257	0	1	0	1	1	0.638590245	1	0.661953512	0	1	1	0.661953512	0	1	0	1	2	0.170243555
GO:0015980	energy derivation by oxidation of organic compounds	BP	220	22	3.45E-08	10	0.01480338	12	1.01E-05	1	0.705921414	20	8.72E-19	0	1	1	0.441939971	1	0.57357015	0	1	0	1	3	0.060466281	1	0.565580155	1	0.514412244	0	1	1	0.514412244	12	3.48E-11	0	1	0	1	0	1	0	1	0	1	1	0.472138211	1	0.34063429
GO:0016051	carbohydrate biosynthetic process	BP	163	6	0.219299573	4	0.422190049	3	0.289286809	1	0.59574682	4	0.01315988	0	1	0	1	0	1	0	1	0	1	1	0.485763384	0	1	1	0.41408825	0	1	2	0.099281083	0	1	0	1	1	0.359410588	1	0.376753724	1	0.359410588	0	1	1	0.376753724	1	0.265232421
GO:0019318	hexose metabolic process	BP	211	7	0.270841598	10	0.011320173	11	3.57E-05	3	0.111775034	7	0.000183802	0	1	0	1	2	0.195127686	2	0.204757332	0	1	0	1	1	0.550439201	2	0.151164959	2	0.148104704	2	0.151164959	0	1	0	1	3	0.019840774	1	0.458096172	0	1	0	1	1	0.458096172	1	0.32925311
GO:0019319	hexose biosynthetic process	BP	69	4	0.092217291	1	0.757430923	2	0.188444737	0	1	3	0.006752155	0	1	0	1	0	1	0	1	0	1	0	1	0	1	1	0.202162334	0	1	1	0.202162334	0	1	0	1	1	0.17151543	0	1	0	1	0	1	1	0.181066781	0	1
GO:0031667	response to nutrient levels	BP	243	14	0.003157647	7	0.225331121	9	0.002103077	5	0.011355168	4	0.047085001	1	0.61801957	1	0.475118053	3	0.067499116	2	0.251553234	2	0.162759155	0	1	2	0.232761775	1	0.549909287	1	0.545271538	1	0.549909287	2	0.22901293	1	0.464252701	3	0.028570664	3	0.033281768	2	0.141537854	1	0.42442977	2	0.155620448	0	1
GO:0033692	cellular polysaccharide biosynthetic process	BP	50	2	0.353090269	2	0.269621381	1	0.439638704	1	0.242071455	1	0.243665685	0	1	0	1	0	1	0	1	0	1	0	1	0	1	0	1	0	1	1	0.150913524	0	1	0	1	0	1	0	1	0	1	0	1	0	1	1	0.090004803
GO:0034637	cellular carbohydrate biosynthetic process	BP	60	2	0.440581508	3	0.122312795	1	0.501002782	1	0.282992734	3	0.004572736	0	1	0	1	0	1	0	1	0	1	0	1	0	1	1	0.178278956	0	1	1	0.178278956	0	1	0	1	0	1	0	1	1	0.150904769	0	1	0	1	1	0.107030536
GO:0035051	cardiocyte differentiation	BP	146	7	0.071996222	10	0.000818103	9	5.07E-05	1	0.555569751	1	0.558299414	0	1	0	1	3	0.018879321	1	0.441886136	1	0.35314908	0	1	3	0.017817208	1	0.380387053	1	0.376566804	0	1	0	1	1	0.312162774	1	0.328857976	0	1	0	1	1	0.281947776	0	1	1	0.24115566
GO:0042594	response to starvation	BP	126	11	0.000309273	6	0.043696287	4	0.057920487	2	0.153770822	1	0.505837654	0	1	1	0.283519543	3	0.012775349	2	0.08973106	1	0.313263463	0	1	0	1	0	1	0	1	1	0.338282457	1	0.375783068	0	1	3	0.004923598	2	0.051436809	1	0.291073222	0	1	1	0.305944366	0	1
GO:0042692	muscle cell differentiation	BP	390	15	0.063594329	23	5.68E-06	15	5.12E-05	4	0.169803106	2	0.641249061	1	0.787622396	0	1	4	0.0638601	2	0.460613158	1	0.68954438	0	1	10	2.14E-06	3	0.134989218	1	0.718809913	1	0.723412621	1	0.76934217	1	0.633865088	1	0.65724158	1	0.679129143	2	0.286695887	2	0.220170972	0	1	2	0.166903676
GO:0043255	regulation of carbohydrate biosynthetic process	BP	91	2	0.66353549	1	0.845717149	2	0.28162384	1	0.39642049	2	0.09141872	0	1	0	1	0	1	0	1	0	1	1	0.309773404	0	1	1	0.257697195	0	1	1	0.257697195	0	1	0	1	1	0.219845944	1	0.231691392	0	1	0	1	1	0.231691392	1	0.157854792
GO:0044042	glucan metabolic process	BP	72	5	0.033219846	4	0.058645233	4	0.009563633	1	0.329213177	1	0.331244924	0	1	0	1	0	1	0	1	0	1	0	1	1	0.238155098	1	0.20997015	0	1	1	0.20997015	0	1	0	1	0	1	0	1	0	1	0	1	0	1	1	0.1270506
GO:0044262	cellular carbohydrate metabolic process	BP	241	9	0.146907195	11	0.010580909	13	4.85E-06	2	0.384979622	6	0.002334561	0	1	0	1	0	1	2	0.248611195	1	0.513513304	0	1	1	0.598975907	3	0.044344428	0	1	2	0.185813506	0	1	0	1	1	0.482926957	1	0.503523509	1	0.482926957	0	1	1	0.503523509	1	0.366461076
GO:0044264	cellular polysaccharide metabolic process	BP	84	5	0.057859208	4	0.091496801	4	0.016127647	1	0.37247523	1	0.374692726	0	1	0	1	0	1	0	1	0	1	0	1	1	0.271980686	1	0.240454186	0	1	1	0.240454186	0	1	0	1	0	1	0	1	0	1	0	1	0	1	1	0.146631576
GO:0044723	single-organism carbohydrate metabolic process	BP	415	11	0.454642479	18	0.002222695	20	8.48E-08	4	0.197300645	11	2.15E-05	1	0.807870511	0	1	3	0.214807268	3	0.228468765	1	0.712161969	1	0.81774349	2	0.464845346	3	0.153941345	3	0.149823273	3	0.153941345	0	1	0	1	5	0.005418824	2	0.337354527	1	0.680171766	0	1	2	0.337354527	2	0.183715907
GO:0045329	carnitine biosynthetic process	BP	3	0	1	0	1	0	1	0	1	1	0.016600449	0	1	0	1	0	1	0	1	0	1	0	1	0	1	0	1	0	1	0	1	0	1	0	1	0	1	0	1	0	1	0	1	0	1	0	1
GO:0046364	monosaccharide biosynthetic process	BP	71	4	0.09984273	1	0.767202797	2	0.196780786	0	1	3	0.007306736	0	1	0	1	0	1	0	1	0	1	0	1	0	1	1	0.207375963	0	1	1	0.207375963	0	1	0	1	1	0.176028243	0	1	0	1	0	1	1	0.18580168	0	1
GO:0048738	cardiac muscle tissue development	BP	220	13	0.003523617	17	2.86E-06	16	6.16E-09	2	0.343317722	1	0.708643104	1	0.581413846	1	0.441939971	2	0.207728332	3	0.057512634	2	0.139074336	0	1	4	0.009632794	1	0.514412244	2	0.158189402	0	1	0	1	1	0.431496525	1	0.452192427	0	1	0	1	0	1	0	1	2	0.064492299
GO:0051146	striated muscle cell differentiation	BP	268	11	0.071804882	17	3.78E-05	10	0.001144843	2	0.436803521	2	0.440604231	1	0.654221919	0	1	3	0.084788653	1	0.658114083	1	0.551446882	0	1	8	7.88E-06	1	0.585590986	1	0.580876595	1	0.585590986	1	0.634088901	1	0.497753122	1	0.519958941	0	1	0	1	1	0.456402714	0	1	2	0.090579097
GO:0051791	medium-chain fatty acid metabolic process	BP	4	0	1	0	1	1	0.045234024	0	1	1	0.022072923	0	1	0	1	0	1	0	1	0	1	0	1	1	0.014976958	0	1	0	1	0	1	0	1	0	1	0	1	0	1	0	1	0	1	0	1	0	1
GO:0051793	medium-chain fatty acid catabolic process	BP	1	0	1	0	1	0	1	0	1	1	0.005564155	0	1	0	1	0	1	0	1	0	1	0	1	0	1	0	1	0	1	0	1	0	1	0	1	0	1	0	1	0	1	0	1	0	1	0	1
GO:0055007	cardiac muscle cell differentiation	BP	116	7	0.025672385	10	0.000129096	8	6.03E-05	1	0.474769943	1	0.477333011	0	1	0	1	2	0.073734702	0	1	1	0.292421019	0	1	3	0.009632022	1	0.316183287	1	0.312837747	0	1	0	1	1	0.257048425	1	0.27140306	0	1	0	1	0	1	0	1	1	0.196771846
GO:0060537	muscle tissue development	BP	415	18	0.016310428	21	0.000130743	20	8.48E-08	3	0.402653964	2	0.67470519	1	0.807870511	1	0.66873891	3	0.214807268	4	0.083668333	4	0.035031679	0	1	9	2.68E-05	1	0.745471304	4	0.045059881	0	1	0	1	1	0.656898386	1	0.680171766	0	1	1	0.680171766	0	1	0	1	2	0.183715907
GO:0061008	hepaticobiliary system development	BP	112	2	0.769806115	1	0.899870672	1	0.72720834	1	0.462949119	1	0.4654795	0	1	1	0.256414953	1	0.351384527	0	1	1	0.283910509	0	1	0	1	0	1	1	0.303868676	0	1	0	1	0	1	0	1	0	1	0	1	0	1	1	0.277132577	1	0.19066548
GO:0061061	muscle structure development	BP	623	21	0.097849752	34	2.08E-07	27	4.15E-09	6	0.131377029	3	0.677300706	1	0.916872993	1	0.810994568	5	0.092546835	6	0.0379583	5	0.037760396	0	1	12	3.80E-06	3	0.332351834	4	0.141425518	1	0.87296579	1	0.905090123	1	0.800715685	1	0.820744084	1	0.838762501	3	0.240019478	2	0.412732303	1	0.838762501	3	0.112155828
GO:0072359	circulatory system development	BP	995	26	0.42109075	29	0.033232329	32	1.68E-07	11	0.022114125	2	0.976539619	1	0.98176906	2	0.743870587	8	0.037856021	14	3.78E-05	7	0.028036583	1	0.983960622	12	0.000348743	4	0.409120165	6	0.101276434	4	0.409120165	2	0.889854237	5	0.109569856	6	0.053014809	2	0.787800233	4	0.285636114	2	0.663559189	9	0.002179172	6	0.010436133
GO:0000038	very long-chain fatty acid metabolic process	BP	30	0	1	1	0.459547061	5	2.19E-05	0	1	1	0.154217201	0	1	0	1	0	1	0	1	0	1	0	1	0	1	0	1	0	1	0	1	0	1	0	1	0	1	0	1	1	0.078488944	0	1	0	1	0	1
GO:0042760	very long-chain fatty acid catabolic process	BP	7	0	1	0	1	3	5.09E-05	0	1	0	1	0	1	0	1	0	1	0	1	0	1	0	1	0	1	0	1	0	1	0	1	0	1	0	1	0	1	0	1	1	0.018883031	0	1	0	1	0	1
GO:0019605	butyrate metabolic process	BP	1	0	1	0	1	0	1	0	1	0	1	0	1	0	1	0	1	0	1	0	1	0	1	0	1	0	1	0	1	0	1	0	1	0	1	0	1	0	1	0	1	0	1	0	1	0	1
GO:0019626	short-chain fatty acid catabolic process	BP	3	0	1	0	1	1	0.034120346	0	1	0	1	0	1	0	1	0	1	0	1	0	1	0	1	0	1	0	1	0	1	0	1	0	1	0	1	0	1	0	1	0	1	0	1	0	1	0	1
GO:0046359	butyrate catabolic process	BP	1	0	1	0	1	0	1	0	1	0	1	0	1	0	1	0	1	0	1	0	1	0	1	0	1	0	1	0	1	0	1	0	1	0	1	0	1	0	1	0	1	0	1	0	1	0	1
GO:0046459	short-chain fatty acid metabolic process	BP	10	0	1	0	1	3	0.000170258	0	1	0	1	0	1	0	1	0	1	0	1	0	1	0	1	1	0.037027436	0	1	0	1	0	1	0	1	0	1	0	1	0	1	0	1	0	1	0	1	0	1
GO:0060395	SMAD protein signal transduction	BP	76	1	0.852256159	1	0.789947944	1	0.585559776	0	1	0	1	1	0.259134046	1	0.181997407	0	1	1	0.261498942	0	1	0	1	1	0.249599496	0	1	0	1	0	1	0	1	0	1	0	1	0	1	0	1	1	0.15815444	0	1	0	1
GO:0001976	neurological system process involved in regulation of systemic arterial blood pressure	BP	21	1	0.410084264	0	1	1	0.215810304	0	1	0	1	0	1	1	0.053935944	0	1	1	0.080259488	0	1	0	1	1	0.07619293	0	1	0	1	0	1	0	1	0	1	0	1	0	1	0	1	0	1	0	1	0	1
GO:0003013	circulatory system process	BP	434	15	0.124747114	18	0.003567674	19	7.74E-07	3	0.430649684	2	0.698418347	0	1	2	0.317533533	2	0.499841803	5	0.029568928	0	1	2	0.528092685	11	7.15E-07	0	1	3	0.164445978	2	0.415289405	2	0.482378803	2	0.304132788	1	0.696582137	2	0.3573185	0	1	0	1	5	0.008371261	3	0.048135846
GO:0003018	vascular process in circulatory system	BP	188	5	0.500745322	2	0.897184254	6	0.021948955	3	0.086220619	0	1	0	1	1	0.392322145	1	0.517050709	1	0.528400493	0	1	0	1	2	0.157937971	0	1	0	1	0	1	0	1	1	0.382624007	0	1	0	1	0	1	0	1	2	0.102630339	1	0.299288063
GO:0003025	regulation of systemic arterial blood pressure by baroreceptor feedback	BP	7	0	1	0	1	0	1	0	1	0	1	0	1	0	1	0	1	1	0.027494662	0	1	0	1	1	0.026063906	0	1	0	1	0	1	0	1	0	1	0	1	0	1	0	1	0	1	0	1	0	1
GO:0003026	regulation of systemic arterial blood pressure by aortic arch baroreceptor feedback	BP	1	0	1	0	1	0	1	0	1	0	1	0	1	0	1	0	1	0	1	0	1	0	1	0	1	0	1	0	1	0	1	0	1	0	1	0	1	0	1	0	1	0	1	0	1	0	1
GO:0003073	regulation of systemic arterial blood pressure	BP	97	3	0.433504974	5	0.047651902	2	0.307133445	1	0.416221753	0	1	0	1	1	0.226254238	0	1	1	0.320952331	0	1	0	1	1	0.306950331	0	1	1	0.26919369	0	1	1	0.304115832	1	0.21991958	0	1	0	1	0	1	0	1	1	0.24495434	0	1
GO:0006814	sodium ion transport	BP	196	4	0.719731862	6	0.208954874	7	0.007774632	3	0.094798793	0	1	0	1	1	0.405119169	0	1	0	1	0	1	1	0.550794605	4	0.006472685	0	1	0	1	2	0.134391727	0	1	2	0.089435602	0	1	1	0.433870342	0	1	0	1	0	1	0	1
GO:0007416	synapse assembly	BP	123	0	1	2	0.715759364	0	1	0	1	0	1	1	0.384857981	0	1	0	1	1	0.388035875	0	1	0	1	1	0.371981891	0	1	2	0.05986437	0	1	0	1	0	1	0	1	0	1	0	1	0	1	0	1	0	1
GO:0007596	blood coagulation	BP	176	1	0.988178785	4	0.480316856	2	0.603270267	8	6.24E-06	0	1	2	0.152460767	0	1	0	1	3	0.033182351	0	1	1	0.51242501	1	0.486433639	1	0.438632763	0	1	0	1	1	0.482609809	1	0.363250675	1	0.381846423	1	0.399902093	1	0.381846423	2	0.060129486	2	0.091876016	1	0.283138505
GO:0007599	hemostasis	BP	178	1	0.988762299	5	0.294726747	2	0.60942419	8	6.78E-06	0	1	2	0.155198991	0	1	0	1	3	0.034141088	0	1	1	0.516403524	1	0.490322397	1	0.442317644	0	1	0	1	1	0.486484073	1	0.366520587	1	0.385228713	1	0.403387357	1	0.385228713	2	0.061334361	2	0.093644089	1	0.285855144
GO:0007602	phototransduction	BP	27	1	0.492701105	1	0.425225678	0	1	0	1	0	1	0	1	1	0.068813216	0	1	0	1	0	1	0	1	0	1	0	1	0	1	0	1	0	1	0	1	0	1	0	1	0	1	0	1	0	1	0	1
GO:0007605	sensory perception of sound	BP	145	3	0.701175769	1	0.949280259	2	0.498663396	1	0.55308669	1	0.555812803	0	1	0	1	0	1	0	1	0	1	0	1	2	0.103732404	0	1	0	1	0	1	0	1	0	1	0	1	0	1	0	1	0	1	1	0.343243252	0	1
GO:0007606	sensory perception of chemical stimulus	BP	1241	2	1	1	1	1	0.999999607	1	0.999138979	0	1	0	1	0	1	0	1	0	1	0	1	0	1	1	0.991831749	0	1	0	1	0	1	0	1	0	1	0	1	0	1	0	1	0	1	0	1	0	1
GO:0008015	blood circulation	BP	430	15	0.118118817	18	0.003239253	19	6.74E-07	3	0.424791479	2	0.693546944	0	1	2	0.313645263	2	0.494930366	5	0.028571357	0	1	2	0.523106138	11	6.53E-07	0	1	3	0.161331731	2	0.410740961	2	0.477525679	2	0.300354175	1	0.693197699	2	0.353131601	0	1	0	1	5	0.008061409	3	0.047055024
GO:0008217	regulation of blood pressure	BP	177	4	0.642956952	6	0.151973903	5	0.054251295	2	0.255882125	2	0.258623291	0	1	1	0.374282881	1	0.495959195	1	0.507116732	0	1	0	1	3	0.029336387	0	1	2	0.111436481	0	1	1	0.48455054	1	0.364887701	1	0.383539852	0	1	0	1	0	1	2	0.092758798	0	1
GO:0009268	response to pH	BP	40	0	1	2	0.194609559	2	0.07733217	1	0.198833393	0	1	1	0.145929487	0	1	0	1	0	1	0	1	0	1	0	1	0	1	0	1	0	1	0	1	0	1	0	1	0	1	0	1	0	1	0	1	0	1
GO:0009581	detection of external stimulus	BP	117	3	0.557766868	3	0.4247085	1	0.7426153	1	0.477684576	0	1	0	1	1	0.266209058	0	1	0	1	0	1	0	1	0	1	0	1	0	1	0	1	0	1	1	0.258953669	0	1	0	1	0	1	0	1	0	1	0	1
GO:0009582	detection of abiotic stimulus	BP	116	3	0.551942169	3	0.419310196	1	0.739604889	1	0.474769943	0	1	0	1	1	0.264260448	0	1	0	1	0	1	0	1	0	1	0	1	0	1	0	1	0	1	1	0.257048425	0	1	0	1	0	1	0	1	0	1	0	1
GO:0009583	detection of light stimulus	BP	46	2	0.316698137	1	0.610874235	0	1	0	1	0	1	0	1	1	0.114421909	0	1	0	1	0	1	0	1	0	1	0	1	0	1	0	1	0	1	0	1	0	1	0	1	0	1	0	1	0	1	0	1
GO:0009611	response to wounding	BP	411	7	0.886899743	10	0.324619084	8	0.103538566	11	1.83E-05	0	1	3	0.219775929	1	0.665161272	1	0.797845519	7	0.001273785	1	0.708655553	1	0.814701766	2	0.459841721	3	0.150853008	1	0.737534872	0	1	1	0.787006288	2	0.282372678	1	0.676607185	2	0.333128672	1	0.676607185	2	0.237686278	5	0.006698279	1	0.542147023
GO:0009612	response to mechanical stimulus	BP	130	3	0.629180968	7	0.016971083	7	0.00078419	1	0.514145517	1	0.516802582	0	1	0	1	0	1	0	1	0	1	0	1	4	0.001487286	0	1	1	0.343340492	0	1	0	1	0	1	0	1	1	0.313966367	0	1	0	1	0	1	0	1
GO:0010447	response to acidic pH	BP	18	0	1	1	0.308654051	1	0.188086911	1	0.094902665	0	1	0	1	0	1	0	1	0	1	0	1	0	1	0	1	0	1	0	1	0	1	0	1	0	1	0	1	0	1	0	1	0	1	0	1	0	1
GO:0015672	monovalent inorganic cation transport	BP	418	17	0.032839363	18	0.002401089	11	0.009460761	3	0.407101319	2	0.678546603	0	1	1	0.671397426	1	0.803323305	0	1	0	1	3	0.240901089	5	0.020908703	0	1	0	1	2	0.39699701	9	2.59E-05	3	0.091114247	1	0.682819787	1	0.704489826	0	1	0	1	1	0.704489826	0	1
GO:0019229	regulation of vasoconstriction	BP	73	0	1	2	0.437760507	2	0.205161379	0	1	0	1	0	1	0	1	1	0.245678552	1	0.252595412	0	1	0	1	0	1	0	1	0	1	0	1	0	1	0	1	0	1	0	1	0	1	0	1	1	0.190509596	0	1
GO:0022898	regulation of transmembrane transporter activity	BP	185	9	0.041800901	11	0.001460337	5	0.063138498	2	0.272239863	1	0.645216638	0	1	1	0.387453738	0	1	0	1	0	1	3	0.03962091	2	0.153994625	0	1	0	1	3	0.022716215	0	1	2	0.081059855	1	0.39692385	0	1	0	1	0	1	0	1	0	1
GO:0030193	regulation of blood coagulation	BP	84	1	0.87923716	2	0.510732081	0	1	4	0.001218486	0	1	0	1	0	1	0	1	0	1	0	1	0	1	1	0.271980686	0	1	0	1	0	1	1	0.269403626	0	1	1	0.204777198	1	0.215927567	1	0.204777198	0	1	1	0.215927567	1	0.146631576
GO:0032101	regulation of response to external stimulus	BP	736	16	0.740178712	20	0.11534423	8	0.614284999	19	2.40E-08	3	0.780888917	3	0.556376912	2	0.581903852	2	0.779785951	4	0.335674281	1	0.891807481	6	0.079022558	1	0.94039987	2	0.697183067	3	0.424336051	2	0.697183067	3	0.519355414	6	0.011033069	3	0.323681451	5	0.061339097	4	0.140023527	1	0.815620915	3	0.357549057	3	0.160534896
GO:0032409	regulation of transporter activity	BP	198	9	0.059330372	12	0.000765391	5	0.079222208	2	0.298787137	1	0.670233303	0	1	1	0.408276758	0	1	0	1	0	1	3	0.046854868	2	0.171215741	0	1	0	1	3	0.027059185	0	1	2	0.090985414	1	0.418065106	0	1	0	1	0	1	0	1	0	1
GO:0032411	positive regulation of transporter activity	BP	81	6	0.015379571	3	0.226807813	3	0.066837208	1	0.361926576	1	0.36410082	0	1	0	1	0	1	0	1	0	1	2	0.042929586	2	0.037488551	0	1	0	1	2	0.028847779	0	1	1	0.187242301	1	0.198231772	0	1	0	1	0	1	0	1	0	1
GO:0032412	regulation of ion transmembrane transporter activity	BP	179	8	0.078460902	11	0.001120058	5	0.056400427	2	0.259970748	1	0.63304384	0	1	1	0.377601491	0	1	0	1	0	1	2	0.164463513	2	0.146169174	0	1	0	1	3	0.020851403	0	1	2	0.076601958	1	0.386913017	0	1	0	1	0	1	0	1	0	1
GO:0032414	positive regulation of ion transmembrane transporter activity	BP	72	5	0.033219846	3	0.179808553	3	0.05030113	1	0.329213177	1	0.331244924	0	1	0	1	0	1	0	1	0	1	1	0.254135947	2	0.03022169	0	1	0	1	2	0.023188655	0	1	1	0.168273497	1	0.178275564	0	1	0	1	0	1	0	1	0	1
GO:0035150	regulation of tube size	BP	167	5	0.399507879	2	0.8555801	4	0.127215771	3	0.065419526	0	1	0	1	1	0.35742684	1	0.475995849	1	0.48694457	0	1	0	1	1	0.46856799	0	1	0	1	0	1	0	1	1	0.34832944	0	1	0	1	0	1	0	1	2	0.084047436	1	0.270788061
GO:0035418	protein localization to synapse	BP	27	1	0.492701105	0	1	0	1	0	1	0	1	0	1	0	1	0	1	0	1	0	1	0	1	0	1	0	1	1	0.083473607	0	1	0	1	0	1	0	1	0	1	0	1	0	1	0	1	0	1
GO:0035690	cellular response to drug	BP	54	1	0.742847874	6	0.000766144	1	0.465038316	0	1	1	0.260394898	0	1	0	1	0	1	0	1	0	1	0	1	0	1	1	0.161966007	0	1	0	1	0	1	0	1	1	0.136884705	0	1	0	1	1	0.115087774	0	1	0	1
GO:0042060	wound healing	BP	335	6	0.840859251	10	0.145895266	4	0.539733107	10	1.76E-05	0	1	2	0.380332519	0	1	1	0.72773902	7	0.000383811	1	0.633436234	1	0.746361528	2	0.360247792	3	0.096621221	1	0.663289084	0	1	1	0.715917524	2	0.21061294	1	0.600945218	2	0.251998054	1	0.600945218	2	0.175050065	5	0.002833607	1	0.470448362
GO:0042310	vasoconstriction	BP	96	1	0.910769495	2	0.582923167	2	0.302891525	0	1	0	1	0	1	1	0.224201256	1	0.309918336	1	0.318231788	0	1	0	1	1	0.304320384	0	1	0	1	0	1	0	1	0	1	0	1	0	1	0	1	0	1	1	0.242759625	0	1
GO:0042391	regulation of membrane potential	BP	369	11	0.310342482	20	7.47E-05	12	0.001252393	2	0.607012863	2	0.611122254	1	0.768992945	1	0.625223009	1	0.761662995	2	0.432451691	0	1	3	0.189250858	6	0.00272434	1	0.703432899	0	1	0	1	1	0.750230919	4	0.014618568	1	0.636735199	1	0.658712267	0	1	0	1	2	0.288409405	0	1
GO:0042493	response to drug	BP	222	6	0.473848654	14	0.000190933	6	0.043940279	1	0.709190511	3	0.126968239	0	1	0	1	1	0.57687684	2	0.220756363	2	0.141102195	0	1	2	0.203757734	3	0.036159312	1	0.513068604	1	0.517605613	0	1	0	1	3	0.022645528	0	1	1	0.455195372	2	0.089780999	1	0.475209627	0	1
GO:0044057	regulation of system process	BP	483	10	0.762033392	18	0.010343269	19	3.72E-06	7	0.017935618	0	1	1	0.853782661	1	0.724108006	1	0.847665065	6	0.012662933	1	0.765784827	3	0.312356578	8	0.000477555	3	0.209173098	0	1	2	0.469536076	2	0.539548776	2	0.350070016	0	1	1	0.755995236	1	0.735174171	0	1	4	0.05098213	3	0.062357976
GO:0044089	positive regulation of cellular component biogenesis	BP	417	14	0.157395677	20	0.000376086	11	0.00930369	4	0.199558316	2	0.677270215	3	0.225962137	4	0.024264181	0	1	4	0.084804575	1	0.713899541	2	0.506662274	3	0.20774246	3	0.155493131	0	1	1	0.747159033	0	1	0	1	4	0.026848772	0	1	1	0.68193952	2	0.242707637	3	0.11953213	1	0.547384672
GO:0050803	regulation of synapse structure or activity	BP	130	3	0.629180968	3	0.493053903	0	1	1	0.514145517	0	1	1	0.401680725	1	0.291083493	0	1	1	0.40494762	0	1	0	1	1	0.388434212	0	1	1	0.343340492	0	1	0	1	0	1	0	1	0	1	0	1	0	1	0	1	0	1
GO:0050807	regulation of synapse organization	BP	124	3	0.597234972	3	0.46196923	0	1	1	0.497642424	0	1	1	0.387289577	1	0.27970784	0	1	1	0.390480643	0	1	0	1	1	0.374358747	0	1	1	0.33043509	0	1	0	1	0	1	0	1	0	1	0	1	0	1	0	1	0	1
GO:0050808	synapse organization	BP	232	4	0.830426102	5	0.508716543	3	0.500533891	1	0.725002804	0	1	1	0.600925646	1	0.459499839	0	1	2	0.235391037	0	1	2	0.242562522	3	0.057352843	0	1	2	0.171829785	0	1	0	1	1	0.448825141	0	1	1	0.490304482	1	0.469968672	0	1	1	0.490304482	0	1
GO:0050817	coagulation	BP	179	1	0.989043183	4	0.493418005	2	0.612473895	8	7.07E-06	0	1	2	0.15657172	0	1	0	1	3	0.03462583	0	1	1	0.518380715	1	0.492255842	1	0.444151121	0	1	0	1	1	0.488410434	1	0.368149343	1	0.386913017	2	0.094531867	1	0.386913017	2	0.061939923	2	0.094531867	1	0.287209687
GO:0050818	regulation of coagulation	BP	88	1	0.890822256	2	0.53568866	0	1	4	0.001447829	0	1	0	1	0	1	0	1	0	1	0	1	0	1	1	0.282922437	0	1	0	1	0	1	1	0.280262788	0	1	1	0.213422651	2	0.026803479	1	0.213422651	0	1	1	0.224974084	1	0.153062626
GO:0050878	regulation of body fluid levels	BP	316	3	0.985730814	8	0.312900981	4	0.493968285	8	0.000380871	0	1	3	0.128429719	0	1	0	1	4	0.037408612	1	0.611818441	2	0.367772965	1	0.698803952	1	0.646450289	0	1	0	1	2	0.329429294	2	0.192951788	1	0.579455468	2	0.231704942	1	0.579455468	3	0.034602561	4	0.013220309	1	0.450873985
GO:0050880	regulation of blood vessel size	BP	166	5	0.394592765	2	0.853258541	4	0.125228151	3	0.064494295	0	1	0	1	1	0.355716859	1	0.473957008	1	0.484882974	0	1	0	1	1	0.466545371	0	1	0	1	0	1	0	1	1	0.346650444	0	1	0	1	0	1	0	1	2	0.083190935	1	0.269403014
GO:0050906	detection of stimulus involved in sensory perception	BP	361	1	0.999892577	0	1	0	1	1	0.866590488	0	1	0	1	0	1	0	1	0	1	0	1	0	1	0	1	0	1	0	1	0	1	0	1	1	0.605236625	0	1	0	1	0	1	0	1	0	1	0	1
GO:0050909	sensory perception of taste	BP	69	1	0.82375613	1	0.757430923	0	1	0	1	0	1	0	1	0	1	0	1	0	1	0	1	0	1	0	1	0	1	0	1	0	1	0	1	0	1	0	1	0	1	0	1	0	1	0	1	0	1
GO:0050915	sensory perception of sour taste	BP	5	0	1	0	1	0	1	0	1	0	1	0	1	0	1	0	1	0	1	0	1	0	1	0	1	0	1	0	1	0	1	0	1	0	1	0	1	0	1	0	1	0	1	0	1	0	1
GO:0050954	sensory perception of mechanical stimulus	BP	168	3	0.790145836	1	0.968445748	2	0.577927297	2	0.237508489	1	0.609640651	0	1	0	1	0	1	0	1	0	1	0	1	2	0.132057074	0	1	0	1	0	1	0	1	0	1	0	1	0	1	0	1	0	1	1	0.385759267	0	1
GO:0050974	detection of mechanical stimulus involved in sensory perception	BP	37	1	0.605527491	0	1	0	1	1	0.185390937	0	1	0	1	0	1	0	1	0	1	0	1	0	1	0	1	0	1	0	1	0	1	0	1	0	1	0	1	0	1	0	1	0	1	0	1	0	1
GO:0050982	detection of mechanical stimulus	BP	55	1	0.749241904	2	0.307279193	1	0.471206896	1	0.262813833	0	1	0	1	0	1	0	1	0	1	0	1	0	1	0	1	0	1	0	1	0	1	0	1	0	1	0	1	0	1	0	1	0	1	0	1	0	1
GO:0051606	detection of stimulus	BP	454	4	0.996500693	4	0.983288317	2	0.968250596	1	0.920997642	0	1	0	1	2	0.336899466	1	0.829258197	0	1	0	1	1	0.844927979	0	1	0	1	0	1	1	0.776462343	0	1	1	0.690014072	0	1	0	1	0	1	0	1	0	1	0	1
GO:0051963	regulation of synapse assembly	BP	87	0	1	2	0.529531968	0	1	0	1	0	1	1	0.290664518	0	1	0	1	0	1	0	1	0	1	0	1	0	1	1	0.245135568	0	1	0	1	0	1	0	1	0	1	0	1	0	1	0	1	0	1
GO:0051965	positive regulation of synapse assembly	BP	72	0	1	1	0.771940404	0	1	0	1	0	1	0	1	0	1	0	1	0	1	0	1	0	1	0	1	0	1	0	1	0	1	0	1	0	1	0	1	0	1	0	1	0	1	0	1	0	1
GO:0061041	regulation of wound healing	BP	127	2	0.826648803	4	0.257763077	0	1	4	0.005441741	0	1	0	1	0	1	0	1	0	1	0	1	0	1	1	0.381436069	1	0.340453209	0	1	0	1	1	0.378119583	1	0.277743742	1	0.293011239	1	0.307958491	1	0.293011239	0	1	2	0.052164677	1	0.213333009
GO:0071214	cellular response to abiotic stimulus	BP	213	6	0.434603401	6	0.265275113	7	0.011932618	1	0.694189733	1	0.696929945	1	0.569599165	2	0.108536876	0	1	0	1	1	0.470834718	0	1	1	0.553848324	0	1	1	0.498587712	2	0.153432716	0	1	0	1	1	0.441553213	0	1	1	0.441553213	1	0.383619431	0	1	0	1
GO:0071467	cellular response to pH	BP	20	0	1	0	1	2	0.021861152	0	1	0	1	0	1	0	1	0	1	0	1	0	1	0	1	0	1	0	1	0	1	0	1	0	1	0	1	0	1	0	1	0	1	0	1	0	1	0	1
GO:0071468	cellular response to acidic pH	BP	11	0	1	0	1	1	0.119542446	0	1	0	1	0	1	0	1	0	1	0	1	0	1	0	1	0	1	0	1	0	1	0	1	0	1	0	1	0	1	0	1	0	1	0	1	0	1	0	1
GO:1900046	regulation of hemostasis	BP	84	1	0.87923716	2	0.510732081	0	1	4	0.001218486	0	1	0	1	0	1	0	1	0	1	0	1	0	1	1	0.271980686	0	1	0	1	0	1	1	0.269403626	0	1	1	0.204777198	1	0.215927567	1	0.204777198	0	1	1	0.215927567	1	0.146631576
GO:1903034	regulation of response to wounding	BP	150	2	0.889545591	4	0.362632985	0	1	4	0.009685163	0	1	1	0.447278255	0	1	0	1	0	1	0	1	0	1	1	0.43312869	1	0.388484933	0	1	0	1	1	0.429535439	1	0.319200594	1	0.336173421	1	0.352725853	1	0.336173421	0	1	2	0.06987648	1	0.246889252
GO:1903522	regulation of blood circulation	BP	238	4	0.844808344	13	0.001225682	12	2.20E-05	2	0.379092236	0	1	0	1	1	0.468074709	1	0.602433217	4	0.015070327	0	1	2	0.251569645	7	3.29E-05	0	1	0	1	2	0.182294848	1	0.590270415	2	0.123507826	0	1	1	0.499155149	0	1	0	1	2	0.150599225	2	0.07393509
GO:2001257	regulation of cation channel activity	BP	85	5	0.060281917	4	0.09456204	2	0.256041714	1	0.375952844	1	0.378184303	0	1	0	1	0	1	0	1	0	1	1	0.292662647	2	0.040911959	0	1	0	1	2	0.031522485	0	1	1	0.195535679	1	0.206947292	0	1	0	1	0	1	0	1	0	1
GO:2001259	positive regulation of cation channel activity	BP	39	3	0.071946903	1	0.550717934	1	0.363423484	1	0.194377216	1	0.195698965	0	1	0	1	0	1	0	1	0	1	1	0.14675888	1	0.136911399	0	1	0	1	1	0.119771774	0	1	1	0.094921744	1	0.100829595	0	1	0	1	0	1	0	1	0	1
GO:0001505	regulation of neurotransmitter levels	BP	177	7	0.151998154	4	0.484698848	5	0.054251295	0	1	1	0.628894832	2	0.15382866	0	1	1	0.495959195	2	0.156412934	0	1	2	0.161606103	0	1	0	1	0	1	0	1	0	1	0	1	0	1	1	0.401647226	0	1	0	1	0	1	0	1
GO:0006836	neurotransmitter transport	BP	171	6	0.251734108	5	0.267426481	5	0.048094852	0	1	0	1	1	0.491457197	0	1	1	0.48407334	2	0.148128329	0	1	2	0.153091846	0	1	0	1	0	1	0	1	0	1	0	1	1	0.373310334	1	0.39110091	0	1	0	1	0	1	0	1
GO:0007268	chemical synaptic transmission	BP	565	16	0.329854256	10	0.713078692	10	0.118812666	2	0.822365848	0	1	1	0.894918242	1	0.778870571	1	0.889747974	3	0.390365197	1	0.817483695	2	0.671664491	2	0.631317843	0	1	1	0.841957305	1	0.845705065	1	0.881512613	2	0.424517634	0	1	3	0.22335377	0	1	0	1	1	0.808512451	1	0.659537668
GO:0007269	neurotransmitter secretion	BP	125	6	0.091337396	4	0.248896087	3	0.174609065	0	1	0	1	1	0.389711663	0	1	1	0.383253084	2	0.088527743	0	1	1	0.399273938	0	1	0	1	0	1	0	1	0	1	0	1	0	1	1	0.303924465	0	1	0	1	0	1	0	1
GO:0007613	memory	BP	115	4	0.319350765	2	0.680584495	1	0.736559397	1	0.47183917	0	1	0	1	0	1	0	1	2	0.076775861	0	1	0	1	0	1	0	1	0	1	0	1	0	1	0	1	1	0.269406736	1	0.283404119	0	1	0	1	2	0.043682857	1	0.195249491
GO:0023061	signal release	BP	438	11	0.526308782	15	0.034952474	10	0.031074818	2	0.699287421	2	0.70322605	2	0.516184801	2	0.321417206	3	0.238088686	2	0.521849358	0	1	2	0.533044463	1	0.811300161	0	1	0	1	0	1	0	1	2	0.307908225	2	0.334860012	5	0.008689311	1	0.699929809	2	0.260319426	1	0.721384691	0	1
GO:0035725	sodium ion transmembrane transport	BP	89	3	0.380205331	5	0.034906429	3	0.083341183	2	0.08691916	0	1	0	1	1	0.209679522	0	1	0	1	0	1	1	0.304115832	4	0.000359405	0	1	0	1	1	0.252810443	0	1	2	0.021761128	0	1	0	1	0	1	0	1	0	1	0	1
GO:0046928	regulation of neurotransmitter secretion	BP	57	2	0.414968429	1	0.68957998	2	0.13975652	0	1	0	1	0	1	0	1	0	1	0	1	0	1	1	0.207095884	0	1	0	1	0	1	0	1	0	1	0	1	0	1	0	1	0	1	0	1	0	1	0	1
GO:0046929	negative regulation of neurotransmitter secretion	BP	12	1	0.260313269	1	0.218113276	0	1	0	1	0	1	0	1	0	1	0	1	0	1	0	1	1	0.047635221	0	1	0	1	0	1	0	1	0	1	0	1	0	1	0	1	0	1	0	1	0	1	0	1
GO:0050804	modulation of synaptic transmission	BP	321	9	0.402233983	7	0.47690973	7	0.07865958	1	0.832975852	0	1	1	0.720121757	1	0.573818865	1	0.712420036	1	0.723895159	1	0.617626253	1	0.731290488	0	1	0	1	1	0.647509025	0	1	1	0.700469547	1	0.562106727	0	1	3	0.06580692	0	1	0	1	1	0.607114412	1	0.456092674
GO:0050805	negative regulation of synaptic transmission	BP	69	2	0.513482899	3	0.164787668	2	0.188444737	0	1	0	1	0	1	0	1	0	1	1	0.240558623	1	0.18580168	1	0.24495434	0	1	0	1	0	1	0	1	0	1	1	0.161854313	0	1	0	1	0	1	0	1	1	0.181066781	0	1
GO:0051048	negative regulation of secretion	BP	222	4	0.804009335	9	0.038067409	2	0.726838018	3	0.124909771	3	0.126968239	1	0.584730135	0	1	0	1	1	0.588602197	0	1	2	0.227589547	1	0.56887571	1	0.517605613	0	1	0	1	0	1	2	0.110173239	1	0.455195372	1	0.475209627	0	1	1	0.396151882	1	0.475209627	1	0.34313768
GO:0051051	negative regulation of transport	BP	478	20	0.016777526	20	0.001980761	9	0.10220667	5	0.125698328	6	0.051213468	2	0.563513699	1	0.720367595	2	0.551837275	5	0.04200827	3	0.169647798	3	0.30680262	1	0.838207524	2	0.464132914	0	1	0	1	0	1	4	0.03371292	2	0.374323928	1	0.752369282	0	1	1	0.664465784	3	0.159907026	3	0.060825048
GO:0051588	regulation of neurotransmitter transport	BP	68	2	0.50569476	1	0.75239255	2	0.184295482	0	1	0	1	0	1	0	1	0	1	0	1	0	1	1	0.241869016	0	1	0	1	0	1	0	1	0	1	0	1	0	1	0	1	0	1	0	1	0	1	0	1
GO:0051589	negative regulation of neurotransmitter transport	BP	17	1	0.347673887	1	0.294325484	0	1	0	1	0	1	0	1	0	1	0	1	0	1	0	1	1	0.066813969	0	1	0	1	0	1	0	1	0	1	0	1	0	1	0	1	0	1	0	1	0	1	0	1
GO:0098916	anterograde trans-synaptic signaling	BP	565	16	0.329854256	10	0.713078692	10	0.118812666	2	0.822365848	0	1	1	0.894918242	1	0.778870571	1	0.889747974	3	0.390365197	1	0.817483695	2	0.671664491	2	0.631317843	0	1	1	0.841957305	1	0.845705065	1	0.881512613	2	0.424517634	0	1	3	0.22335377	0	1	0	1	1	0.808512451	1	0.659537668
GO:0099531	presynaptic process involved in chemical synaptic transmission	BP	132	6	0.110945244	4	0.280186718	3	0.194790004	0	1	0	1	1	0.406403057	0	1	1	0.399766387	2	0.097051515	0	1	2	0.100500669	0	1	0	1	0	1	0	1	0	1	0	1	0	1	1	0.317943031	0	1	0	1	0	1	0	1
GO:0099536	synaptic signaling	BP	565	16	0.329854256	10	0.713078692	10	0.118812666	2	0.822365848	0	1	1	0.894918242	1	0.778870571	1	0.889747974	3	0.390365197	1	0.817483695	2	0.671664491	2	0.631317843	0	1	1	0.841957305	1	0.845705065	1	0.881512613	2	0.424517634	0	1	3	0.22335377	0	1	0	1	1	0.808512451	1	0.659537668
GO:0099537	trans-synaptic signaling	BP	565	16	0.329854256	10	0.713078692	10	0.118812666	2	0.822365848	0	1	1	0.894918242	1	0.778870571	1	0.889747974	3	0.390365197	1	0.817483695	2	0.671664491	2	0.631317843	0	1	1	0.841957305	1	0.845705065	1	0.881512613	2	0.424517634	0	1	3	0.22335377	0	1	0	1	1	0.808512451	1	0.659537668
GO:0099643	signal release from synapse	BP	125	6	0.091337396	4	0.248896087	3	0.174609065	0	1	0	1	1	0.389711663	0	1	1	0.383253084	2	0.088527743	0	1	1	0.399273938	0	1	0	1	0	1	0	1	0	1	0	1	0	1	1	0.303924465	0	1	0	1	0	1	0	1
GO:1903531	negative regulation of secretion by cell	BP	199	4	0.730664749	9	0.02077728	2	0.669683201	2	0.300824538	3	0.099783149	1	0.544971221	0	1	0	1	1	0.548774435	0	1	2	0.193485204	1	0.529436758	1	0.479595968	0	1	0	1	0	1	2	0.091763324	1	0.419660793	1	0.438799392	0	1	1	0.363615409	1	0.438799392	1	0.313778977
GO:0001525	angiogenesis	BP	430	9	0.742756889	10	0.375653127	11	0.011509683	7	0.01002416	1	0.911178046	0	1	1	0.681823117	4	0.084430458	10	8.27E-06	3	0.135921988	1	0.828716213	1	0.805410019	2	0.410740961	4	0.050153931	2	0.410740961	0	1	2	0.300354175	1	0.693197699	0	1	4	0.029593872	0	1	9	3.96E-06	2	0.19392513
GO:0001568	blood vessel development	BP	624	10	0.948641819	12	0.615739363	13	0.029346129	8	0.022674628	1	0.970637523	0	1	1	0.811506052	5	0.093024411	13	1.13E-06	5	0.037980183	1	0.923549319	4	0.20872346	2	0.607798246	4	0.142009657	3	0.333248185	0	1	2	0.475397736	3	0.240744881	1	0.839240395	4	0.089861059	0	1	9	7.46E-05	4	0.029471832
GO:0001655	urogenital system development	BP	327	2	0.997588192	3	0.963307699	8	0.036215073	1	0.838508011	2	0.545266658	2	0.369079851	0	1	3	0.131973649	3	0.141354239	1	0.62448263	1	0.737855062	2	0.349346358	1	0.659103091	3	0.08881007	1	0.659103091	0	1	1	0.56885988	0	1	1	0.613962282	2	0.22322626	1	0.525107565	2	0.243442925	0	1
GO:0001822	kidney development	BP	264	2	0.990108859	2	0.971722402	6	0.085419733	0	1	2	0.433039173	2	0.278383199	0	1	1	0.640744166	3	0.088187054	0	1	0	1	2	0.262011906	1	0.580075625	1	0.57537059	1	0.580075625	0	1	0	1	0	1	1	0.535789878	2	0.161355324	1	0.45140681	0	1	0	1
GO:0001944	vasculature development	BP	651	11	0.932715881	12	0.672921077	15	0.008779135	9	0.010236287	1	0.974848204	0	1	1	0.824812689	5	0.106399148	13	1.81E-06	6	0.012796953	1	0.931704572	4	0.230173205	3	0.357428793	4	0.15814252	3	0.357428793	0	1	2	0.497793037	3	0.26046811	1	0.851628806	4	0.101016362	0	1	9	0.000102948	4	0.033680369
GO:0001990	regulation of systemic arterial blood pressure by hormone	BP	45	0	1	1	0.602799705	1	0.406193195	0	1	0	1	0	1	0	1	0	1	0	1	0	1	0	1	0	1	0	1	1	0.135262157	0	1	1	0.15466297	0	1	0	1	0	1	0	1	0	1	0	1	0	1
GO:0002443	leukocyte mediated immunity	BP	317	8	0.530293136	9	0.197276372	0	1	11	1.56E-06	0	1	3	0.129307532	0	1	4	0.03417512	1	0.719401318	0	1	1	0.726823987	0	1	3	0.085206679	0	1	1	0.647619445	0	1	0	1	1	0.580614385	1	0.602482802	2	0.213237437	1	0.514094631	3	0.06387775	0	1
GO:0002444	myeloid leukocyte mediated immunity	BP	81	2	0.600430136	4	0.082594619	0	1	3	0.010266597	0	1	0	1	0	1	1	0.268667045	0	1	0	1	1	0.281022935	0	1	1	0.232943835	0	1	0	1	0	1	0	1	0	1	0	1	0	1	0	1	2	0.022980212	0	1
GO:0002446	neutrophil mediated immunity	BP	25	1	0.466532716	3	0.013705729	0	1	1	0.129345747	0	1	0	1	0	1	0	1	0	1	0	1	0	1	0	1	0	1	0	1	0	1	0	1	0	1	0	1	0	1	0	1	0	1	1	0.0697551	0	1
GO:0003015	heart process	BP	191	10	0.021296982	14	3.83E-05	15	6.56E-09	1	0.654210149	0	1	0	1	1	0.397152467	1	0.52264983	5	0.001001426	0	1	2	0.181787696	8	6.36E-07	0	1	0	1	2	0.128901628	1	0.510976846	2	0.085596818	0	1	2	0.105371603	0	1	0	1	1	0.42556028	2	0.050252879
GO:0003044	regulation of systemic arterial blood pressure mediated by a chemical signal	BP	53	1	0.736291086	2	0.292245045	1	0.458798042	1	0.254585364	0	1	0	1	0	1	0	1	1	0.190463237	0	1	0	1	0	1	0	1	1	0.157341814	0	1	1	0.179567235	0	1	0	1	0	1	0	1	0	1	0	1	0	1
GO:0003081	regulation of systemic arterial blood pressure by renin-angiotensin	BP	32	0	1	1	0.481283957	0	1	0	1	0	1	0	1	0	1	0	1	0	1	0	1	0	1	0	1	0	1	1	0.098158781	0	1	1	0.112590037	0	1	0	1	0	1	0	1	0	1	0	1	0	1
GO:0003084	positive regulation of systemic arterial blood pressure	BP	19	0	1	1	0.322692267	0	1	0	1	0	1	0	1	1	0.048925062	0	1	0	1	0	1	0	1	0	1	0	1	0	1	0	1	1	0.068447789	0	1	0	1	0	1	0	1	0	1	0	1	0	1
GO:0006518	peptide metabolic process	BP	778	67	6.05E-19	40	8.48E-08	22	0.000106207	6	0.260423096	14	0.000113983	3	0.594318156	0	1	6	0.079625741	5	0.197476299	1	0.904904408	36	9.96E-29	6	0.073290569	1	0.924621401	7	0.012632783	1	0.924621401	11	0.00014672	2	0.594821953	3	0.355116471	6	0.024695966	3	0.355116471	2	0.528483647	4	0.186968047	3	0.179960511
GO:0006820	anion transport	BP	392	6	0.925969005	9	0.400853667	8	0.084505021	1	0.887943206	1	0.889791099	1	0.789317119	0	1	2	0.446826453	3	0.204657287	0	1	2	0.474044973	0	1	0	1	0	1	1	0.725244671	0	1	2	0.26436461	0	1	0	1	2	0.288712939	1	0.590951212	4	0.026731463	0	1
GO:0006954	inflammatory response	BP	601	7	0.993010928	11	0.677942589	5	0.824137745	19	8.98E-10	4	0.430531089	0	1	2	0.472552622	2	0.676571668	5	0.091477465	2	0.53607519	3	0.44208854	1	0.899355689	1	0.863236246	3	0.305739281	0	1	2	0.658844263	5	0.01851581	1	0.809377296	3	0.250981897	2	0.488924763	1	0.747575869	4	0.095700711	1	0.68240703
GO:0007043	cell-cell junction assembly	BP	73	0	1	6	0.003658221	2	0.205161379	2	0.061697841	0	1	0	1	0	1	0	1	0	1	0	1	2	0.035550301	1	0.241032276	1	0.212555955	0	1	1	0.212555955	0	1	0	1	0	1	0	1	1	0.18051685	0	1	2	0.018916162	0	1
GO:0007276	gamete generation	BP	624	15	0.586442311	6	0.988115538	11	0.107606058	2	0.862548252	0	1	3	0.446084363	2	0.492340178	1	0.912692484	2	0.713243345	2	0.556530426	2	0.723945866	4	0.20872346	1	0.87339142	2	0.600758501	2	0.607798246	1	0.905452966	0	1	2	0.50893273	4	0.106058908	1	0.821244584	1	0.760698684	1	0.839240395	0	1
GO:0007283	spermatogenesis	BP	502	13	0.476969702	4	0.991936514	10	0.066113097	0	1	0	1	3	0.316215366	1	0.73787782	1	0.858645805	1	0.867399384	2	0.441180259	2	0.607434469	3	0.293223593	1	0.809531406	1	0.80543197	2	0.489775434	1	0.849315589	0	1	1	0.74880086	3	0.176824543	1	0.74880086	1	0.682554129	1	0.769302866	0	1
GO:0007631	feeding behavior	BP	125	3	0.602682067	1	0.923396741	1	0.765483048	0	1	0	1	0	1	0	1	0	1	0	1	0	1	0	1	0	1	0	1	0	1	0	1	0	1	0	1	0	1	0	1	0	1	0	1	0	1	0	1
GO:0008643	carbohydrate transport	BP	148	3	0.714222843	4	0.353419718	4	0.091859532	1	0.560494871	1	0.563231263	2	0.115319443	0	1	0	1	1	0.4463409	0	1	0	1	2	0.107323496	0	1	1	0.380601621	3	0.012614544	0	1	0	1	1	0.332525566	1	0.348949115	1	0.332525566	1	0.28520842	2	0.068266393	0	1
GO:0008645	hexose transport	BP	119	3	0.569278696	2	0.698596596	4	0.04883149	1	0.483465772	1	0.486051594	1	0.375035757	0	1	0	1	1	0.378159397	0	1	0	1	2	0.074186562	0	1	0	1	3	0.006977923	0	1	0	1	0	1	1	0.291682829	1	0.277359862	0	1	1	0.291682829	0	1
GO:0010608	posttranscriptional regulation of gene expression	BP	402	16	0.044243196	13	0.06792014	12	0.002550402	2	0.653574646	1	0.895870335	2	0.470841006	0	1	6	0.004613896	1	0.801009632	2	0.335917237	6	0.005964052	7	0.000814426	1	0.73422675	2	0.372443311	1	0.73422675	2	0.442816345	3	0.083318941	4	0.023880054	4	0.028956152	1	0.668443237	0	1	1	0.690250431	1	0.534179256
GO:0010629	negative regulation of gene expression	BP	1476	44	0.118837584	27	0.739539017	30	0.001810091	8	0.573370658	1	0.99979683	12	0.01287408	6	0.192217932	12	0.010941396	7	0.371402992	9	0.030168826	11	0.036746145	11	0.022612658	7	0.205791469	6	0.339551971	7	0.205791469	4	0.807301631	7	0.08098697	9	0.01794033	9	0.025586982	4	0.575773879	6	0.114478741	5	0.423590958	8	0.005772494
GO:0010815	bradykinin catabolic process	BP	6	0	1	0	1	0	1	0	1	0	1	0	1	0	1	0	1	0	1	0	1	0	1	0	1	0	1	0	1	0	1	0	1	0	1	0	1	0	1	0	1	0	1	0	1	0	1
GO:0010827	regulation of glucose transport	BP	79	3	0.31228418	0	1	4	0.013126529	1	0.354796565	0	1	1	0.267868244	0	1	0	1	1	0.270297511	0	1	0	1	1	0.258071072	0	1	0	1	0	1	0	1	0	1	0	1	0	1	1	0.193838715	0	1	0	1	0	1
GO:0010829	negative regulation of glucose transport	BP	22	1	0.424732117	0	1	0	1	0	1	0	1	0	1	0	1	0	1	1	0.083918115	0	1	0	1	0	1	0	1	0	1	0	1	0	1	0	1	0	1	0	1	0	1	0	1	0	1	0	1
GO:0014812	muscle cell migration	BP	91	3	0.393657794	5	0.037867899	0	1	3	0.014048987	0	1	1	0.301797868	0	1	1	0.296430278	0	1	0	1	1	0.309773404	0	1	0	1	0	1	0	1	0	1	1	0.207819905	1	0.219845944	1	0.231691392	1	0.219845944	0	1	0	1	1	0.157854792
GO:0014909	smooth muscle cell migration	BP	79	2	0.586787789	5	0.022282072	0	1	3	0.009591643	0	1	1	0.267868244	0	1	1	0.262985731	0	1	0	1	0	1	0	1	0	1	0	1	0	1	0	1	1	0.183064133	1	0.193838715	1	0.204472966	1	0.193838715	0	1	0	1	1	0.138525589
GO:0014910	regulation of smooth muscle cell migration	BP	72	2	0.536355804	3	0.179808553	0	1	3	0.007438417	0	1	1	0.247327899	0	1	1	0.242755195	0	1	0	1	0	1	0	1	0	1	0	1	0	1	0	1	1	0.168273497	1	0.178275564	0	1	1	0.178275564	0	1	0	1	1	0.1270506
GO:0015711	organic anion transport	BP	265	2	0.990324779	6	0.450892897	6	0.086604637	1	0.771371584	1	0.773920342	1	0.650063602	0	1	2	0.271625095	2	0.283945089	0	1	0	1	0	1	0	1	0	1	1	0.581461221	0	1	2	0.146825972	0	1	0	1	2	0.16231181	0	1	3	0.041336982	0	1
GO:0015718	monocarboxylic acid transport	BP	114	2	0.778227951	3	0.408464422	4	0.042861109	1	0.468892168	1	0.471439233	1	0.362539527	0	1	1	0.356391336	0	1	0	1	0	1	0	1	0	1	0	1	0	1	0	1	0	1	0	1	0	1	2	0.038594541	0	1	2	0.043001634	0	1
GO:0015749	monosaccharide transport	BP	119	3	0.569278696	2	0.698596596	4	0.04883149	1	0.483465772	1	0.486051594	1	0.375035757	0	1	0	1	1	0.378159397	0	1	0	1	2	0.074186562	0	1	0	1	3	0.006977923	0	1	0	1	0	1	1	0.291682829	1	0.277359862	0	1	1	0.291682829	0	1
GO:0015758	glucose transport	BP	117	3	0.557766868	1	0.909669851	4	0.046390943	1	0.477684576	1	0.480255393	1	0.370066618	0	1	0	1	1	0.373162178	0	1	0	1	2	0.072045005	0	1	0	1	3	0.006659924	0	1	0	1	0	1	1	0.287555325	1	0.273394013	0	1	1	0.287555325	0	1
GO:0015908	fatty acid transport	BP	80	2	0.593651738	1	0.806536311	4	0.013695604	1	0.358371399	1	0.360530765	0	1	0	1	1	0.265831824	0	1	0	1	0	1	0	1	0	1	0	1	0	1	0	1	0	1	0	1	0	1	1	0.196038198	0	1	1	0.206777002	0	1
GO:0015909	long-chain fatty acid transport	BP	51	2	0.36208734	1	0.648855036	2	0.116619888	1	0.246265752	1	0.247882868	0	1	0	1	1	0.178709559	0	1	0	1	0	1	0	1	0	1	0	1	0	1	0	1	0	1	0	1	0	1	1	0.129789445	0	1	1	0.137213104	0	1
GO:0016264	gap junction assembly	BP	9	0	1	1	0.168498644	0	1	0	1	0	1	0	1	0	1	0	1	0	1	0	1	0	1	1	0.033386555	0	1	0	1	0	1	0	1	0	1	0	1	0	1	0	1	0	1	0	1	0	1
GO:0017014	protein nitrosylation	BP	14	2	0.04591003	0	1	1	0.149597635	0	1	1	0.075162292	0	1	0	1	0	1	0	1	0	1	0	1	1	0.051455838	0	1	0	1	0	1	0	1	0	1	0	1	0	1	0	1	0	1	0	1	0	1
GO:0018119	peptidyl-cysteine S-nitrosylation	BP	13	2	0.039995543	0	1	1	0.13969458	0	1	1	0.069984727	0	1	0	1	0	1	0	1	0	1	0	1	1	0.047868906	0	1	0	1	0	1	0	1	0	1	0	1	0	1	0	1	0	1	0	1	0	1
GO:0018198	peptidyl-cysteine modification	BP	28	3	0.031420381	2	0.109985698	1	0.27688491	0	1	2	0.010566195	0	1	0	1	0	1	0	1	0	1	1	0.107672058	1	0.100291887	0	1	0	1	1	0.087503017	0	1	0	1	0	1	0	1	0	1	0	1	0	1	0	1
GO:0019233	sensory perception of pain	BP	129	1	0.961206207	0	1	0	1	2	0.15956036	1	0.514084201	0	1	0	1	1	0.392743503	1	0.402560274	0	1	0	1	0	1	0	1	0	1	0	1	0	1	1	0.281445125	0	1	0	1	0	1	0	1	0	1	0	1
GO:0019953	sexual reproduction	BP	777	16	0.810256149	15	0.614886304	12	0.186685463	2	0.931219206	0	1	3	0.593438975	2	0.611737969	1	0.952459461	2	0.819036097	3	0.407516832	3	0.614766838	4	0.335754181	3	0.467723083	2	0.71888245	2	0.725491907	1	0.947484776	0	1	2	0.62877164	4	0.186387186	2	0.62877164	1	0.832458251	1	0.898074074	1	0.774285307
GO:0030323	respiratory tube development	BP	217	5	0.627841449	3	0.819417679	7	0.013107636	2	0.337289354	0	1	0	1	1	0.437463005	1	0.568562131	1	0.580251088	1	0.477150384	1	0.58786805	3	0.048779775	2	0.157988391	3	0.033049688	0	1	0	1	1	0.427081311	2	0.117846572	1	0.467497842	2	0.117846572	1	0.389220615	0	1	2	0.062961635
GO:0030324	lung development	BP	214	5	0.615616814	3	0.812088651	7	0.012218938	2	0.331244968	0	1	0	1	1	0.432950697	1	0.563495945	1	0.575160138	1	0.472420651	1	0.582763383	3	0.047147101	2	0.154569149	2	0.151451244	0	1	0	1	1	0.422632374	2	0.115183616	1	0.462817277	2	0.115183616	1	0.385024435	0	1	2	0.061443783
GO:0030334	regulation of cell migration	BP	707	10	0.982669559	27	0.001371737	8	0.568800053	17	3.79E-07	1	0.981765571	3	0.529011932	2	0.559833018	4	0.289495491	9	0.002012204	4	0.158511888	1	0.945974186	3	0.499781689	3	0.407170882	2	0.668873826	3	0.407170882	0	1	4	0.106220128	2	0.576869884	0	1	3	0.301996244	0	1	9	0.000191265	4	0.043486653
GO:0031099	regeneration	BP	109	2	0.756651901	2	0.651932018	4	0.037328002	1	0.453910583	0	1	1	0.349796143	2	0.033597732	1	0.343801992	1	0.352772842	0	1	0	1	1	0.337753093	1	0.300281943	1	0.297066138	0	1	0	1	0	1	0	1	1	0.27080695	0	1	0	1	1	0.27080695	1	0.186055942
GO:0031100	animal organ regeneration	BP	24	0	1	0	1	0	1	0	1	0	1	0	1	2	0.001817672	1	0.088438495	0	1	0	1	0	1	0	1	0	1	1	0.074549474	0	1	0	1	0	1	0	1	0	1	0	1	0	1	1	0.067059305	1	0.044238611
GO:0031347	regulation of defense response	BP	573	13	0.667623354	15	0.190733793	8	0.339665382	16	1.17E-07	3	0.621352924	2	0.662423846	1	0.783601839	2	0.650859499	4	0.19396507	1	0.821879415	7	0.008810716	0	1	1	0.849783194	3	0.281082593	2	0.561055292	1	0.885080094	4	0.058501599	2	0.463914573	3	0.229439922	3	0.204333353	1	0.730644322	2	0.49515583	1	0.664754936
GO:0031349	positive regulation of defense response	BP	272	3	0.966465344	6	0.475732548	4	0.38202851	9	2.10E-05	0	1	2	0.290031267	1	0.51419583	2	0.281607687	1	0.663578166	0	1	3	0.098935225	0	1	1	0.591034823	1	0.586312121	1	0.591034823	1	0.639569695	1	0.502918442	1	0.525218285	0	1	1	0.525218285	0	1	2	0.185324043	0	1
GO:0031952	regulation of protein autophosphorylation	BP	38	0	1	1	0.541397926	1	0.356002605	0	1	0	1	1	0.139161319	0	1	0	1	0	1	0	1	0	1	0	1	0	1	0	1	0	1	0	1	0	1	0	1	0	1	1	0.098373878	0	1	0	1	0	1
GO:0031954	positive regulation of protein autophosphorylation	BP	20	0	1	0	1	0	1	0	1	0	1	1	0.075810066	0	1	0	1	0	1	0	1	0	1	0	1	0	1	0	1	0	1	0	1	0	1	0	1	0	1	1	0.053024679	0	1	0	1	0	1
GO:0032091	negative regulation of protein binding	BP	79	3	0.31228418	5	0.022282072	2	0.230508029	5	7.73E-05	0	1	0	1	2	0.018492251	1	0.262985731	0	1	0	1	3	0.004098581	0	1	0	1	0	1	0	1	0	1	1	0.183064133	0	1	2	0.021933066	0	1	0	1	1	0.204472966	0	1
GO:0032103	positive regulation of response to external stimulus	BP	256	2	0.98820383	8	0.151244793	3	0.56683103	12	1.97E-08	0	1	1	0.637289498	1	0.493004049	2	0.258787897	1	0.641189447	1	0.534961752	2	0.278629783	0	1	0	1	1	0.564143526	1	0.568826614	1	0.61714725	0	1	0	1	0	1	2	0.153743278	0	1	2	0.168822687	0	1
GO:0032309	icosanoid secretion	BP	46	0	1	0	1	0	1	0	1	0	1	0	1	0	1	0	1	0	1	0	1	0	1	0	1	0	1	0	1	0	1	0	1	0	1	0	1	0	1	0	1	0	1	0	1	0	1
GO:0032504	multicellular organism reproduction	BP	776	17	0.734017401	9	0.977471081	12	0.185577855	2	0.930899556	1	0.987744682	4	0.364522893	2	0.611029464	3	0.577920683	2	0.818473926	4	0.199067765	2	0.827378089	5	0.168483331	3	0.466875397	3	0.458436378	2	0.72482841	1	0.9472819	1	0.866782076	2	0.628065326	4	0.185806936	1	0.883298241	1	0.832066137	1	0.897769065	1	0.773845261
GO:0034329	cell junction assembly	BP	155	2	0.900071302	11	0.000336958	4	0.104275373	2	0.21112316	0	1	1	0.458129633	0	1	0	1	3	0.023987384	0	1	2	0.130874407	2	0.115829831	2	0.091223259	1	0.394521556	1	0.398460495	0	1	1	0.327898332	1	0.345207399	0	1	1	0.345207399	0	1	4	0.001059841	0	1
GO:0034330	cell junction organization	BP	195	3	0.865344533	12	0.000669226	4	0.187745002	3	0.093707809	0	1	2	0.17883016	1	0.403534162	0	1	5	0.00109825	0	1	2	0.187623272	2	0.167212052	4	0.003827767	1	0.468338955	1	0.472690248	0	1	1	0.393656132	1	0.413252079	0	1	1	0.413252079	0	1	4	0.002455289	0	1
GO:0035295	tube development	BP	662	10	0.968305584	15	0.368115303	10	0.233778626	3	0.711804126	2	0.886418664	2	0.738193917	1	0.829964883	4	0.251126848	6	0.048492135	2	0.588938333	3	0.505752485	6	0.038898028	2	0.640153218	5	0.062412122	1	0.888562956	0	1	2	0.506746849	5	0.033986559	5	0.042328514	5	0.033986559	1	0.780927507	4	0.124243219	3	0.128137971
GO:0040012	regulation of locomotion	BP	783	12	0.974913111	31	0.000341096	8	0.68234332	18	3.23E-07	1	0.988229663	4	0.370803067	3	0.34084002	5	0.183895331	9	0.003963851	4	0.203353864	1	0.960729833	4	0.340904153	3	0.472797167	3	0.464322337	3	0.472797167	0	1	4	0.139264335	2	0.632988182	0	1	4	0.163862198	0	1	9	0.000405132	5	0.015421247
GO:0042447	hormone catabolic process	BP	8	0	1	0	1	0	1	0	1	0	1	0	1	0	1	0	1	0	1	0	1	0	1	0	1	0	1	0	1	0	1	0	1	0	1	0	1	0	1	0	1	0	1	0	1	0	1
GO:0042755	eating behavior	BP	42	2	0.27985529	1	0.577559039	0	1	0	1	0	1	0	1	0	1	0	1	0	1	0	1	0	1	0	1	0	1	0	1	0	1	0	1	0	1	0	1	0	1	0	1	0	1	0	1	0	1
GO:0043171	peptide catabolic process	BP	29	1	0.517587904	0	1	1	0.285213984	0	1	0	1	0	1	0	1	0	1	0	1	0	1	0	1	1	0.103683456	0	1	1	0.089375785	0	1	0	1	0	1	0	1	1	0.080461728	0	1	0	1	0	1	0	1
GO:0043271	negative regulation of ion transport	BP	119	5	0.174131693	5	0.095131341	2	0.398499549	0	1	2	0.142137277	0	1	0	1	0	1	1	0.378159397	0	1	0	1	0	1	1	0.322888448	0	1	0	1	0	1	2	0.037168081	0	1	0	1	0	1	0	1	0	1	0	1
GO:0045216	cell-cell junction organization	BP	180	2	0.940019693	10	0.003849068	3	0.342666219	3	0.077994773	0	1	2	0.157946808	1	0.379254294	0	1	4	0.005815059	0	1	2	0.165895651	2	0.14746751	4	0.002875434	1	0.44176128	1	0.445978646	0	1	0	1	1	0.388592779	0	1	1	0.388592779	0	1	4	0.001836356	0	1
GO:0045777	positive regulation of blood pressure	BP	50	0	1	3	0.080895154	0	1	1	0.242071455	2	0.031633173	0	1	1	0.123739811	0	1	1	0.180712771	0	1	0	1	0	1	0	1	0	1	0	1	1	0.170314321	1	0.12005286	0	1	0	1	0	1	0	1	0	1	0	1
GO:0046323	glucose import	BP	79	2	0.586787789	1	0.802516006	4	0.013126529	1	0.354796565	0	1	1	0.267868244	0	1	0	1	1	0.270297511	0	1	0	1	2	0.035820612	0	1	0	1	1	0.227896256	0	1	0	1	0	1	0	1	1	0.193838715	0	1	0	1	0	1
GO:0046324	regulation of glucose import	BP	67	2	0.497826045	0	1	4	0.007449087	1	0.310325404	0	1	1	0.232308167	0	1	0	1	1	0.2344685	0	1	0	1	1	0.223606621	0	1	0	1	0	1	0	1	0	1	0	1	0	1	1	0.166978283	0	1	0	1	0	1
GO:0046325	negative regulation of glucose import	BP	19	1	0.379662124	0	1	0	1	0	1	0	1	0	1	0	1	0	1	1	0.072898803	0	1	0	1	0	1	0	1	0	1	0	1	0	1	0	1	0	1	0	1	0	1	0	1	0	1	0	1
GO:0046942	carboxylic acid transport	BP	219	2	0.973655427	6	0.286028007	6	0.041595687	1	0.704273215	1	0.706997718	1	0.579745889	0	1	2	0.206323666	2	0.216381148	0	1	0	1	0	1	0	1	0	1	0	1	0	1	2	0.107718621	0	1	0	1	2	0.119630607	0	1	2	0.131849853	0	1
GO:0048232	male gamete generation	BP	503	13	0.479847981	4	0.992060128	10	0.06680484	0	1	0	1	3	0.317292941	1	0.738583503	1	0.859201533	1	0.867937696	2	0.442190544	2	0.608523645	3	0.29425168	1	0.810166274	1	0.806072188	2	0.490827578	1	0.849888681	0	1	1	0.749498606	3	0.177540344	1	0.749498606	1	0.683286665	1	0.769983098	0	1
GO:0048286	lung alveolus development	BP	58	1	0.767487282	0	1	0	1	1	0.27498781	0	1	0	1	1	0.142087093	0	1	0	1	0	1	0	1	1	0.196723733	0	1	0	1	0	1	0	1	1	0.137897666	1	0.146256511	1	0.154535694	1	0.146256511	0	1	0	1	0	1
GO:0048514	blood vessel morphogenesis	BP	524	10	0.840383203	11	0.497175215	12	0.018857332	8	0.008738068	1	0.947989619	0	1	1	0.752978356	5	0.051819602	13	1.58E-07	5	0.019796272	1	0.884034138	2	0.590085589	2	0.512611983	4	0.088916106	2	0.512611983	0	1	2	0.387762583	1	0.763718245	1	0.783819937	4	0.0542991	0	1	9	1.92E-05	3	0.075601319
GO:0048609	multicellular organismal reproductive process	BP	767	17	0.716875844	9	0.975040925	12	0.175752142	2	0.927959382	1	0.987091889	4	0.356446953	2	0.604609802	3	0.569939977	2	0.813344596	4	0.193599905	2	0.822369724	5	0.162955614	3	0.459221062	3	0.450830973	2	0.718796919	1	0.945420793	1	0.863578273	2	0.621662736	4	0.180612602	1	0.880304999	1	0.828496333	1	0.894983197	1	0.769846905
GO:0050435	beta-amyloid metabolic process	BP	25	1	0.466532716	2	0.090761045	0	1	1	0.129345747	0	1	0	1	0	1	0	1	0	1	0	1	0	1	0	1	0	1	0	1	0	1	0	1	0	1	0	1	1	0.0697551	0	1	0	1	0	1	0	1
GO:0050482	arachidonic acid secretion	BP	31	0	1	0	1	0	1	0	1	0	1	0	1	0	1	0	1	0	1	0	1	0	1	0	1	0	1	0	1	0	1	0	1	0	1	0	1	0	1	0	1	0	1	0	1	0	1
GO:0050727	regulation of inflammatory response	BP	281	5	0.829410823	6	0.507170581	3	0.62987876	10	3.80E-06	2	0.46480533	0	1	1	0.525730569	0	1	2	0.307445207	0	1	3	0.106403973	0	1	1	0.603026675	1	0.598288959	0	1	0	1	2	0.161047163	0	1	3	0.047758202	0	1	0	1	2	0.194708361	1	0.412947182
GO:0050729	positive regulation of inflammatory response	BP	112	1	0.940408772	3	0.397558413	0	1	5	0.000398028	0	1	0	1	0	1	0	1	0	1	0	1	2	0.076040731	0	1	0	1	1	0.303868676	0	1	0	1	0	1	0	1	0	1	0	1	0	1	2	0.041651422	0	1
GO:0050886	endocrine process	BP	99	1	0.917272885	1	0.869138722	1	0.682713304	1	0.422677831	0	1	0	1	0	1	0	1	0	1	0	1	0	1	1	0.312180767	0	1	1	0.273913698	0	1	1	0.309309415	0	1	0	1	0	1	0	1	0	1	0	1	0	1
GO:0051100	negative regulation of binding	BP	128	4	0.392596793	7	0.015710819	3	0.183185409	5	0.000731738	0	1	0	1	2	0.044949781	2	0.087275603	1	0.400163451	1	0.317358725	3	0.01534696	0	1	0	1	0	1	0	1	0	1	2	0.042408983	0	1	2	0.052896254	0	1	0	1	2	0.052896254	0	1
GO:0051270	regulation of cellular component movement	BP	806	14	0.939273842	35	2.28E-05	13	0.139984573	17	2.28E-06	1	0.989692956	4	0.391410639	4	0.162837056	5	0.199166384	9	0.004781393	4	0.217630572	2	0.843177826	6	0.083589923	3	0.492048621	4	0.261519128	3	0.492048621	0	1	4	0.150010199	3	0.376004564	0	1	4	0.176043291	0	1	10	0.00010104	5	0.017271319
GO:0051926	negative regulation of calcium ion transport	BP	45	2	0.307518643	3	0.062976237	2	0.0946108	0	1	1	0.222225158	0	1	0	1	0	1	1	0.164203123	0	1	0	1	0	1	1	0.136895381	0	1	0	1	0	1	0	1	0	1	0	1	0	1	0	1	0	1	0	1
GO:0060047	heart contraction	BP	188	10	0.019316376	14	3.22E-05	15	5.28E-09	1	0.64837092	0	1	0	1	1	0.392322145	1	0.517050709	5	0.000933087	0	1	2	0.177429754	8	5.64E-07	0	1	0	1	2	0.125634098	1	0.505429262	2	0.083318664	0	1	2	0.102630339	0	1	0	1	1	0.420516661	2	0.048854073
GO:0060177	regulation of angiotensin metabolic process	BP	11	0	1	0	1	0	1	0	1	0	1	0	1	0	1	0	1	0	1	0	1	0	1	0	1	0	1	1	0.034876801	0	1	0	1	0	1	0	1	0	1	0	1	0	1	0	1	0	1
GO:0060541	respiratory system development	BP	245	5	0.730054157	3	0.876787337	8	0.007695618	2	0.392792285	0	1	0	1	1	0.47790962	1	0.613128249	1	0.624948277	1	0.519326435	1	0.632627779	3	0.065321475	2	0.190520434	2	0.186819293	0	1	0	1	1	0.467011716	2	0.14340145	1	0.509289629	2	0.14340145	1	0.427054113	0	1	2	0.077721684
GO:0060976	coronary vasculature development	BP	71	0	1	1	0.767202797	4	0.009112915	0	1	0	1	0	1	0	1	1	0.239820632	0	1	1	0.190645448	0	1	1	0.235267134	0	1	0	1	0	1	0	1	0	1	2	0.016038776	0	1	1	0.176028243	0	1	0	1	1	0.125399163
GO:0060977	coronary vasculature morphogenesis	BP	28	0	1	1	0.436901232	2	0.040963288	0	1	0	1	0	1	0	1	1	0.102406492	0	1	1	0.079962079	0	1	0	1	0	1	0	1	0	1	0	1	0	1	0	1	0	1	1	0.073450621	0	1	0	1	1	0.051423255
GO:0060978	angiogenesis involved in coronary vascular morphogenesis	BP	6	0	1	0	1	0	1	0	1	0	1	0	1	0	1	1	0.022874633	0	1	0	1	0	1	0	1	0	1	0	1	0	1	0	1	0	1	0	1	0	1	1	0.016207108	0	1	0	1	0	1
GO:0061097	regulation of protein tyrosine kinase activity	BP	55	0	1	2	0.307279193	1	0.471206896	1	0.262813833	0	1	0	1	0	1	0	1	0	1	0	1	0	1	0	1	0	1	0	1	0	1	0	1	1	0.13124797	0	1	2	0.011050227	0	1	0	1	0	1	0	1
GO:0061098	positive regulation of protein tyrosine kinase activity	BP	31	0	1	1	0.470526815	0	1	1	0.157830901	0	1	0	1	0	1	0	1	0	1	0	1	0	1	0	1	0	1	0	1	0	1	0	1	1	0.076202457	0	1	0	1	0	1	0	1	0	1	0	1
GO:0071425	hematopoietic stem cell proliferation	BP	24	0	1	0	1	0	1	0	1	0	1	1	0.090275201	0	1	0	1	0	1	0	1	0	1	0	1	1	0.075481683	1	0.074549474	0	1	0	1	1	0.059511058	1	0.063292468	1	0.067059305	0	1	1	0.052858364	0	1	0	1
GO:0071715	icosanoid transport	BP	51	0	1	0	1	1	0.44609908	0	1	0	1	0	1	0	1	0	1	0	1	0	1	0	1	0	1	0	1	0	1	0	1	0	1	0	1	0	1	0	1	0	1	0	1	0	1	0	1
GO:0071838	cell proliferation in bone marrow	BP	9	0	1	0	1	0	1	0	1	0	1	0	1	0	1	0	1	1	0.03521196	0	1	0	1	0	1	0	1	0	1	0	1	0	1	0	1	0	1	0	1	0	1	0	1	0	1	0	1
GO:0072001	renal system development	BP	285	2	0.993792654	2	0.980458992	6	0.112172457	0	1	2	0.47212886	2	0.308911871	0	1	2	0.300117335	3	0.104813844	0	1	1	0.688344373	2	0.291304722	1	0.608244326	2	0.233899995	1	0.608244326	0	1	1	0.519347495	0	1	1	0.563440519	2	0.181648618	1	0.477141765	1	0.563440519	0	1
GO:0072089	stem cell proliferation	BP	127	0	1	0	1	2	0.4303885	0	1	0	1	2	0.089324087	1	0.285417943	3	0.013048615	0	1	0	1	1	0.404165249	1	0.381436069	1	0.340453209	1	0.336918779	0	1	0	1	1	0.277743742	1	0.293011239	1	0.307958491	0	1	1	0.250234478	1	0.307958491	0	1
GO:0072091	regulation of stem cell proliferation	BP	81	0	1	0	1	2	0.239005702	0	1	0	1	2	0.040563107	0	1	1	0.268667045	0	1	0	1	0	1	1	0.263666176	0	1	0	1	0	1	0	1	0	1	0	1	0	1	0	1	1	0.167651619	1	0.209074462	0	1
GO:0072358	cardiovascular system development	BP	664	11	0.94215961	13	0.591579128	16	0.004560339	9	0.011537402	1	0.976656063	0	1	1	0.830885491	5	0.113162678	13	2.25E-06	6	0.013990745	1	0.935317969	4	0.240698358	3	0.369040983	4	0.166147762	3	0.369040983	1	0.91889472	2	0.508364019	4	0.106609034	1	0.857253185	4	0.106609034	0	1	9	0.000119538	5	0.007956932
GO:0090281	negative regulation of calcium ion import	BP	22	2	0.102479345	2	0.072680647	1	0.224840208	0	1	1	0.115565963	0	1	0	1	0	1	1	0.083918115	0	1	0	1	0	1	1	0.069412524	0	1	0	1	0	1	0	1	0	1	0	1	0	1	0	1	0	1	0	1
GO:1900084	regulation of peptidyl-tyrosine autophosphorylation	BP	6	0	1	0	1	0	1	0	1	0	1	1	0.023367022	0	1	0	1	0	1	0	1	0	1	0	1	0	1	0	1	0	1	0	1	0	1	0	1	0	1	0	1	0	1	0	1	0	1
GO:1900086	positive regulation of peptidyl-tyrosine autophosphorylation	BP	5	0	1	0	1	0	1	0	1	0	1	1	0.01951038	0	1	0	1	0	1	0	1	0	1	0	1	0	1	0	1	0	1	0	1	0	1	0	1	0	1	0	1	0	1	0	1	0	1
GO:1901888	regulation of cell junction assembly	BP	70	2	0.52118961	5	0.013853564	1	0.555668744	0	1	0	1	1	0.241355217	0	1	0	1	0	1	0	1	1	0.248027237	1	0.232368344	0	1	0	1	1	0.204773366	0	1	0	1	0	1	0	1	1	0.17377487	0	1	2	0.017479425	0	1
GO:1901889	negative regulation of cell junction assembly	BP	19	1	0.379662124	0	1	0	1	0	1	0	1	0	1	0	1	0	1	0	1	0	1	1	0.074377992	0	1	0	1	0	1	1	0.060234966	0	1	0	1	0	1	0	1	0	1	0	1	0	1	0	1
GO:1902033	regulation of hematopoietic stem cell proliferation	BP	9	0	1	0	1	0	1	0	1	0	1	1	0.034847125	0	1	0	1	0	1	0	1	0	1	0	1	0	1	0	1	0	1	0	1	0	1	0	1	0	1	0	1	1	0.020152751	0	1	0	1
GO:1903596	regulation of gap junction assembly	BP	4	0	1	0	1	0	1	0	1	0	1	0	1	0	1	0	1	0	1	0	1	0	1	0	1	0	1	0	1	0	1	0	1	0	1	0	1	0	1	0	1	0	1	0	1	0	1
GO:1903597	negative regulation of gap junction assembly	BP	1	0	1	0	1	0	1	0	1	0	1	0	1	0	1	0	1	0	1	0	1	0	1	0	1	0	1	0	1	0	1	0	1	0	1	0	1	0	1	0	1	0	1	0	1	0	1
GO:1903706	regulation of hemopoiesis	BP	353	4	0.976798867	13	0.029059654	7	0.114383675	11	4.39E-06	0	1	4	0.050715708	0	1	1	0.746254101	3	0.165837752	1	0.652819452	0	1	0	1	1	0.687260046	0	1	0	1	1	0.734626627	0	1	0	1	2	0.271275519	1	0.620304896	2	0.189659233	2	0.271275519	0	1
GO:1903963	arachidonate transport	BP	31	0	1	0	1	0	1	0	1	0	1	0	1	0	1	0	1	0	1	0	1	0	1	0	1	0	1	0	1	0	1	0	1	0	1	0	1	0	1	0	1	0	1	0	1	0	1
GO:2000145	regulation of cell motility	BP	743	11	0.978357573	30	0.00030602	8	0.624887317	17	7.54E-07	1	0.985177507	4	0.334928274	3	0.311806379	4	0.320782542	9	0.002807197	4	0.179267992	1	0.953544774	4	0.306682742	3	0.438600183	3	0.430356582	3	0.438600183	0	1	4	0.121380259	2	0.604185766	0	1	3	0.328922397	0	1	9	0.000276175	4	0.050563526
GO:2000169	regulation of peptidyl-cysteine S-nitrosylation	BP	7	1	0.161275507	0	1	1	0.07781636	0	1	0	1	0	1	0	1	0	1	0	1	0	1	0	1	1	0.026063906	0	1	0	1	0	1	0	1	0	1	0	1	0	1	0	1	0	1	0	1	0	1
GO:2000170	positive regulation of peptidyl-cysteine S-nitrosylation	BP	2	0	1	0	1	0	1	0	1	0	1	0	1	0	1	0	1	0	1	0	1	0	1	0	1	0	1	0	1	0	1	0	1	0	1	0	1	0	1	0	1	0	1	0	1	0	1
GO:0001654	eye development	BP	372	3	0.995403654	8	0.483811521	6	0.258328603	2	0.61143308	0	1	1	0.7717501	0	1	2	0.420524398	1	0.775316355	2	0.303133128	1	0.782283009	0	1	2	0.343111676	1	0.701714862	2	0.343111676	1	0.753054038	0	1	2	0.268528076	1	0.661705495	3	0.080740782	0	1	2	0.291618833	0	1
GO:0001881	receptor recycling	BP	37	1	0.605527491	2	0.17262043	0	1	1	0.185390937	0	1	0	1	0	1	0	1	1	0.137100426	0	1	0	1	0	1	0	1	0	1	0	1	0	1	0	1	0	1	1	0.101511954	0	1	0	1	0	1	0	1
GO:0001919	regulation of receptor recycling	BP	27	1	0.492701105	2	0.10346312	0	1	1	0.13894547	0	1	0	1	0	1	0	1	1	0.101996357	0	1	0	1	0	1	0	1	0	1	0	1	0	1	0	1	0	1	1	0.075123682	0	1	0	1	0	1	0	1
GO:0006581	acetylcholine catabolic process	BP	1	0	1	0	1	0	1	0	1	0	1	0	1	0	1	0	1	0	1	0	1	0	1	0	1	0	1	0	1	0	1	0	1	0	1	0	1	0	1	0	1	0	1	0	1	0	1
GO:0006898	receptor-mediated endocytosis	BP	181	6	0.293962287	10	0.004002503	2	0.618518844	9	7.65E-07	1	0.637146807	0	1	0	1	0	1	3	0.035606038	0	1	1	0.522311127	0	1	5	0.000318047	2	0.115614137	1	0.44780024	0	1	0	1	2	0.087051469	2	0.096314801	0	1	1	0.33695747	1	0.40857788	0	1
GO:0007423	sensory organ development	BP	566	5	0.99854501	11	0.600233082	9	0.20663113	4	0.381282492	1	0.959080048	1	0.895341486	0	1	3	0.37215499	2	0.661469776	2	0.5037618	1	0.902629744	1	0.884769881	2	0.554344288	3	0.274948233	2	0.554344288	1	0.881964467	0	1	2	0.457554184	3	0.22411269	4	0.068097664	0	1	3	0.22411269	0	1
GO:0008291	acetylcholine metabolic process	BP	6	1	0.139933092	0	1	0	1	0	1	0	1	0	1	0	1	0	1	0	1	0	1	0	1	0	1	0	1	0	1	0	1	0	1	0	1	0	1	0	1	0	1	0	1	0	1	0	1
GO:0010770	positive regulation of cell morphogenesis involved in differentiation	BP	142	4	0.470017571	8	0.008567349	6	0.006111966	2	0.185075355	1	0.548269305	1	0.429467207	0	1	0	1	1	0.432869939	0	1	3	0.020170863	0	1	1	0.372183331	0	1	1	0.372183331	0	1	1	0.305053404	1	0.321463169	0	1	1	0.321463169	0	1	2	0.063513039	1	0.235379394
GO:0019695	choline metabolic process	BP	5	0	1	0	1	0	1	0	1	0	1	0	1	0	1	0	1	0	1	1	0.014764953	0	1	0	1	0	1	0	1	0	1	0	1	0	1	0	1	0	1	0	1	0	1	0	1	0	1
GO:0031623	receptor internalization	BP	83	4	0.151167504	9	4.71E-05	1	0.617909337	2	0.077135217	0	1	0	1	0	1	0	1	0	1	0	1	1	0.286866293	0	1	3	0.002546036	1	0.235294918	0	1	0	1	0	1	0	1	1	0.213649726	0	1	1	0.171420976	1	0.213649726	0	1
GO:0032800	receptor biosynthetic process	BP	23	2	0.110467856	0	1	0	1	0	1	0	1	0	1	0	1	0	1	0	1	0	1	0	1	0	1	0	1	0	1	0	1	0	1	0	1	0	1	0	1	0	1	0	1	1	0.06435581	0	1
GO:0042133	neurotransmitter metabolic process	BP	27	1	0.492701105	0	1	1	0.268459138	0	1	1	0.139923489	1	0.100976843	0	1	0	1	0	1	0	1	0	1	0	1	0	1	0	1	0	1	0	1	0	1	0	1	0	1	0	1	0	1	0	1	0	1
GO:0042135	neurotransmitter catabolic process	BP	11	0	1	0	1	1	0.119542446	0	1	1	0.059543138	1	0.042426249	0	1	0	1	0	1	0	1	0	1	0	1	0	1	0	1	0	1	0	1	0	1	0	1	0	1	0	1	0	1	0	1	0	1
GO:0043010	camera-type eye development	BP	324	2	0.997418319	7	0.486624409	6	0.171531681	2	0.536208561	0	1	0	1	0	1	2	0.355067696	0	1	2	0.250279312	1	0.734592861	0	1	2	0.285464322	1	0.650950772	2	0.285464322	1	0.703848248	0	1	2	0.220225114	1	0.61055318	3	0.058295863	0	1	2	0.240238301	0	1
GO:0043112	receptor metabolic process	BP	157	9	0.016700406	12	9.08E-05	1	0.838414108	3	0.056447237	0	1	0	1	0	1	0	1	1	0.465955867	0	1	1	0.472976215	1	0.447995826	4	0.00175199	2	0.091207228	0	1	0	1	0	1	0	1	2	0.075608901	0	1	1	0.299702384	2	0.075608901	0	1
GO:0045212	neurotransmitter receptor biosynthetic process	BP	2	0	1	0	1	0	1	0	1	0	1	0	1	0	1	0	1	0	1	0	1	0	1	0	1	0	1	0	1	0	1	0	1	0	1	0	1	0	1	0	1	0	1	0	1	0	1
GO:0045213	neurotransmitter receptor metabolic process	BP	6	0	1	0	1	0	1	0	1	0	1	0	1	0	1	0	1	0	1	0	1	0	1	1	0.022382037	0	1	0	1	0	1	0	1	0	1	0	1	0	1	0	1	0	1	0	1	0	1
GO:0048814	regulation of dendrite morphogenesis	BP	91	3	0.393657794	5	0.037867899	3	0.087715916	0	1	0	1	1	0.301797868	0	1	0	1	0	1	0	1	1	0.309773404	0	1	0	1	0	1	1	0.257697195	0	1	2	0.022682161	0	1	0	1	0	1	0	1	0	1	0	1
GO:0050772	positive regulation of axonogenesis	BP	74	2	0.551188301	3	0.190021437	4	0.010507977	1	0.336623733	1	0.338688848	0	1	0	1	0	1	1	0.255574993	0	1	2	0.036443111	0	1	0	1	0	1	0	1	0	1	1	0.172526063	1	0.182752117	0	1	1	0.182752117	0	1	0	1	0	1
GO:0050773	regulation of dendrite development	BP	153	4	0.528199931	10	0.001170313	4	0.100652657	1	0.572571967	0	1	2	0.121767508	1	0.33307536	0	1	1	0.457324474	0	1	2	0.128153705	0	1	1	0.394489696	0	1	1	0.394489696	0	1	2	0.058283334	0	1	0	1	0	1	0	1	1	0.358350512	0	1
GO:0050775	positive regulation of dendrite morphogenesis	BP	43	2	0.289092378	2	0.216923593	1	0.392264648	0	1	0	1	1	0.155983144	0	1	0	1	0	1	0	1	1	0.160548065	0	1	0	1	0	1	1	0.131224371	0	1	0	1	0	1	0	1	0	1	0	1	0	1	0	1
GO:0060041	retina development in camera-type eye	BP	153	1	0.978848022	4	0.376442527	2	0.527293038	1	0.572571967	0	1	0	1	0	1	0	1	0	1	2	0.075978036	1	0.46427712	0	1	0	1	0	1	1	0.394489696	1	0.435924123	0	1	2	0.065170692	0	1	1	0.341608427	0	1	2	0.072314973	0	1
GO:0097164	ammonium ion metabolic process	BP	56	4	0.050056553	3	0.104925468	2	0.13583304	0	1	0	1	0	1	0	1	0	1	0	1	2	0.012079952	0	1	0	1	0	1	0	1	1	0.167438867	1	0.188718105	0	1	0	1	0	1	0	1	0	1	0	1	1	0.10025795
GO:1900006	positive regulation of dendrite development	BP	85	3	0.353123775	5	0.029425701	2	0.256041714	1	0.375952844	0	1	2	0.044248469	0	1	0	1	1	0.28758465	0	1	2	0.046815059	0	1	1	0.242941468	0	1	1	0.242941468	0	1	0	1	0	1	0	1	0	1	0	1	0	1	0	1
GO:1900619	acetate ester metabolic process	BP	6	1	0.139933092	0	1	0	1	0	1	0	1	0	1	0	1	0	1	0	1	0	1	0	1	0	1	0	1	0	1	0	1	0	1	0	1	0	1	0	1	0	1	0	1	0	1	0	1
GO:0010884	positive regulation of lipid storage	BP	20	1	0.395064082	1	0.336446004	3	0.001485379	0	1	0	1	1	0.075810066	0	1	1	0.074255532	0	1	0	1	0	1	0	1	0	1	0	1	0	1	1	0.071919073	0	1	0	1	0	1	0	1	0	1	0	1	0	1
GO:0010889	regulation of sequestering of triglyceride	BP	12	0	1	1	0.218113276	2	0.008066467	0	1	1	0.064778395	0	1	0	1	0	1	0	1	0	1	0	1	0	1	0	1	0	1	1	0.038471754	1	0.043786721	0	1	0	1	0	1	0	1	0	1	0	1	0	1
GO:0010890	positive regulation of sequestering of triglyceride	BP	7	0	1	1	0.133689002	2	0.002665928	0	1	0	1	0	1	0	1	0	1	0	1	0	1	0	1	0	1	0	1	0	1	0	1	1	0.025777538	0	1	0	1	0	1	0	1	0	1	0	1	0	1
GO:0030730	sequestering of triglyceride	BP	15	0	1	1	0.264773205	2	0.012545054	0	1	1	0.080311248	0	1	0	1	0	1	0	1	0	1	0	1	0	1	0	1	0	1	1	0.047859104	1	0.054433811	0	1	0	1	0	1	0	1	0	1	0	1	0	1
GO:0055090	acylglycerol homeostasis	BP	30	0	1	1	0.459547061	2	0.046443	0	1	0	1	0	1	0	1	0	1	0	1	0	1	0	1	0	1	0	1	0	1	1	0.093455686	0	1	0	1	0	1	0	1	0	1	0	1	0	1	1	0.054995746
GO:0070328	triglyceride homeostasis	BP	30	0	1	1	0.459547061	2	0.046443	0	1	0	1	0	1	0	1	0	1	0	1	0	1	0	1	0	1	0	1	0	1	1	0.093455686	0	1	0	1	0	1	0	1	0	1	0	1	0	1	1	0.054995746
GO:0001667	ameboidal-type cell migration	BP	338	8	0.603007734	12	0.044244339	8	0.042602646	7	0.002774191	0	1	1	0.738500438	1	0.592772405	2	0.374458462	6	0.002314651	4	0.018180586	0	1	3	0.135132825	0	1	2	0.297145229	1	0.671308675	0	1	1	0.580975639	2	0.234258398	0	1	2	0.234258398	0	1	6	0.000433479	3	0.025678708
GO:0001704	formation of primary germ layer	BP	94	1	0.906152796	4	0.124233014	3	0.0944553	0	1	0	1	0	1	0	1	1	0.304554083	1	0.312758305	0	1	0	1	0	1	1	0.264968224	3	0.003490969	0	1	0	1	0	1	0	1	1	0.238351316	0	1	1	0.191854893	0	1	0	1
GO:0001707	mesoderm formation	BP	62	0	1	3	0.131375103	2	0.159717896	0	1	0	1	0	1	0	1	1	0.212898243	0	1	0	1	0	1	0	1	0	1	3	0.001060296	0	1	0	1	0	1	0	1	0	1	0	1	1	0.130992905	0	1	0	1
GO:0001952	regulation of cell-matrix adhesion	BP	89	4	0.179927562	3	0.270288351	0	1	1	0.389673068	0	1	1	0.296252975	0	1	0	1	1	0.298883639	0	1	1	0.304115832	2	0.044448605	0	1	0	1	0	1	0	1	0	1	0	1	1	0.227219592	0	1	0	1	2	0.027369324	0	1
GO:0006605	protein targeting	BP	566	38	3.41E-08	35	6.25E-09	16	0.000929971	6	0.094080564	0	1	4	0.18357325	5	0.016667379	6	0.022109044	5	0.075199047	4	0.087762402	3	0.404217001	3	0.359231834	6	0.0104704	2	0.547345622	0	1	4	0.160389234	5	0.0146557	5	0.018854383	4	0.080929836	4	0.068097664	0	1	6	0.005833187	5	0.004091798
GO:0006612	protein targeting to membrane	BP	100	9	0.000859813	10	3.65E-05	1	0.686378816	1	0.425879248	0	1	0	1	0	1	0	1	1	0.329049676	0	1	0	1	0	1	1	0.279300002	0	1	0	1	1	0.311891816	2	0.027021246	0	1	0	1	0	1	0	1	3	0.003047556	0	1
GO:0006620	posttranslational protein targeting to membrane	BP	7	0	1	0	1	0	1	0	1	0	1	0	1	0	1	0	1	0	1	0	1	0	1	0	1	0	1	0	1	0	1	0	1	0	1	0	1	0	1	0	1	0	1	0	1	0	1
GO:0006886	intracellular protein transport	BP	887	54	1.37E-09	54	6.73E-13	24	0.000101391	11	0.010213666	1	0.993548963	4	0.463000615	5	0.084167483	9	0.007131729	6	0.141579283	5	0.123468443	7	0.069083592	7	0.049881946	7	0.025634836	7	0.024076748	2	0.790716122	5	0.235185808	5	0.075546948	8	0.00270853	5	0.112948116	5	0.093282721	1	0.870527332	7	0.013890298	6	0.006082772
GO:0007044	cell-substrate junction assembly	BP	73	1	0.840653425	3	0.18489624	1	0.570873495	0	1	0	1	1	0.250296771	0	1	0	1	2	0.034224548	0	1	1	0.257171859	1	0.241032276	1	0.212555955	1	0.210135907	0	1	0	1	1	0.17040246	0	1	0	1	0	1	0	1	2	0.018916162	0	1
GO:0007045	cell-substrate adherens junction assembly	BP	64	1	0.800097756	3	0.140664374	0	1	0	1	0	1	1	0.22315439	0	1	0	1	1	0.225242597	0	1	1	0.229402448	1	0.214746016	1	0.18897969	1	0.186795307	0	1	0	1	0	1	0	1	0	1	0	1	0	1	2	0.014754001	0	1
GO:0007160	cell-matrix adhesion	BP	176	4	0.638558306	7	0.068169046	2	0.603270267	2	0.253838306	0	1	1	0.501449992	0	1	0	1	3	0.033182351	0	1	1	0.51242501	3	0.028915903	1	0.438632763	1	0.434455146	0	1	0	1	0	1	0	1	2	0.091876016	0	1	0	1	5	0.000156967	0	1
GO:0007163	establishment or maintenance of cell polarity	BP	167	7	0.122755897	12	0.00016312	4	0.127215771	2	0.235470898	0	1	1	0.483320501	1	0.35742684	2	0.135509497	3	0.029046126	0	1	2	0.147467441	2	0.13079055	1	0.421751137	2	0.101178035	3	0.017386037	0	1	1	0.34832944	0	1	1	0.383968478	0	1	0	1	0	1	0	1
GO:0007369	gastrulation	BP	162	4	0.573388776	4	0.417645169	4	0.117412775	2	0.225300141	0	1	0	1	0	1	1	0.465722884	1	0.476554299	0	1	0	1	2	0.124502212	1	0.412156918	3	0.015504168	0	1	0	1	1	0.339891808	1	0.357651917	2	0.079792658	0	1	2	0.051936492	1	0.374937063	1	0.263837057
GO:0007498	mesoderm development	BP	110	1	0.937323427	3	0.386598867	2	0.361674716	0	1	0	1	0	1	0	1	1	0.346339196	0	1	0	1	0	1	0	1	0	1	3	0.005417981	0	1	1	0.337196443	0	1	0	1	0	1	0	1	1	0.220696825	0	1	0	1
GO:0010631	epithelial cell migration	BP	224	7	0.321715737	5	0.477947913	5	0.117258387	5	0.008176924	0	1	1	0.588020428	1	0.447854754	2	0.213357227	5	0.002021178	4	0.004467474	0	1	2	0.206503229	0	1	1	0.516230088	1	0.520778248	0	1	0	1	0	1	0	1	2	0.124120346	0	1	5	0.000477056	3	0.008625842
GO:0010632	regulation of epithelial cell migration	BP	171	5	0.419119891	4	0.458198418	3	0.314381791	3	0.069181431	0	1	1	0.491457197	1	0.364222216	1	0.48407334	4	0.004857284	3	0.014411579	0	1	1	0.476582909	0	1	1	0.42518964	1	0.429315073	0	1	0	1	0	1	0	1	1	0.373310334	0	1	5	0.000137188	2	0.041210958
GO:0010810	regulation of cell-substrate adhesion	BP	172	4	0.620614603	8	0.024525928	1	0.864325609	3	0.070137014	0	1	2	0.147014377	0	1	0	1	2	0.149502686	1	0.401602615	1	0.504370551	2	0.13715138	1	0.431190744	0	1	0	1	0	1	1	0.356660967	0	1	1	0.392871264	0	1	0	1	5	0.000140982	1	0.277674877
GO:0033365	protein localization to organelle	BP	762	43	5.57E-07	48	4.26E-12	20	0.000565508	6	0.245656759	0	1	8	0.010322028	8	0.000846493	6	0.073686181	6	0.083120712	7	0.007397019	7	0.035485413	4	0.322900646	6	0.038198334	9	0.000754915	2	0.715399163	5	0.154797417	5	0.044741691	5	0.056119817	6	0.022581526	7	0.004558582	0	1	2	0.650494223	7	0.000513962
GO:0034332	adherens junction organization	BP	86	2	0.633041097	4	0.097675256	1	0.630991306	0	1	0	1	1	0.287853847	0	1	0	1	3	0.00490411	0	1	2	0.047805964	1	0.277472043	2	0.032205971	1	0.242687187	0	1	0	1	0	1	1	0.209111555	0	1	0	1	0	1	2	0.025686376	0	1
GO:0034333	adherens junction assembly	BP	73	1	0.840653425	3	0.18489624	1	0.570873495	0	1	0	1	1	0.250296771	0	1	0	1	2	0.034224548	0	1	2	0.035550301	1	0.241032276	1	0.212555955	1	0.210135907	0	1	0	1	0	1	1	0.18051685	0	1	0	1	0	1	2	0.018916162	0	1
GO:0045047	protein targeting to ER	BP	19	5	8.05E-05	1	0.322692267	0	1	0	1	0	1	0	1	0	1	0	1	0	1	0	1	0	1	0	1	0	1	0	1	0	1	0	1	0	1	0	1	0	1	0	1	0	1	0	1	0	1
GO:0048041	focal adhesion assembly	BP	64	1	0.800097756	3	0.140664374	0	1	0	1	0	1	1	0.22315439	0	1	0	1	1	0.225242597	0	1	1	0.229402448	1	0.214746016	1	0.18897969	1	0.186795307	0	1	0	1	0	1	0	1	0	1	0	1	0	1	2	0.014754001	0	1
GO:0048332	mesoderm morphogenesis	BP	66	1	0.809919483	3	0.15016645	2	0.176038799	0	1	0	1	0	1	0	1	1	0.224978238	0	1	0	1	0	1	0	1	0	1	3	0.001271111	0	1	0	1	0	1	0	1	0	1	0	1	1	0.138839912	0	1	0	1
GO:0048598	embryonic morphogenesis	BP	611	7	0.994068649	11	0.698443825	10	0.168691667	2	0.854475843	1	0.968367628	1	0.91273864	1	0.804749195	5	0.086916685	4	0.225390036	3	0.272616992	1	0.919286031	4	0.198617187	3	0.321596199	5	0.047255592	2	0.596244387	0	1	3	0.204528957	4	0.084717569	5	0.031636341	3	0.231346715	2	0.403202866	5	0.031636341	1	0.688488412
GO:0051893	regulation of focal adhesion assembly	BP	45	1	0.677458484	2	0.231921959	0	1	0	1	0	1	1	0.162620441	0	1	0	1	0	1	0	1	1	0.167359718	1	0.156260356	0	1	0	1	0	1	0	1	0	1	0	1	0	1	0	1	0	1	1	0.122087121	0	1
GO:0070972	protein localization to endoplasmic reticulum	BP	40	8	5.23E-06	2	0.194609559	1	0.370759159	0	1	0	1	0	1	0	1	0	1	1	0.147364357	0	1	2	0.011500283	0	1	0	1	0	1	0	1	0	1	0	1	0	1	0	1	0	1	0	1	0	1	0	1
GO:0072594	establishment of protein localization to organelle	BP	517	33	8.55E-07	35	5.91E-10	16	0.000352676	5	0.15846816	0	1	5	0.053329294	5	0.011664432	6	0.01485169	5	0.055338729	4	0.067825578	3	0.350157131	2	0.58271893	5	0.027000715	3	0.232553186	1	0.818838131	4	0.127190896	3	0.145409763	5	0.013237567	3	0.187646578	6	0.002793259	0	1	2	0.441665889	5	0.002780467
GO:0072599	establishment of protein localization to endoplasmic reticulum	BP	23	5	0.000214622	1	0.376057294	1	0.233766506	0	1	0	1	0	1	0	1	0	1	1	0.087562342	0	1	1	0.08932447	0	1	0	1	0	1	0	1	0	1	0	1	0	1	0	1	0	1	0	1	0	1	0	1
GO:0072657	protein localization to membrane	BP	381	21	0.000605118	29	1.31E-09	5	0.446620366	6	0.019324186	0	1	2	0.443268305	1	0.637089292	1	0.772608804	3	0.193488612	1	0.680980339	4	0.069637825	3	0.173516514	4	0.036080265	3	0.124831253	2	0.353785632	2	0.415987839	2	0.253942751	3	0.085315004	2	0.301237063	4	0.020075913	0	1	6	0.000811337	0	1
GO:0090109	regulation of cell-substrate junction assembly	BP	45	1	0.677458484	2	0.231921959	0	1	0	1	0	1	1	0.162620441	0	1	0	1	0	1	0	1	1	0.167359718	1	0.156260356	0	1	0	1	0	1	0	1	0	1	0	1	0	1	0	1	0	1	1	0.122087121	0	1
GO:0090130	tissue migration	BP	228	7	0.337701385	5	0.493417831	5	0.123765625	5	0.008787005	0	1	1	0.59452383	1	0.453707832	2	0.219001147	5	0.00218272	4	0.004755234	0	1	2	0.212006386	0	1	1	0.522492399	1	0.52706185	0	1	0	1	0	1	0	1	2	0.127741623	0	1	5	0.000517005	3	0.009051149
GO:0090132	epithelium migration	BP	226	7	0.329693802	5	0.485703163	5	0.12049122	5	0.008478158	0	1	1	0.591284927	1	0.450788967	2	0.21617742	5	0.002100814	4	0.004609839	0	1	2	0.209252851	0	1	1	0.51937131	1	0.523930283	0	1	0	1	0	1	0	1	2	0.125927779	0	1	5	0.000496728	3	0.008836983
GO:0090150	establishment of protein localization to membrane	BP	248	17	0.000167078	22	8.47E-09	4	0.31953812	3	0.157975301	0	1	2	0.255069235	1	0.482069595	0	1	3	0.076349637	1	0.523641289	2	0.266601361	3	0.067229468	3	0.047574005	0	1	1	0.557280228	2	0.23587895	2	0.132033767	3	0.030091569	0	1	2	0.146206773	0	1	5	0.000755747	0	1
GO:1903391	regulation of adherens junction organization	BP	47	1	0.693293342	2	0.246981214	0	1	0	1	0	1	1	0.169206094	0	1	0	1	1	0.170846117	0	1	1	0.174116664	1	0.162614194	0	1	0	1	0	1	0	1	0	1	0	1	0	1	0	1	0	1	1	0.127157928	0	1
GO:0006099	tricarboxylic acid cycle	BP	28	3	0.031420381	1	0.436901232	4	0.000282319	0	1	10	2.43E-16	0	1	0	1	0	1	0	1	0	1	0	1	0	1	0	1	0	1	0	1	0	1	0	1	0	1	0	1	0	1	0	1	0	1	0	1
GO:0006101	citrate metabolic process	BP	7	0	1	0	1	2	0.002665928	0	1	0	1	1	0.027208655	0	1	0	1	0	1	0	1	0	1	0	1	0	1	0	1	0	1	0	1	0	1	0	1	0	1	0	1	0	1	0	1	0	1
GO:0006412	translation	BP	637	54	3.75E-15	37	1.20E-08	19	0.000160749	3	0.686944207	7	0.065585434	3	0.45946977	0	1	5	0.09934923	3	0.466377922	1	0.853484848	36	8.87E-32	4	0.218977737	1	0.878798154	6	0.01681231	1	0.878798154	11	2.45E-05	2	0.486253789	3	0.250209692	3	0.279110451	3	0.250209692	2	0.423759106	3	0.279110451	2	0.338111406
GO:0006417	regulation of translation	BP	341	15	0.023980951	13	0.022777058	9	0.017736867	2	0.563944255	1	0.852860717	2	0.388718109	0	1	5	0.010272689	1	0.745318079	2	0.269008169	6	0.002685735	4	0.039992176	0	1	2	0.300718788	1	0.674561919	1	0.722294428	3	0.056521778	2	0.237273699	3	0.075849631	1	0.607504049	0	1	1	0.629486531	1	0.476486771
GO:0007586	digestion	BP	129	1	0.961206207	2	0.739959206	0	1	0	1	0	1	2	0.091716442	0	1	0	1	1	0.402560274	0	1	1	0.40901714	0	1	0	1	0	1	0	1	0	1	0	1	0	1	0	1	0	1	0	1	0	1	1	0.216308047
GO:0009060	aerobic respiration	BP	60	5	0.016464716	3	0.122312795	5	0.000633242	0	1	15	2.90E-21	0	1	0	1	0	1	0	1	0	1	1	0.21673303	0	1	0	1	0	1	0	1	3	0.001464713	0	1	0	1	0	1	0	1	0	1	1	0.159421737	0	1
GO:0010039	response to iron ion	BP	19	0	1	1	0.322692267	0	1	0	1	0	1	1	0.07215837	0	1	0	1	0	1	0	1	1	0.074377992	0	1	0	1	0	1	0	1	0	1	0	1	0	1	0	1	0	1	0	1	1	0.053464411	0	1
GO:0010040	response to iron(II) ion	BP	4	0	1	0	1	0	1	0	1	0	1	0	1	0	1	0	1	0	1	0	1	0	1	0	1	0	1	0	1	0	1	0	1	0	1	0	1	0	1	0	1	0	1	0	1	0	1
GO:0022600	digestive system process	BP	95	1	0.908490206	2	0.577216898	0	1	0	1	0	1	2	0.053974061	0	1	0	1	1	0.31550046	0	1	1	0.320952331	0	1	0	1	0	1	0	1	0	1	0	1	0	1	0	1	0	1	0	1	0	1	1	0.164203123
GO:0034248	regulation of cellular amide metabolic process	BP	368	17	0.010981325	16	0.003726305	9	0.027302606	3	0.332116686	1	0.873725662	2	0.425815909	0	1	5	0.013907821	1	0.771651433	3	0.096502198	6	0.003901742	4	0.050387873	0	1	2	0.332727535	1	0.702446744	1	0.749282807	3	0.067790371	2	0.264489781	3	0.090412842	1	0.635729139	0	1	1	0.657708737	1	0.502836777
GO:0043043	peptide biosynthetic process	BP	658	55	3.73E-15	37	2.78E-08	19	0.000242147	3	0.707929904	7	0.075065254	3	0.48080499	0	1	5	0.110015353	4	0.265921731	1	0.86259699	36	2.79E-31	5	0.10263626	1	0.887054491	6	0.019393094	1	0.887054491	11	3.30E-05	2	0.503502513	3	0.265619897	3	0.295673937	3	0.265619897	2	0.44010597	4	0.122268603	2	0.352590405
GO:0045333	cellular respiration	BP	135	17	4.37E-08	5	0.140456669	8	0.000174231	0	1	19	1.46E-21	0	1	1	0.300427996	1	0.406708924	0	1	0	1	3	0.017666395	0	1	0	1	0	1	0	1	12	1.05E-13	0	1	0	1	0	1	0	1	0	1	1	0.323865469	0	1
GO:0050892	intestinal absorption	BP	34	1	0.574601689	2	0.151086795	0	1	0	1	0	1	1	0.125465392	0	1	0	1	1	0.126714255	0	1	0	1	0	1	0	1	0	1	0	1	0	1	0	1	0	1	0	1	0	1	0	1	0	1	1	0.062101307
GO:0072350	tricarboxylic acid metabolic process	BP	14	1	0.296577929	0	1	3	0.00049912	0	1	2	0.00267638	2	0.001350194	0	1	0	1	0	1	0	1	0	1	0	1	0	1	0	1	0	1	0	1	0	1	0	1	0	1	0	1	0	1	0	1	0	1
GO:0006102	isocitrate metabolic process	BP	6	1	0.139933092	0	1	1	0.067080584	0	1	2	0.000454229	0	1	0	1	0	1	0	1	0	1	0	1	0	1	0	1	0	1	0	1	0	1	0	1	0	1	0	1	0	1	0	1	0	1	0	1
GO:0006690	icosanoid metabolic process	BP	103	2	0.728391347	0	1	1	0.697124116	3	0.01950236	0	1	0	1	0	1	0	1	0	1	0	1	0	1	0	1	0	1	0	1	1	0.286362087	0	1	0	1	0	1	0	1	0	1	0	1	1	0.257991597	0	1
GO:0006692	prostanoid metabolic process	BP	29	2	0.161259375	0	1	1	0.285213984	1	0.148440141	0	1	0	1	0	1	0	1	0	1	0	1	0	1	0	1	0	1	0	1	1	0.090484159	0	1	0	1	0	1	0	1	0	1	0	1	1	0.080461728	0	1
GO:0006693	prostaglandin metabolic process	BP	29	2	0.161259375	0	1	1	0.285213984	1	0.148440141	0	1	0	1	0	1	0	1	0	1	0	1	0	1	0	1	0	1	0	1	1	0.090484159	0	1	0	1	0	1	0	1	0	1	0	1	1	0.080461728	0	1
GO:0033540	fatty acid beta-oxidation using acyl-CoA oxidase	BP	2	0	1	0	1	1	0.022877779	0	1	0	1	1	0.00784982	0	1	0	1	0	1	0	1	0	1	0	1	0	1	0	1	0	1	0	1	0	1	0	1	0	1	0	1	0	1	0	1	0	1
GO:0033559	unsaturated fatty acid metabolic process	BP	109	2	0.756651901	0	1	1	0.717526608	3	0.022608221	2	0.123376127	0	1	0	1	0	1	0	1	0	1	0	1	0	1	0	1	0	1	1	0.300281943	0	1	0	1	0	1	0	1	0	1	0	1	1	0.27080695	0	1
GO:0006470	protein dephosphorylation	BP	222	7	0.313770984	8	0.083879912	11	5.67E-05	1	0.709190511	0	1	0	1	1	0.444905116	0	1	2	0.220756363	0	1	4	0.012814792	4	0.009934117	2	0.163718932	0	1	1	0.517605613	0	1	1	0.434421389	4	0.003148788	0	1	0	1	2	0.089780999	1	0.475209627	0	1
GO:0016311	dephosphorylation	BP	345	9	0.486488374	10	0.165936244	11	0.002303849	1	0.854036683	1	0.856155119	2	0.394281467	2	0.23062147	1	0.738184192	5	0.012250382	1	0.64433273	4	0.052050334	6	0.001949139	3	0.103220289	1	0.674131613	2	0.310801901	0	1	2	0.219977425	4	0.014481189	0	1	0	1	3	0.043074848	2	0.262705156	1	0.480474918
GO:0048102	autophagic cell death	BP	7	2	0.011878606	1	0.133689002	0	1	0	1	0	1	0	1	0	1	0	1	0	1	0	1	0	1	0	1	0	1	0	1	0	1	0	1	0	1	0	1	0	1	0	1	0	1	0	1	0	1
GO:0001818	negative regulation of cytokine production	BP	204	1	0.994182909	10	0.009071216	0	1	2	0.31099642	2	0.314134162	0	1	2	0.101013806	0	1	3	0.047892795	0	1	0	1	0	1	1	0.488102683	0	1	0	1	0	1	1	0.407555757	0	1	1	0.446920657	0	1	0	1	2	0.117474386	2	0.056479225
GO:0006801	superoxide metabolic process	BP	53	5	0.009954243	0	1	1	0.458798042	1	0.254585364	1	0.256247346	0	1	0	1	0	1	0	1	0	1	1	0.194063589	0	1	0	1	0	1	0	1	2	0.016702941	0	1	0	1	0	1	0	1	0	1	0	1	0	1
GO:0006809	nitric oxide biosynthetic process	BP	64	1	0.800097756	3	0.140664374	0	1	2	0.048856736	0	1	0	1	0	1	0	1	0	1	0	1	0	1	0	1	0	1	0	1	0	1	0	1	0	1	0	1	0	1	1	0.160126654	0	1	0	1	0	1
GO:0031348	negative regulation of defense response	BP	159	3	0.758304055	3	0.628967481	2	0.548030265	4	0.011801789	2	0.221656295	1	0.46665875	0	1	0	1	1	0.470220481	1	0.377840727	1	0.477273188	0	1	0	1	0	1	0	1	0	1	2	0.062357941	1	0.352347328	1	0.369455712	1	0.352347328	0	1	1	0.369455712	1	0.259635401
GO:0032102	negative regulation of response to external stimulus	BP	267	4	0.900590724	5	0.633065373	2	0.814669835	6	0.003725161	2	0.438718058	2	0.282752938	0	1	0	1	1	0.656734398	0	1	1	0.664390639	0	1	0	1	1	0.579506736	0	1	2	0.26205825	3	0.030848533	2	0.164227961	2	0.180140605	2	0.164227961	0	1	2	0.180140605	2	0.09000748
GO:0032615	interleukin-12 production	BP	53	1	0.736291086	2	0.292245045	2	0.124219719	1	0.254585364	0	1	1	0.188657148	0	1	0	1	0	1	0	1	0	1	0	1	0	1	0	1	0	1	0	1	0	1	0	1	0	1	0	1	0	1	0	1	0	1
GO:0032640	tumor necrosis factor production	BP	121	2	0.805612488	5	0.100327474	2	0.406551762	4	0.004587826	1	0.491783636	1	0.379966112	1	0.273952837	0	1	3	0.012492992	1	0.302919038	0	1	0	1	2	0.059500025	0	1	1	0.327322454	1	0.36396966	0	1	0	1	0	1	0	1	0	1	1	0.295786766	0	1
GO:0032651	regulation of interleukin-1 beta production	BP	42	1	0.652163004	0	1	0	1	0	1	1	0.209072422	1	0.152645003	1	0.105006513	0	1	2	0.012136896	0	1	0	1	0	1	0	1	1	0.126835891	1	0.128375088	0	1	0	1	0	1	0	1	0	1	0	1	0	1	1	0.076156057
GO:0032652	regulation of interleukin-1 production	BP	56	1	0.755477209	1	0.683135596	0	1	0	1	1	0.268621259	1	0.198213023	1	0.137536031	0	1	2	0.020943644	0	1	0	1	0	1	0	1	1	0.165477428	1	0.167438867	0	1	0	1	0	1	0	1	0	1	0	1	0	1	1	0.10025795
GO:0032655	regulation of interleukin-12 production	BP	50	1	0.71560229	2	0.269621381	2	0.112866245	1	0.242071455	0	1	1	0.17898861	0	1	0	1	0	1	0	1	0	1	0	1	0	1	0	1	0	1	0	1	0	1	0	1	0	1	0	1	0	1	0	1	0	1
GO:0032680	regulation of tumor necrosis factor production	BP	120	2	0.801893339	5	0.097711855	2	0.40253205	4	0.004454905	1	0.488925591	1	0.377505764	1	0.272024466	0	1	3	0.012217825	1	0.300831793	0	1	0	1	2	0.058637294	0	1	1	0.325109046	1	0.361580587	0	1	0	1	0	1	0	1	0	1	1	0.293737735	0	1
GO:0032691	negative regulation of interleukin-1 beta production	BP	15	0	1	0	1	0	1	0	1	1	0.080311248	0	1	0	1	0	1	0	1	0	1	0	1	0	1	0	1	0	1	0	1	0	1	0	1	0	1	0	1	0	1	0	1	0	1	1	0.027878067
GO:0032692	negative regulation of interleukin-1 production	BP	22	0	1	1	0.363122937	0	1	0	1	1	0.115565963	0	1	0	1	0	1	0	1	0	1	0	1	0	1	0	1	0	1	0	1	0	1	0	1	0	1	0	1	0	1	0	1	0	1	1	0.040626364
GO:0032695	negative regulation of interleukin-12 production	BP	17	0	1	1	0.294325484	0	1	0	1	0	1	0	1	0	1	0	1	0	1	0	1	0	1	0	1	0	1	0	1	0	1	0	1	0	1	0	1	0	1	0	1	0	1	0	1	0	1
GO:0032720	negative regulation of tumor necrosis factor production	BP	48	0	1	3	0.07348527	0	1	0	1	1	0.235160787	0	1	0	1	0	1	2	0.015657817	0	1	0	1	0	1	1	0.145333444	0	1	0	1	0	1	0	1	0	1	0	1	0	1	0	1	0	1	0	1
GO:0032928	regulation of superoxide anion generation	BP	16	1	0.331067491	0	1	1	0.169064288	0	1	1	0.085431752	0	1	0	1	0	1	0	1	0	1	0	1	0	1	0	1	0	1	0	1	1	0.057956726	0	1	0	1	0	1	0	1	0	1	0	1	0	1
GO:0032929	negative regulation of superoxide anion generation	BP	4	1	0.095608078	0	1	0	1	0	1	0	1	0	1	0	1	0	1	0	1	0	1	0	1	0	1	0	1	0	1	0	1	0	1	0	1	0	1	0	1	0	1	0	1	0	1	0	1
GO:0034097	response to cytokine	BP	556	7	0.985646575	18	0.036001472	15	0.002096257	12	6.19E-05	2	0.818664357	5	0.068375577	1	0.773426147	2	0.634483914	5	0.070865727	3	0.228794599	3	0.393262474	0	1	3	0.272524026	3	0.266212405	2	0.544634881	1	0.87736819	4	0.053499414	2	0.448395665	1	0.803342143	2	0.448395665	1	0.719825784	3	0.21654841	1	0.65357332
GO:0042554	superoxide anion generation	BP	25	2	0.126901501	0	1	1	0.251313013	1	0.129345747	1	0.130261416	0	1	0	1	0	1	0	1	0	1	0	1	0	1	0	1	0	1	0	1	1	0.089084566	0	1	0	1	0	1	0	1	0	1	0	1	0	1
GO:0042742	defense response to bacterium	BP	268	4	0.902151908	1	0.996014019	1	0.955786331	5	0.016697583	0	1	0	1	1	0.508981077	1	0.646304665	1	0.658114083	0	1	1	0.665767949	0	1	1	0.585590986	0	1	1	0.585590986	2	0.263438221	0	1	0	1	0	1	1	0.519958941	0	1	2	0.181175457	0	1
GO:0045019	negative regulation of nitric oxide biosynthetic process	BP	13	0	1	2	0.027640683	0	1	0	1	0	1	0	1	0	1	0	1	0	1	0	1	0	1	0	1	0	1	0	1	0	1	0	1	0	1	0	1	0	1	0	1	0	1	0	1	0	1
GO:0045428	regulation of nitric oxide biosynthetic process	BP	56	1	0.755477209	3	0.104925468	0	1	2	0.03839369	0	1	0	1	0	1	0	1	0	1	0	1	0	1	0	1	0	1	0	1	0	1	0	1	0	1	0	1	0	1	0	1	0	1	0	1	0	1
GO:0045453	bone resorption	BP	63	0	1	4	0.039032107	2	0.163771747	4	0.000411272	0	1	1	0.220079199	0	1	0	1	0	1	0	1	0	1	0	1	0	1	0	1	1	0.186317474	0	1	0	1	0	1	1	0.166698669	0	1	0	1	0	1	0	1
GO:0046209	nitric oxide metabolic process	BP	68	1	0.819259416	3	0.159867194	0	1	2	0.054431709	0	1	0	1	0	1	0	1	0	1	0	1	0	1	0	1	0	1	0	1	0	1	0	1	0	1	0	1	0	1	1	0.169249906	0	1	0	1	0	1
GO:0046849	bone remodeling	BP	86	1	0.885175478	5	0.030741118	2	0.260305513	4	0.001329705	0	1	1	0.287853847	0	1	0	1	1	0.290426176	0	1	0	1	0	1	0	1	0	1	1	0.245420709	0	1	0	1	1	0.209111555	1	0.220463758	0	1	0	1	0	1	0	1
GO:0048705	skeletal system morphogenesis	BP	232	2	0.980090601	3	0.852509128	5	0.130437056	1	0.725002804	0	1	0	1	1	0.459499839	1	0.593033648	2	0.235391037	0	1	0	1	3	0.057352843	4	0.007042012	1	0.528674685	0	1	0	1	1	0.448825141	3	0.025373668	0	1	1	0.469968672	1	0.409783611	1	0.490304482	2	0.070739403
GO:0048771	tissue remodeling	BP	169	1	0.985887834	8	0.022364204	3	0.308099095	5	0.002501851	0	1	1	0.487404822	0	1	0	1	3	0.029940027	0	1	0	1	0	1	1	0.425545395	0	1	1	0.425545395	0	1	0	1	1	0.369863494	1	0.387544926	0	1	0	1	2	0.085768596	2	0.040344515
GO:0050728	negative regulation of inflammatory response	BP	116	2	0.786378914	2	0.685168255	2	0.386327806	4	0.003949196	2	0.136444982	0	1	0	1	0	1	1	0.370648689	0	1	1	0.376766668	0	1	0	1	0	1	0	1	0	1	2	0.035481209	0	1	1	0.285482693	0	1	0	1	1	0.285482693	1	0.196771846
GO:0050830	defense response to Gram-positive bacterium	BP	81	2	0.600430136	0	1	0	1	4	0.001064116	0	1	0	1	0	1	0	1	0	1	0	1	1	0.281022935	0	1	1	0.232943835	0	1	1	0.232943835	0	1	0	1	0	1	0	1	0	1	0	1	0	1	0	1
GO:0051172	negative regulation of nitrogen compound metabolic process	BP	1449	39	0.321282765	27	0.704960278	30	0.001365895	6	0.818220616	1	0.999761459	9	0.116086315	6	0.181408112	12	0.009536783	6	0.519057128	9	0.027212429	12	0.014233966	11	0.020034517	7	0.193392514	6	0.323955416	10	0.019128013	5	0.633338934	7	0.075007844	9	0.016088983	8	0.056559812	5	0.359033425	6	0.107231307	3	0.796929645	8	0.005171226
GO:0060349	bone morphogenesis	BP	91	2	0.66353549	1	0.845717149	2	0.28162384	1	0.39642049	0	1	0	1	0	1	0	1	0	1	0	1	0	1	3	0.004937981	1	0.257697195	1	0.254851206	0	1	0	1	0	1	2	0.02553016	0	1	1	0.219845944	0	1	1	0.231691392	0	1
GO:0071706	tumor necrosis factor superfamily cytokine production	BP	124	2	0.816399893	5	0.108382116	2	0.418531791	4	0.005002559	1	0.500262942	1	0.387289577	1	0.27970784	0	1	3	0.01333977	1	0.309143982	0	1	0	1	2	0.062114526	0	1	1	0.333919773	1	0.371083968	0	1	0	1	0	1	0	1	0	1	1	0.301898771	0	1
GO:0072593	reactive oxygen species metabolic process	BP	234	13	0.005888486	13	0.001051214	7	0.019038226	4	0.041029632	8	5.13E-05	0	1	1	0.462373137	0	1	2	0.238325608	1	0.503173083	1	0.615648378	0	1	0	1	0	1	1	0.536335049	6	0.000243668	0	1	0	1	0	1	1	0.472875644	0	1	3	0.030249067	0	1
GO:0090322	regulation of superoxide metabolic process	BP	25	2	0.126901501	0	1	1	0.251313013	0	1	1	0.130261416	0	1	0	1	0	1	0	1	0	1	1	0.096707884	0	1	0	1	0	1	0	1	1	0.089084566	0	1	0	1	0	1	0	1	0	1	0	1	0	1
GO:0098542	defense response to other organism	BP	548	13	0.604588835	13	0.322220796	2	0.987679957	9	0.003445444	1	0.954648053	4	0.16963372	1	0.768476051	3	0.353227296	1	0.890048764	1	0.807784609	4	0.183221841	1	0.876473627	1	0.836672673	2	0.529807697	2	0.536764465	2	0.608530798	3	0.164233962	1	0.778997822	1	0.798630972	3	0.187009507	1	0.714588239	2	0.471660316	0	1
GO:1903409	reactive oxygen species biosynthetic process	BP	87	1	0.888034399	6	0.008571942	2	0.264570026	3	0.012453847	0	1	0	1	0	1	0	1	0	1	0	1	1	0.298412369	0	1	0	1	0	1	0	1	1	0.277563053	0	1	0	1	0	1	1	0.211270003	0	1	1	0.222722145	0	1
GO:1903426	regulation of reactive oxygen species biosynthetic process	BP	73	1	0.840653425	6	0.003658221	1	0.570873495	2	0.061697841	0	1	0	1	0	1	0	1	0	1	0	1	1	0.257171859	0	1	0	1	0	1	0	1	1	0.238698565	0	1	0	1	0	1	0	1	0	1	1	0.190509596	0	1
GO:1903427	negative regulation of reactive oxygen species biosynthetic process	BP	21	0	1	5	5.24E-05	0	1	0	1	0	1	0	1	0	1	0	1	0	1	0	1	0	1	0	1	0	1	0	1	0	1	0	1	0	1	0	1	0	1	0	1	0	1	1	0.058925638	0	1
GO:1903555	regulation of tumor necrosis factor superfamily cytokine production	BP	122	2	0.809269436	5	0.10297792	2	0.410558443	4	0.004723393	1	0.494625818	1	0.382416838	1	0.275876182	0	1	3	0.0127717	1	0.305000139	0	1	0	1	2	0.060367165	0	1	1	0.329528696	1	0.366349893	0	1	0	1	0	1	0	1	0	1	1	0.297829938	0	1
GO:1903556	negative regulation of tumor necrosis factor superfamily cytokine production	BP	49	0	1	3	0.077150831	0	1	0	1	1	0.239425034	0	1	0	1	0	1	2	0.016282344	0	1	0	1	0	1	1	0.148127994	0	1	0	1	0	1	0	1	0	1	0	1	0	1	0	1	0	1	0	1
GO:1904406	negative regulation of nitric oxide metabolic process	BP	13	0	1	2	0.027640683	0	1	0	1	0	1	0	1	0	1	0	1	0	1	0	1	0	1	0	1	0	1	0	1	0	1	0	1	0	1	0	1	0	1	0	1	0	1	0	1	0	1
GO:2000377	regulation of reactive oxygen species metabolic process	BP	161	8	0.047968372	11	0.000465632	6	0.010996702	3	0.05996096	3	0.061053305	0	1	1	0.347099547	0	1	1	0.474451397	0	1	1	0.481535485	0	1	0	1	0	1	0	1	3	0.022340509	0	1	0	1	0	1	0	1	0	1	3	0.011357404	0	1
GO:2000378	negative regulation of reactive oxygen species metabolic process	BP	53	5	0.009954243	6	0.000692718	3	0.023123906	0	1	1	0.256247346	0	1	0	1	0	1	0	1	0	1	0	1	0	1	0	1	0	1	0	1	1	0.179567235	0	1	0	1	0	1	0	1	0	1	2	0.01029204	0	1
GO:2001057	reactive nitrogen species metabolic process	BP	72	1	0.836587132	3	0.179808553	0	1	2	0.06021917	0	1	0	1	0	1	0	1	0	1	0	1	0	1	0	1	0	1	0	1	0	1	0	1	0	1	0	1	1	0.188159001	1	0.178275564	0	1	0	1	0	1
GO:0007190	activation of adenylate cyclase activity	BP	17	0	1	0	1	0	1	1	0.089873077	0	1	0	1	0	1	0	1	0	1	0	1	0	1	0	1	0	1	0	1	0	1	0	1	0	1	0	1	0	1	0	1	0	1	0	1	0	1
GO:0007338	single fertilization	BP	122	2	0.809269436	7	0.012329896	0	1	1	0.492018704	0	1	0	1	0	1	0	1	1	0.385581404	0	1	1	0.391862367	0	1	0	1	0	1	0	1	0	1	0	1	0	1	0	1	1	0.283268707	0	1	0	1	0	1
GO:0007339	binding of sperm to zona pellucida	BP	37	0	1	7	8.24E-06	0	1	0	1	0	1	0	1	0	1	0	1	0	1	0	1	0	1	0	1	0	1	0	1	0	1	0	1	0	1	0	1	0	1	0	1	0	1	0	1	0	1
GO:0007340	acrosome reaction	BP	33	0	1	1	0.491822991	0	1	0	1	0	1	0	1	0	1	0	1	0	1	0	1	0	1	0	1	0	1	0	1	0	1	0	1	0	1	0	1	0	1	0	1	0	1	0	1	0	1
GO:0007341	penetration of zona pellucida	BP	7	0	1	1	0.133689002	0	1	1	0.038026375	0	1	0	1	0	1	0	1	0	1	0	1	0	1	0	1	0	1	0	1	0	1	0	1	0	1	0	1	0	1	0	1	0	1	0	1	0	1
GO:0008037	cell recognition	BP	136	1	0.96749413	7	0.021177623	1	0.793656762	0	1	0	1	1	0.415737371	0	1	1	0.409005406	2	0.102023504	0	1	0	1	0	1	0	1	1	0.356000321	0	1	0	1	0	1	0	1	1	0.32582833	1	0.310220294	0	1	0	1	0	1
GO:0009566	fertilization	BP	168	2	0.923220724	8	0.021674521	0	1	1	0.606862175	0	1	0	1	0	1	0	1	1	0.488998002	0	1	1	0.49618443	0	1	1	0.423651348	0	1	0	1	0	1	0	1	1	0.368133081	0	1	1	0.368133081	0	1	0	1	0	1
GO:0009988	cell-cell recognition	BP	55	0	1	7	0.000118585	0	1	0	1	0	1	0	1	0	1	0	1	1	0.196899667	0	1	0	1	0	1	0	1	0	1	0	1	0	1	0	1	0	1	0	1	0	1	0	1	0	1	0	1
GO:0031279	regulation of cyclase activity	BP	57	0	1	1	0.68957998	1	0.483332247	3	0.003874754	0	1	0	1	0	1	1	0.197536062	0	1	0	1	0	1	0	1	0	1	0	1	0	1	0	1	0	1	0	1	0	1	0	1	0	1	0	1	0	1
GO:0031281	positive regulation of cyclase activity	BP	39	0	1	0	1	1	0.363423484	2	0.019627033	0	1	0	1	0	1	1	0.139736209	0	1	0	1	0	1	0	1	0	1	0	1	0	1	0	1	0	1	0	1	0	1	0	1	0	1	0	1	0	1
GO:0035036	sperm-egg recognition	BP	40	0	1	7	1.42E-05	0	1	0	1	0	1	0	1	0	1	0	1	0	1	0	1	0	1	0	1	0	1	0	1	0	1	0	1	0	1	0	1	0	1	0	1	0	1	0	1	0	1
GO:0045761	regulation of adenylate cyclase activity	BP	48	0	1	1	0.626535175	0	1	3	0.002374542	0	1	0	1	0	1	0	1	0	1	0	1	0	1	0	1	0	1	0	1	0	1	0	1	0	1	0	1	0	1	0	1	0	1	0	1	0	1
GO:0045762	positive regulation of adenylate cyclase activity	BP	31	0	1	0	1	0	1	2	0.012674591	0	1	0	1	0	1	0	1	0	1	0	1	0	1	0	1	0	1	0	1	0	1	0	1	0	1	0	1	0	1	0	1	0	1	0	1	0	1
GO:0048545	response to steroid hormone	BP	240	5	0.713418238	6	0.360808099	8	0.00683318	3	0.147523051	3	0.149880891	2	0.243426462	1	0.470903139	2	0.236005748	1	0.61732748	2	0.159627693	1	0.625003925	3	0.062198612	3	0.043892382	2	0.181030588	1	0.545428709	0	1	2	0.125201817	1	0.481502695	1	0.502071578	1	0.481502695	2	0.102356156	1	0.502071578	1	0.365253978
GO:0051339	regulation of lyase activity	BP	59	0	1	1	0.702078995	0	1	3	0.004270683	0	1	0	1	0	1	0	1	0	1	1	0.161150831	2	0.024004072	0	1	0	1	0	1	0	1	0	1	0	1	0	1	0	1	0	1	0	1	0	1	0	1
GO:0051349	positive regulation of lyase activity	BP	39	0	1	0	1	0	1	2	0.019627033	0	1	0	1	0	1	0	1	0	1	0	1	2	0.010953968	0	1	0	1	0	1	0	1	0	1	0	1	0	1	0	1	0	1	0	1	0	1	0	1
GO:0001508	action potential	BP	125	2	0.819874979	4	0.248896087	6	0.003290822	0	1	0	1	0	1	0	1	1	0.383253084	0	1	0	1	1	0.399273938	4	0.001287165	1	0.336104652	0	1	0	1	0	1	2	0.040632511	0	1	0	1	0	1	0	1	0	1	0	1
GO:0003009	skeletal muscle contraction	BP	33	1	0.563764331	1	0.491822991	3	0.006368379	1	0.167118877	0	1	0	1	0	1	0	1	1	0.123224785	0	1	0	1	1	0.117123767	0	1	0	1	0	1	0	1	0	1	0	1	0	1	0	1	0	1	1	0.091046893	0	1
GO:0003012	muscle system process	BP	340	14	0.04549447	18	0.000225407	20	3.06E-09	4	0.119596005	2	0.566446223	1	0.740582548	1	0.594946951	1	0.733012126	4	0.046780164	0	1	2	0.402356805	9	5.51E-06	2	0.304781295	0	1	1	0.673481052	2	0.361913246	2	0.215290049	0	1	1	0.628398362	1	0.606418329	0	1	1	0.628398362	0	1
GO:0006936	muscle contraction	BP	260	10	0.114503241	14	0.00092696	17	1.02E-08	2	0.42168124	1	0.76745217	0	1	1	0.498385761	1	0.635097214	4	0.020148789	0	1	2	0.28464073	7	5.76E-05	1	0.574487814	0	1	0	1	1	0.622878911	2	0.14243896	0	1	1	0.530330735	0	1	0	1	1	0.530330735	0	1
GO:0006941	striated muscle contraction	BP	137	6	0.126158141	10	0.000497947	14	6.85E-10	1	0.532720165	1	0.535413251	0	1	1	0.304131761	1	0.411293095	3	0.017381346	0	1	2	0.106920605	5	0.000170935	0	1	0	1	0	1	0	1	2	0.047909037	0	1	1	0.327785575	0	1	0	1	1	0.327785575	0	1
GO:0007271	synaptic transmission, cholinergic	BP	41	0	1	0	1	1	0.378010604	0	1	0	1	0	1	0	1	0	1	0	1	0	1	0	1	1	0.143409314	0	1	0	1	0	1	0	1	0	1	0	1	0	1	0	1	0	1	0	1	0	1
GO:0007274	neuromuscular synaptic transmission	BP	31	0	1	0	1	0	1	0	1	0	1	0	1	0	1	0	1	0	1	0	1	0	1	0	1	0	1	0	1	0	1	0	1	0	1	0	1	0	1	0	1	0	1	0	1	0	1
GO:0007517	muscle organ development	BP	375	13	0.142949111	18	0.000719445	18	4.05E-07	3	0.342685735	1	0.878637559	0	1	1	0.631203116	3	0.175702454	4	0.062582483	5	0.005166827	0	1	7	0.000541107	1	0.709282434	3	0.120593458	0	1	0	1	0	1	0	1	0	1	1	0.642714355	0	1	1	0.664672848	2	0.156959815
GO:0007519	skeletal muscle tissue development	BP	180	4	0.655940894	7	0.074851198	5	0.057493175	1	0.632316857	1	0.635101047	0	1	0	1	1	0.501800143	1	0.513013887	2	0.100116148	0	1	5	0.000600261	0	1	2	0.11456592	0	1	0	1	0	1	0	1	0	1	1	0.388592779	0	1	0	1	1	0.288561717
GO:0007528	neuromuscular junction development	BP	45	0	1	1	0.602799705	2	0.0946108	0	1	0	1	1	0.162620441	0	1	0	1	0	1	0	1	1	0.167359718	1	0.156260356	0	1	0	1	0	1	0	1	0	1	0	1	1	0.122087121	1	0.115426203	0	1	1	0.122087121	0	1
GO:0019226	transmission of nerve impulse	BP	78	0	1	0	1	2	0.226266581	0	1	0	1	0	1	0	1	0	1	0	1	0	1	0	1	1	0.255257775	1	0.225360184	0	1	0	1	0	1	1	0.180967134	0	1	0	1	0	1	0	1	0	1	0	1
GO:0019228	neuronal action potential	BP	41	0	1	0	1	1	0.378010604	0	1	0	1	0	1	0	1	0	1	0	1	0	1	0	1	1	0.143409314	1	0.12551658	0	1	0	1	0	1	1	0.099542961	0	1	0	1	0	1	0	1	0	1	0	1
GO:0035094	response to nicotine	BP	31	0	1	1	0.470526815	1	0.30158645	0	1	0	1	0	1	0	1	0	1	0	1	0	1	0	1	0	1	0	1	0	1	0	1	0	1	0	1	0	1	0	1	0	1	0	1	1	0.085769408	0	1
GO:0035637	multicellular organismal signaling	BP	119	1	0.950061273	4	0.222729959	4	0.04883149	0	1	0	1	0	1	0	1	1	0.368741725	0	1	0	1	1	0.384360308	4	0.001072858	1	0.322888448	0	1	0	1	1	0.359182641	2	0.037168081	0	1	0	1	0	1	0	1	0	1	0	1
GO:0043279	response to alkaloid	BP	94	0	1	4	0.124233014	2	0.294394628	0	1	1	0.408750376	1	0.31003426	0	1	1	0.304554083	1	0.312758305	1	0.244347396	0	1	1	0.299030846	0	1	0	1	0	1	0	1	0	1	1	0.226217584	0	1	0	1	0	1	1	0.238351316	0	1
GO:0046716	muscle cell cellular homeostasis	BP	18	1	0.363868703	2	0.050739854	3	0.001081446	0	1	1	0.095588028	0	1	0	1	0	1	0	1	0	1	0	1	1	0.065670422	0	1	0	1	0	1	0	1	0	1	0	1	0	1	0	1	0	1	1	0.050722097	0	1
GO:0048630	skeletal muscle tissue growth	BP	10	0	1	0	1	0	1	1	0.053880782	0	1	0	1	0	1	0	1	0	1	0	1	0	1	0	1	0	1	0	1	0	1	0	1	0	1	0	1	0	1	0	1	0	1	0	1	0	1
GO:0050879	multicellular organismal movement	BP	45	1	0.677458484	1	0.602799705	3	0.014974646	2	0.025666536	0	1	0	1	0	1	0	1	1	0.164203123	0	1	0	1	1	0.156260356	0	1	0	1	1	0.136895381	0	1	0	1	0	1	0	1	1	0.115426203	0	1	1	0.122087121	0	1
GO:0050881	musculoskeletal movement	BP	45	1	0.677458484	1	0.602799705	3	0.014974646	2	0.025666536	0	1	0	1	0	1	0	1	1	0.164203123	0	1	0	1	1	0.156260356	0	1	0	1	1	0.136895381	0	1	0	1	0	1	0	1	1	0.115426203	0	1	1	0.122087121	0	1
GO:0060538	skeletal muscle organ development	BP	188	4	0.688991138	7	0.089329994	5	0.066670584	1	0.64837092	1	0.651151883	0	1	0	1	1	0.517050709	1	0.528400493	2	0.107634969	0	1	5	0.000730464	0	1	2	0.123019934	0	1	0	1	0	1	0	1	0	1	1	0.401868735	0	1	0	1	1	0.299288063
GO:0070050	neuron cellular homeostasis	BP	10	0	1	0	1	0	1	0	1	0	1	0	1	0	1	0	1	0	1	0	1	0	1	0	1	0	1	0	1	0	1	0	1	0	1	0	1	1	0.02849986	0	1	0	1	0	1	0	1
GO:0001666	response to hypoxia	BP	183	10	0.016320422	6	0.169161721	12	1.51E-06	4	0.018827448	4	0.019298516	1	0.515114305	2	0.084089188	3	0.033756601	2	0.164784442	0	1	2	0.170205304	2	0.151376834	1	0.451425707	1	0.447179669	1	0.451425707	0	1	1	0.374623278	1	0.39360492	2	0.098107432	0	1	0	1	2	0.098107432	0	1
GO:0007585	respiratory gaseous exchange	BP	54	1	0.742847874	0	1	2	0.128063512	1	0.258710929	1	0.260394898	0	1	0	1	0	1	0	1	0	1	0	1	0	1	0	1	1	0.160062346	0	1	0	1	1	0.129020213	0	1	0	1	0	1	0	1	0	1	0	1
GO:0007626	locomotory behavior	BP	240	5	0.713418238	6	0.360808099	6	0.059728721	1	0.737035809	0	1	1	0.613430776	0	1	0	1	1	0.61732748	2	0.159627693	2	0.25457457	2	0.228598142	1	0.545428709	0	1	0	1	0	1	0	1	0	1	1	0.502071578	0	1	0	1	1	0.502071578	0	1
GO:0010469	regulation of receptor activity	BP	104	3	0.478707844	5	0.060789958	3	0.118358743	0	1	1	0.440966249	0	1	0	1	0	1	0	1	0	1	1	0.345453982	1	0.32508669	0	1	0	1	0	1	0	1	1	0.233806249	0	1	2	0.036417912	1	0.247088563	0	1	1	0.260142798	0	1
GO:0014046	dopamine secretion	BP	24	0	1	0	1	2	0.030817308	0	1	0	1	0	1	0	1	0	1	1	0.091192224	0	1	0	1	0	1	0	1	0	1	0	1	0	1	0	1	0	1	0	1	0	1	0	1	0	1	0	1
GO:0014059	regulation of dopamine secretion	BP	24	0	1	0	1	2	0.030817308	0	1	0	1	0	1	0	1	0	1	1	0.091192224	0	1	0	1	0	1	0	1	0	1	0	1	0	1	0	1	0	1	0	1	0	1	0	1	0	1	0	1
GO:0015837	amine transport	BP	71	1	0.832417252	1	0.767202797	3	0.048603735	0	1	0	1	0	1	0	1	0	1	1	0.246600802	0	1	0	1	0	1	0	1	0	1	0	1	0	1	0	1	0	1	0	1	0	1	0	1	0	1	0	1
GO:0015844	monoamine transport	BP	82	1	0.872992278	1	0.814333541	2	0.243260588	1	0.365462202	1	0.367651092	0	1	0	1	0	1	2	0.042272588	0	1	1	0.283950513	0	1	0	1	0	1	0	1	0	1	0	1	1	0.200419453	0	1	0	1	0	1	0	1	0	1
GO:0015872	dopamine transport	BP	37	0	1	0	1	2	0.067508	0	1	0	1	0	1	0	1	0	1	1	0.137100426	0	1	1	0.139780462	0	1	0	1	0	1	0	1	0	1	0	1	1	0.095911557	0	1	0	1	0	1	0	1	0	1
[truncated: 20,112 more rows]
[truncated: 30 more columns]
